# Supplementary material for: In Silico Analysis Predicts Nuclear Factors NR2F6 and YAP1 as Mesenchymal Subtype-Specific Therapeutic Targets for Ovarian Cancer Patients
Source: Cancers (Basel). 2023 Jun 12;15(12):3155. doi: 10.3390/cancers15123155 (PMC10296561; doi:10.3390/cancers15123155)
Supplement: Supplementary file 1 [file cancers-15-03155-s001.zip]

Archive with 7 entries (6 files):
- Supplementary Files/
- Supplementary Files/Suppl.1_Liana_results.xlsx
- Supplementary Files/Suppl.1_NicheNet_hallmark_activity_suppl.tiff
- Supplementary Files/Suppl.2_Enrichment correlation analysis.tif
- Supplementary Files/Suppl.2_NicheNet_results.xlsx
- Supplementary Files/Suppl.3_bulk_hallmark_ligand.xlsx
- Supplementary Files/Suppl.4_Viper_TF_activity.xlsx
