# Supplementary material for: In Silico Analysis Predicts Nuclear Factors NR2F6 and YAP1 as Mesenchymal Subtype-Specific Therapeutic Targets for Ovarian Cancer Patients
Source: Cancers (Basel). 2023 Jun 12;15(12):3155. doi: 10.3390/cancers15123155 (PMC10296561; doi:10.3390/cancers15123155)
Supplement: Supplementary file 1 [file cancers-15-03155-s001.zip › Supplementary Files/Suppl.1_Liana_results.xlsx]

## Sheet: LR interactions
Supplementary Table 1: Results of LIANA ligand-receptor interaction analysis.
List of cell-cell interactions. source: sender cell type. target: receiver cell type. ligand.complex: the ligand involved in the interaction. receptor.complex: the receptor involved in the interaction. aggregate_rank: the probabilistic distribution for interactions that are preferentially highly-ranked. mean_rank: the mean rank across tools.
source	target	ligand.complex	receptor.complex	aggregate_rank	mean_rank	natmi.edge_specificity	natmi.rank	connectome.weight_sc	connectome.rank	logfc.logfc_comb	logfc.rank	sca.LRscore	sca.rank	cellphonedb.pvalue	cellphonedb.rank
BC_IGHG1_PRDM1	BC_IGHG1_PRDM1	CD38	PECAM1	1.03916e-09	6311.4	0.347473	33	4.98007	24	0.59235	4401	0.79642	27098	0	1
FB_RGS5	Tum_KRT6A	COL4A1	CD47	2.48044e-09	148.6	0.152034	379	4.86142	29	2.15049	29	0.948538	305	0	1
FB_RGS5	FB_RGS5	COL4A1	ITGA1_ITGB1	7.03889e-09	209.8	0.137141	485	5.84912	1	2.04957	70	0.942904	492	0	1
FB_RGS5	Tum_TNNT2	COL4A1	CD47	1.37744e-08	236	0.127065	582	4.64077	53	1.9399	113	0.943979	431	0	1
FB_RGS5	FB_RGS5	COL4A2	ITGA1_ITGB1	5.08419e-08	350.4	0.114449	737	5.14613	13	1.83175	194	0.939891	807	0	1
FB_COL27A1	BC_IGHG1_PRDM1	FN1	CD79A	1.02135e-07	506.4	0.104458	961	3.85461	279	1.62605	417	0.93923	874	0	1
FB_COMP	BC_IGHG1_PRDM1	FN1	CD79A	1.50514e-07	562.6	0.11059	807	3.92874	249	1.17644	1059	0.940838	697	0	1
FB_RGS5	M_CCL18	COL4A1	CD93	2.17281e-07	1698.8	0.275338	62	5.50742	3	1.82892	196	0.894439	8232	0	1
BC_IGHG1_PRDM1	M_CCL18	CD38	PECAM1	2.23995e-07	9257	0.192732	198	4.04489	196	0.454376	6905	0.744478	38985	0	1
M_CCL18	M_CCL18	APOE	TREM2	2.45453e-07	353.8	0.0958308	1197	4.065	188	2.50086	2	0.945833	381	0	1
FB_RGS5	M_CCR2	COL4A1	CD93	3.60182e-07	1836.4	0.253819	85	5.38432	5	1.80271	232	0.890535	8859	0	1
FB_RGS5	M_CCR2	COL4A1	CD44	3.70421e-07	385.4	0.132192	538	5.21491	8	2.10175	53	0.935843	1327	0	1
Tum_KRT6A	M_CCR2	SLPI	CD4	4.39017e-07	1567.4	0.0898492	1378	2.94024	774	1.18802	1029	0.916072	4655	0	1
FB_CFD	BC_IGHG1_PRDM1	FN1	CD79A	4.57374e-07	711.6	0.10404	982	3.84955	283	1.06654	1399	0.939116	893	0	1
FB_MYH11	BC_IGHG1_PRDM1	FN1	CD79A	5.46753e-07	743.2	0.102685	1017	3.83317	288	1.05057	1463	0.93874	947	0	1
FB_SERPINE1	BC_IGHG1_PRDM1	FN1	CD79A	6.80857e-07	865.8	0.0975905	1157	3.77157	329	0.998217	1704	0.93726	1138	0	1
Tum_TNNT2	M_CCR2	SLPI	CD4	8.59158e-07	1870.6	0.081427	1777	2.81769	865	1.06938	1386	0.91221	5324	0	1
FB_RGS5	M_CD14	COL4A1	CD44	1.08197e-06	507.4	0.118947	682	5.05461	20	1.97949	98	0.932599	1736	0	1
FB_RGS5	M_CCR2	COL4A2	CD44	1.11974e-06	555	0.110319	814	4.51192	71	1.88392	138	0.932484	1751	0	1
Tum_KRT6A	M_CD14	SLPI	CD4	1.14523e-06	1989.4	0.0775582	2003	2.63987	1012	1.0967	1292	0.910242	5639	0	1
Tum_KRT6A	Tum_KRT6A	SLPI	PLSCR1	1.1626e-06	3119.6	0.0467576	5627	1.40144	5656	1.01993	1597	0.925817	2717	0	1
FB_RGS5	FB_COMP	COL4A1	SDC1	1.22528e-06	495.6	0.141927	446	4.48472	76	1.85642	164	0.932197	1791	0	1
FB_CALB2	BC_IGHG1_PRDM1	FN1	CD79A	1.26952e-06	908.8	0.096097	1193	3.75351	341	0.972712	1807	0.936805	1202	0	1
M_CCL18	M_CCL18	C1QA	CD93	1.37742e-06	2110.4	0.153922	363	3.73487	350	1.70876	338	0.886569	9500	0	1
FB_RGS5	FB_CALB2	COL4A2	ITGB5	1.41549e-06	808.4	0.0916463	1314	3.69544	371	1.56279	499	0.931805	1857	0	1
Tum_KRT6A	M_CCL18	SLPI	CD4	1.69641e-06	2169.8	0.0726879	2341	2.52085	1143	1.10267	1264	0.907557	6100	0	1
M_CCL18	M_CD14	APOE	TREM2	1.70597e-06	622.2	0.0785	1946	3.61982	410	2.24056	12	0.94049	742	0	1
M_CD14	M_CCR2	SPP1	CD44	1.72077e-06	775.4	0.0629762	3182	3.81965	302	2.56758	1	0.945316	391	0	1
BC_IGHG1_PRDM1	M_CCL18	ICAM4	ITGB2	1.78778e-06	7166	0.254918	82	3.38595	556	0.942737	1969	0.768882	33222	0	1
M_CD14	M_CCR2	CD14	ITGB2	1.85012e-06	666	0.103023	1008	4.27307	112	1.81466	223	0.930699	1986	0	1
M_CD14	BC_IGHG1_PRDM1	FN1	CD79A	1.91406e-06	956.2	0.0955424	1207	3.7468	344	0.934679	2003	0.936634	1226	0	1
M_CCL18	M_CCR2	CD14	ITGB2	1.92552e-06	654.6	0.102615	1020	4.26417	114	1.89851	132	0.930571	2006	0	1
Tum_TNNT2	M_CD14	SLPI	CD4	2.09011e-06	2361.6	0.0702881	2509	2.51732	1155	0.978062	1783	0.906139	6360	0	1
Tum_KRT6A	FB_RGS5	LGALS3	MCAM	2.12651e-06	2199.6	0.0815548	1771	3.96052	239	0.82615	2605	0.906042	6382	0	1
M_CD14	M_CCL18	CD14	ITGB2	2.13645e-06	684.6	0.101359	1061	4.23569	117	1.83728	185	0.930172	2059	0	1
FB_RGS5	FB_CFD	COL4A2	ITGB5	2.14889e-06	895.4	0.087033	1487	3.63838	399	1.54318	528	0.930145	2062	0	1
M_CCL18	M_CCL18	CD14	ITGB2	2.23746e-06	679	0.100958	1069	4.22679	121	1.92113	121	0.930044	2083	0	1
BC_IGHG1_PRDM1	M_CCR2	ICAM4	ITGB2	2.27624e-06	7117.2	0.259102	76	3.42333	535	0.920115	2092	0.770325	32882	0	1
FB_RGS5	M_CCL18	COL4A2	CD93	2.3036e-06	1933	0.229779	124	4.80443	34	1.6111	431	0.889169	9075	0	1
FB_RGS5	FB_RGS5	PGF	FLT1_KDR	2.34581e-06	7598.6	0.511006	6	4.96051	26	0.663788	3668	0.764226	34292	0	1
BC_IGHG1_PRDM1	M_CCR2	HLA-DOB	CD4	2.36822e-06	10426.6	0.220821	138	3.5822	435	0.518398	5538	0.713576	46021	0	1
FB_SERPINE1	FB_RGS5	THBS2	NOTCH3	2.50206e-06	3559.6	0.0514667	4745	1.64745	3993	0.752423	3034	0.907947	6025	0	1
M_CCL18	M_CCL18	S100A9	CD68	2.51799e-06	1269.8	0.142672	444	3.62927	403	1.65609	389	0.913411	5112	0	1
M_CCL18	BC_IGHG1_PRDM1	TNFSF13B	TNFRSF17	2.52969e-06	3130	0.358913	27	4.93742	27	0.950341	1919	0.861141	13676	0	1
M_CCL18	M_CCR2	C1QA	CD93	2.56928e-06	2271.6	0.141892	447	3.61177	418	1.68254	363	0.882412	10129	0	1
Tum_KRT6A	FB_RGS5	PRSS2	F2R	2.60969e-06	2780.2	0.285224	55	2.98843	745	0.949958	1921	0.876293	11179	0	1
FB_CALB2	FB_RGS5	GIP	ADCYAP1R1	2.7205e-06	17590.6	0.422596	12	4.93388	28	0.25733	17238	0.590294	70674	0	1
FB_RGS5	M_CCR2	COL4A2	CD93	2.76328e-06	2071.4	0.211821	153	4.68133	46	1.58488	458	0.885095	9699	0	1
M_CD14	M_CD14	CD14	ITGB2	2.79707e-06	748.2	0.0983176	1134	4.16738	138	1.76698	265	0.929177	2203	0	1
FB_RGS5	FB_COMP	COL4A1	ITGA11_ITGB1	2.81228e-06	846.8	0.0856578	1558	4.27786	110	1.68919	359	0.929123	2206	0	1
Tum_TNNT2	Tum_KRT6A	SLPI	PLSCR1	2.81659e-06	3780.8	0.0423747	6751	1.27888	6616	0.901288	2179	0.922365	3357	0	1
Tum_KRT6A	FB_RGS5	PRSS1	F2R	2.86858e-06	3131.2	0.30241	46	2.88773	810	0.895029	2217	0.867433	12582	0	1
FB_RGS5	M_CD14	COL4A2	CD44	2.87891e-06	739.8	0.0992657	1113	4.35162	92	1.76167	274	0.929083	2219	0	1
FB_SERPINE1	M_CCL18	COL1A1	CD93	2.91172e-06	4322.4	0.0433427	6477	1.72833	3478	0.469887	6562	0.913547	5094	0	1
M_CCL18	M_CD14	CD14	ITGB2	2.91527e-06	737.2	0.097929	1144	4.15848	145	1.85083	170	0.929046	2226	0	1
FB_RGS5	FB_COMP	COL4A2	ITGB5	3.05334e-06	979.2	0.0835905	1656	3.5958	426	1.52218	561	0.928823	2252	0	1
Tum_TNNT2	M_CCL18	SLPI	CD4	3.07374e-06	2572.8	0.0658743	2905	2.3983	1324	0.984027	1764	0.903344	6870	0	1
FB_SERPINE1	M_CCL18	SPON2	ITGB2	3.07374e-06	2053.4	0.0446722	6125	2.4556	1239	1.21792	957	0.93099	1945	0	1
FB_RGS5	FB_COMP	COL4A2	SDC1	3.19065e-06	737.6	0.118443	687	3.78173	323	1.6386	400	0.928662	2277	0	1
M_CCL18	M_CCR2	S100A9	ITGB2	3.19991e-06	1358.8	0.137508	481	3.72612	357	1.58754	454	0.911085	5501	0	1
Tum_KRT6A	FB_COMP	APOA1	LRP1	3.22657e-06	3759	0.0481817	5347	1.24037	6937	1.1244	1200	0.912279	5310	0	1
M_CCL18	M_CCR2	C1QB	CD33	3.26004e-06	1963.6	0.137208	484	4.08182	181	1.81574	221	0.89014	8931	0	1
M_CD14	M_CCL18	APOE	TREM2	3.30953e-06	756.2	0.0732102	2298	3.58364	434	2.0787	60	0.938507	988	0	1
Tum_KRT6A	M_CCL18	APP	CD74	3.4023e-06	3198	0.0278193	12911	2.07681	2039	1.7078	340	0.940825	699	0	1
Tum_KRT6A	FB_CFD	APOA1	LRP1	3.50055e-06	3818.6	0.0476851	5442	1.22957	7051	1.12397	1202	0.911863	5397	0	1
FB_SERPINE1	M_CCR2	SPON2	ITGB2	3.52295e-06	2006.2	0.0454055	5938	2.49297	1191	1.1953	1007	0.931511	1894	0	1
BC_IGHG1_PRDM1	M_CD14	ICAM4	ITGB2	3.60588e-06	7374.8	0.247269	94	3.31764	599	0.872437	2348	0.766164	33832	0	1
M_CCL18	M_CCL18	S100A9	ITGB2	3.79057e-06	1385.6	0.135287	509	3.68874	375	1.61016	432	0.910424	5611	0	1
FB_SERPINE1	M_CD14	SPON2	ITGB2	3.89989e-06	2208.4	0.0433319	6480	2.38728	1337	1.14762	1136	0.930005	2088	0	1
FB_RGS5	FB_COL27A1	COL4A1	ITGA11_ITGB1	3.90863e-06	895.4	0.0824082	1725	4.23151	120	1.80086	235	0.927838	2396	0	1
FB_SERPINE1	M_CD14	LGALS1	CD69	3.91344e-06	4073.2	0.0437236	6375	1.94773	2527	0.493005	6065	0.911863	5398	0	1
FB_RGS5	FB_RGS5	COL4A1	ITGA3_ITGB1	3.96088e-06	838.2	0.0902685	1359	4.40361	86	1.70619	341	0.927765	2404	0	1
FB_RGS5	FB_COL27A1	COL4A2	ITGB5	3.9938e-06	1003.2	0.0809367	1798	3.56297	451	1.69233	357	0.927749	2409	0	1
M_CCL18	M_CD14	C1QB	CD33	3.99476e-06	2019.8	0.133814	518	4.03545	202	1.77523	258	0.888909	9120	0	1
M_CD14	M_CD14	SPP1	CD44	4.01789e-06	968.6	0.0566664	3931	3.65935	389	2.44533	3	0.942522	519	0	1
FB_RGS5	M_CCL18	COL4A1	CD44	4.27848e-06	731.2	0.10164	1059	4.84515	30	1.93229	115	0.927486	2451	0	1
M_CCL18	M_CCR2	C1QA	CD33	4.40018e-06	2137.6	0.132364	535	4.03709	201	1.70463	342	0.885866	9609	0	1
FB_SERPINE1	M_CCR2	COL1A1	CD93	4.54501e-06	4898.8	0.0399552	7429	1.60523	4244	0.443675	7187	0.910279	5633	0	1
M_CCR2	M_CCR2	CD14	ITGB2	4.61474e-06	858.4	0.0926609	1288	4.04659	195	1.73577	310	0.927202	2498	0	1
M_CCL18	M_CD14	S100A9	ITGB2	4.62548e-06	1459.8	0.131228	544	3.62043	408	1.53986	535	0.909174	5811	0	1
FB_SERPINE1	M_CCR2	DCN	TLR2	4.84314e-06	3532.4	0.0517346	4693	2.19397	1724	0.658174	3720	0.899177	7524	0	1
M_CCL18	M_CD14	C1QA	CD33	5.07173e-06	2191	0.12909	561	3.99071	222	1.66412	382	0.884594	9789	0	1
M_CCL18	M_CCL18	TNFSF13B	HLA-DPB1	5.15171e-06	808	0.100702	1075	3.82703	295	1.97092	101	0.926741	2568	0	1
M_CCR2	M_CCL18	CD14	ITGB2	5.23207e-06	877.8	0.0911644	1325	4.00922	210	1.75839	275	0.92665	2578	0	1
M_CCR2	FB_RGS5	SELPLG	ESAM	5.27694e-06	8765.2	0.332314	39	5.66308	2	0.498083	5962	0.749223	37822	0	1
M_CCL18	M_CD14	C1QB	C1QBP	5.31336e-06	859.6	0.0692369	2588	3.48235	497	2.01461	92	0.937452	1120	0	1
Tum_KRT6A	M_CCR2	APP	CD74	5.47042e-06	3693.8	0.0259414	14338	1.9246	2607	1.49382	594	0.938849	929	0	1
FB_RGS5	FB_RGS5	GPC3	FLT1	5.55093e-06	5337.8	0.433032	10	4.72116	40	0.798637	2748	0.812144	23890	0	1
FB_RGS5	FB_RGS5	COL4A1	ITGA11_ITGB1	5.76879e-06	1030	0.0786258	1929	4.11587	168	1.62906	410	0.92625	2642	0	1
Tum_KRT6A	Tum_TNNT2	SLPI	PLSCR1	5.82137e-06	4196.4	0.0387669	7806	1.21979	7159	0.931565	2032	0.919119	3984	0	1
FB_RGS5	FB_CALB2	COL4A1	ITGA9_ITGB1	6.03408e-06	831.6	0.0681913	2671	4.27985	109	1.59762	446	0.938819	931	0	1
M_CD14	M_CD14	CD48	CD244	6.41447e-06	16673	0.328815	40	4.70919	43	0.489133	6134	0.554029	77147	0	1
FB_RGS5	FB_CFD	COL4A1	ITGA11_ITGB1	6.52491e-06	1056.4	0.0775021	2005	4.15593	146	1.63518	405	0.925756	2725	0	1
Tum_TNNT2	M_CCL18	HMGB1	CD163	6.58162e-06	4554	0.0382244	8000	2.16061	1812	0.512351	5657	0.900656	7300	0	1
M_CCL18	M_CCL18	C1QB	CD33	6.67727e-06	2168.6	0.123792	615	3.89848	259	1.77263	260	0.885007	9708	0	1
BC_IGHG1_PRDM1	M_CD14	HLA-DOB	CD4	6.7752e-06	11576.8	0.190614	207	3.28183	618	0.427076	7676	0.69831	49382	0	1
M_CCR2	M_CCL18	APOE	TREM2	6.8058e-06	937.4	0.0674145	2754	3.46031	511	1.92104	122	0.936084	1299	0	1
M_CCR2	M_CD14	CD14	ITGB2	6.82549e-06	958	0.0884291	1429	3.94091	243	1.68809	361	0.925608	2756	0	1
FB_RGS5	FB_RGS5	COL4A1	ITGA10_ITGB1	6.85512e-06	949.6	0.086507	1518	4.28059	108	1.6879	362	0.925593	2759	0	1
FB_SERPINE1	M_CCL18	COL1A2	CD93	6.86188e-06	4778.4	0.0430383	6552	1.69997	3644	0.414809	8067	0.910304	5628	0	1
Tum_KRT6A	M_CCL18	SLPI	PLSCR1	7.08155e-06	4390.8	0.0378668	8118	1.19933	7343	0.877829	2318	0.918241	4174	0	1
FB_RGS5	FB_COMP	COL4A2	ITGA11_ITGB1	7.14651e-06	1258.4	0.0714845	2435	3.57486	442	1.47136	626	0.92544	2788	0	1
FB_RGS5	FB_RGS5	COL4A1	ITGA9_ITGB1	7.23879e-06	936.4	0.0880651	1450	4.43015	82	1.69533	352	0.925407	2797	0	1
FB_RGS5	FB_MYH11	COL4A1	ITGA11_ITGB1	7.74611e-06	1101	0.0760292	2090	4.12707	162	1.63403	407	0.925094	2845	0	1
Tum_KRT6A	FB_COL27A1	APOA1	LRP1	7.84526e-06	4443.8	0.042342	6755	1.11336	8286	1.21055	969	0.906969	6208	0	1
FB_COMP	FB_RGS5	SCT	ADCYAP1R1	7.99227e-06	18459.6	0.38214	21	4.65779	48	0.245088	18310	0.572591	73918	0	1
BC_IGHG1_PRDM1	M_CCL18	HLA-DOB	CD4	8.32322e-06	11844.2	0.178644	251	3.16281	662	0.433041	7469	0.691435	50838	0	1
Tum_KRT6A	M_CCR2	SLPI	PLSCR1	8.57138e-06	4576.8	0.036909	8434	1.17756	7571	0.846471	2496	0.917275	4382	0	1
M_CCL18	M_CCL18	C1QA	CD33	8.78277e-06	2356.2	0.119421	674	3.85375	281	1.66152	383	0.88056	10442	0	1
FB_SERPINE1	FB_RGS5	COL8A1	ITGA1_ITGB1	9.11305e-06	4197.4	0.0366003	8538	2.21498	1682	0.761039	2972	0.897267	7794	0	1
FB_RGS5	FB_CALB2	COL4A1	ITGA11_ITGB1	9.11835e-06	1150.4	0.0745853	2196	4.12703	163	1.61243	428	0.924427	2964	0	1
Tum_KRT6A	M_CCL18	HMGB1	CD163	9.4323e-06	5299.2	0.0364223	8597	2.0615	2091	0.411898	8188	0.898475	7619	0	1
FB_CALB2	M_CCR2	HP	ITGB2	9.46223e-06	3102.8	0.208137	159	3.09566	686	1.42305	691	0.859686	13977	0	1
FB_RGS5	FB_COL27A1	COL4A1	SDC1	9.618e-06	804.6	0.111607	788	4.26644	113	1.93089	117	0.924196	3004	0	1
Tum_KRT6A	FB_MYH11	APOA1	LRP1	9.71541e-06	4754.2	0.0410384	7151	1.08501	8648	1.04032	1518	0.905642	6453	0	1
FB_RGS5	FB_COL27A1	COL4A2	ITGA11_ITGB1	9.81055e-06	1315.4	0.0687725	2625	3.52852	471	1.58303	461	0.924094	3019	0	1
Tum_KRT6A	FB_SERPINE1	APOA1	LRP1	9.86803e-06	4756.6	0.0408964	7188	1.08192	8675	1.05745	1437	0.905493	6482	0	1
FB_RGS5	FB_RGS5	COL4A2	ITGA3_ITGB1	9.96665e-06	1229	0.0753322	2144	3.70062	368	1.48836	601	0.924017	3031	0	1
FB_CALB2	M_CCL18	HP	ITGB2	1.00473e-05	3136.8	0.204775	164	3.05829	705	1.44567	668	0.858701	14146	0	1
Tum_KRT6A	FB_RGS5	APP	TNFRSF21	1.02023e-05	3751.8	0.0561693	4008	2.10734	1958	0.622519	4059	0.891316	8733	0	1
FB_SERPINE1	FB_RGS5	LGALS3	MCAM	1.0462e-05	3618.2	0.0586371	3670	3.56738	446	0.536965	5197	0.891028	8777	0	1
M_CCL18	M_CCL18	S100A8	CD68	1.05235e-05	2171.6	0.25305	87	3.567	447	1.40131	716	0.885887	9607	0	1
FB_RGS5	M_CCL18	COL4A2	CD44	1.08029e-05	1032	0.0848221	1592	4.14216	152	1.71446	322	0.923725	3093	0	1
Tum_KRT6A	M_CCL18	LCN2	FCGR2A	1.12545e-05	4858.8	0.166339	303	2.55631	1089	0.736889	3125	0.830532	19776	0	1
FB_RGS5	FB_SERPINE1	COL4A1	ITGA9_ITGB1	1.16317e-05	1012	0.0633582	3150	4.08271	180	1.55444	509	0.936674	1220	0	1
FB_RGS5	FB_COMP	COL4A1	ITGA10_ITGB1	1.16906e-05	1080	0.0813353	1780	4.39717	88	1.6722	376	0.923442	3155	0	1
Tum_TNNT2	FB_RGS5	APP	TNFRSF21	1.1788e-05	3883	0.0543685	4228	2.06664	2079	0.618648	4118	0.889727	8989	0	1
BC_IGHG1_PRDM1	M_CCL18	ICAM2	ITGAM_ITGB2	1.19133e-05	5883.2	0.109063	847	3.4251	531	0.729972	3170	0.80747	24867	0	1
FB_CALB2	M_CD14	HP	ITGB2	1.19937e-05	3234.4	0.198631	180	2.98998	742	1.37537	748	0.856843	14501	0	1
Tum_TNNT2	FB_RGS5	LGALS3	MCAM	1.19993e-05	3631	0.0568763	3902	3.53718	464	0.561778	4767	0.889539	9021	0	1
M_CCL18	BC_IGHG1_PRDM1	CXCL8	CD79A	1.20729e-05	4370.4	0.544903	4	4.61134	59	1.03243	1550	0.82848	20238	0	1
FB_SERPINE1	M_CCL18	DCN	TLR2	1.2288e-05	4607.2	0.0419345	6869	1.81886	3021	0.620914	4081	0.88925	9064	0	1
Tum_TNNT2	Tum_TNNT2	SLPI	PLSCR1	1.26169e-05	5010.8	0.035133	9112	1.09723	8497	0.812927	2672	0.915384	4772	0	1
Tum_KRT6A	M_CD14	APP	CD74	1.26629e-05	4236.8	0.0241292	15846	1.77771	3219	1.25801	906	0.936737	1212	0	1
M_CD14	FB_RGS5	SPP1	S1PR1	1.27774e-05	8564	0.181601	240	2.96315	764	2.05448	69	0.732575	41746	0	1
FB_SERPINE1	M_CCR2	COL1A2	CD93	1.2854e-05	5464.2	0.0396745	7520	1.57687	4435	0.388596	9146	0.906926	6219	0	1
M_CCL18	FB_RGS5	SELPLG	ESAM	1.29049e-05	9735.8	0.276806	61	5.4266	4	0.463696	6685	0.731666	41928	0	1
M_CD14	M_CCL18	SPP1	PTGER4	1.29785e-05	2624.4	0.113243	768	3.39557	546	2.13988	36	0.872528	11771	0	1
M_CCL18	M_CCR2	HLA-DRB5	CD4	1.30798e-05	1512.6	0.113171	770	4.32517	99	1.64327	394	0.906413	6299	0	1
FB_RGS5	FB_RGS5	ADM2	ADCYAP1R1	1.33312e-05	23858.8	0.547614	3	4.594	62	0.208632	21729	0.420118	97499	0	1
M_CCL18	M_CCL18	S100A8	ITGB2	1.34386e-05	2293.8	0.239952	105	3.62646	405	1.35537	777	0.882073	10181	0	1
Tum_KRT6A	M_CCL18	S100A1	TLR4	1.35786e-05	8039.8	0.155121	356	1.76369	3276	0.772641	2893	0.766943	33673	0	1
M_CD14	FB_COMP	SPP1	ITGAV_ITGB1	1.39624e-05	1880.6	0.0378443	8125	2.91376	787	2.17744	20	0.943165	470	0	1
Tum_KRT6A	FB_CALB2	APOA1	LRP1	1.41773e-05	5169.2	0.0384466	7935	1.02864	9327	1.01243	1642	0.902817	6941	0	1
FB_RGS5	FB_RGS5	COL4A2	ITGA11_ITGB1	1.46998e-05	1503	0.065616	2929	3.41288	538	1.41124	705	0.92243	3342	0	1
FB_COL27A1	Tum_KRT6A	COL1A1	DDR1	1.49696e-05	3993.8	0.0413234	7057	1.01989	9429	1.30068	855	0.926368	2627	0	1
M_CD14	FB_RGS5	SPP1	ITGA5_ITGB1	1.49947e-05	1833.2	0.0396357	7533	2.89096	806	2.17282	22	0.93991	804	0	1
M_CCL18	M_CCR2	APOE	TREM2	1.49994e-05	1139.2	0.0614808	3359	3.18264	658	2.13684	38	0.933272	1640	0	1
Tum_TNNT2	M_CCL18	SLPI	PLSCR1	1.50731e-05	5220.2	0.0343172	9442	1.07677	8733	0.759191	2989	0.91447	4936	0	1
M_CD14	FB_RGS5	SPP1	ITGAV_ITGB1	1.51622e-05	1885.6	0.0378431	8126	2.88829	809	2.17443	21	0.943165	471	0	1
FB_COL27A1	Tum_KRT6A	COL3A1	DDR1	1.52979e-05	4099	0.0429173	6581	1.01656	9470	1.25243	914	0.92137	3529	0	1
M_CD14	FB_CALB2	SPP1	ITGA9_ITGB1	1.53874e-05	2289.4	0.0324863	10232	2.88458	813	2.06346	64	0.947878	337	0	1
FB_SERPINE1	BC_IGHG1_PRDM1	MMP2	PECAM1	1.54439e-05	3671.2	0.0625803	3221	2.34582	1415	0.608667	4231	0.886652	9488	0	1
Tum_KRT6A	M_CCL18	SFTPD	LAIR1	1.55758e-05	5263.8	0.170802	277	2.60769	1034	0.697589	3391	0.822493	21616	0	1
FB_COL27A1	Tum_KRT6A	COL5A2	DDR1	1.56073e-05	4772	0.0503441	4941	1.0136	9508	1.0283	1563	0.896967	7847	0	1
M_CCL18	M_CCR2	S100A8	ITGB2	1.59023e-05	2271.6	0.243891	99	3.66384	386	1.33275	822	0.882917	10050	0	1
Tum_KRT6A	M_CCR2	S100A1	TLR4	1.61874e-05	8206.6	0.150429	393	1.73731	3424	0.767734	2913	0.764187	34302	0	1
BC_IGHG1_PRDM1	M_CCL18	ICAM4	ITGAM	1.61933e-05	16990.8	0.350573	32	2.86799	827	0.273365	15991	0.6044	68103	0	1
FB_RGS5	FB_CFD	COL4A2	ITGA11_ITGB1	1.63194e-05	1532	0.0646782	3013	3.45294	517	1.41736	698	0.921913	3431	0	1
M_CD14	FB_CALB2	SPP1	ITGAV_ITGB1	1.66065e-05	2056.8	0.0358633	8820	2.85791	834	2.1302	40	0.941707	589	0	1
FB_RGS5	FB_RGS5	COL4A2	ITGA10_ITGB1	1.68168e-05	1380	0.0721931	2375	3.5776	437	1.47007	630	0.921742	3457	0	1
BC_IGHG1_PRDM1	M_CCR2	ICAM2	ITGAM_ITGB2	1.68361e-05	6040.2	0.106736	912	3.27222	622	0.68931	3458	0.805788	25208	0	1
M_CD14	FB_CALB2	SPP1	ITGAV_ITGB5	1.69662e-05	1373	0.048545	5274	3.00072	736	2.22169	14	0.939584	840	0	1
Tum_KRT6A	M_CCR2	LAMB3	CD44	1.6972e-05	5524.2	0.0804529	1827	1.9092	2674	0.688666	3465	0.831051	19654	0	1
M_CD14	M_CCL18	NRG1	HLA-DPB1	1.7148e-05	4988.8	0.129067	562	2.847	843	1.50681	578	0.816542	22960	0	1
M_CCL18	M_CCR2	HLA-DRA	CD4	1.7148e-05	1045.4	0.087327	1474	4.07605	183	2.00447	95	0.92169	3474	0	1
FB_RGS5	FB_CFD	COL4A1	ITGA1_ITGB1	1.71676e-05	1314.8	0.0696224	2564	4.20713	128	1.63455	406	0.921671	3475	0	1
BC_IGHG1_PRDM1	M_CCR2	ICAM2	ITGAL_ITGB2	1.73311e-05	6341.8	0.109068	846	3.32747	588	0.650782	3790	0.799427	26484	0	1
M_CD14	FB_SERPINE1	SPP1	ITGA8_ITGB1	1.73311e-05	2542.6	0.0301838	11404	2.84121	846	2.02028	88	0.946031	374	0	1
FB_RGS5	FB_RGS5	COL4A2	ITGA9_ITGB1	1.73451e-05	1346.8	0.0734934	2277	3.72716	355	1.4775	617	0.921548	3484	0	1
M_CCL18	M_CD14	S100A9	CD68	1.74538e-05	1873.2	0.10906	848	3.08701	691	1.36281	761	0.90218	7065	0	1
FB_SERPINE1	M_CCR2	BGN	TLR2	1.77427e-05	3713.8	0.0532828	4427	2.30373	1482	0.769891	2904	0.88473	9755	0	1
M_CCL18	M_CD14	TNFSF13B	HLA-DPB1	1.78049e-05	1184.6	0.0866482	1502	3.50098	490	1.61637	423	0.921472	3507	0	1
M_CD14	FB_MYH11	SPP1	ITGAV_ITGB1	1.78256e-05	2103.2	0.0354241	8989	2.82787	854	2.13883	37	0.941368	635	0	1
FB_COL27A1	BC_IGHG1_PRDM1	MMP2	PECAM1	1.80356e-05	3335	0.0601028	3511	2.29903	1494	0.957657	1882	0.884606	9787	0	1
M_CD14	M_CD14	APOE	TREM2	1.81301e-05	1232.6	0.0599703	3523	3.13846	672	1.8184	217	0.932493	1750	0	1
Tum_TNNT2	M_CCR2	SLPI	PLSCR1	1.81372e-05	5417.6	0.0334493	9798	1.055	8999	0.727833	3185	0.913463	5105	0	1
M_CCR2	M_CCL18	S100A9	CD68	1.81394e-05	1846	0.10862	859	3.23243	636	1.45994	644	0.902001	7090	0	1
FB_RGS5	FB_SERPINE1	COL4A2	ITGB5	1.81506e-05	1502.4	0.0674416	2748	3.39604	545	1.42058	694	0.921392	3524	0	1
M_CD14	FB_COL27A1	SPP1	ITGAV_ITGB1	1.85848e-05	2126.4	0.0351596	9099	2.81701	866	2.25517	10	0.941161	656	0	1
FB_SERPINE1	M_CCL18	THY1	ITGAM_ITGB2	1.86425e-05	4777.8	0.0333356	9852	1.88676	2752	0.505741	5798	0.911216	5486	0	1
Tum_KRT6A	M_CD14	CALM1	KCNN4	1.8652e-05	4740.8	0.0391595	7684	2.90393	795	0.528435	5371	0.884133	9853	0	1
FB_RGS5	FB_MYH11	COL4A2	ITGA11_ITGB1	1.87517e-05	1585.6	0.063449	3141	3.42408	533	1.4162	700	0.92122	3553	0	1
FB_RGS5	FB_COMP	COL4A1	ITGA1_ITGB1	1.87937e-05	1351.6	0.0686729	2631	4.13623	156	1.62665	415	0.921174	3555	0	1
M_CCR2	M_CCR2	SPP1	CD44	1.89074e-05	1286.2	0.0504035	4921	3.25302	629	2.29061	9	0.939267	871	0	1
M_CCL18	M_CCR2	TNFSF13B	HLA-DPB1	1.89201e-05	1173.6	0.0858643	1546	3.48279	496	1.76819	264	0.921143	3561	0	1
FB_RGS5	FB_RGS5	ANGPT2	TIE1	1.89873e-05	15726.4	0.382518	20	4.49196	74	0.612515	4196	0.570297	74341	0	1
FB_SERPINE1	FB_RGS5	GIP	ADCYAP1R1	1.89873e-05	20174.4	0.260899	74	4.64583	51	0.22911	19688	0.53097	81058	0	1
FB_RGS5	FB_MYH11	COL4A1	ITGA1_ITGB1	1.90684e-05	1350.4	0.0685747	2641	4.16418	141	1.63615	401	0.921122	3568	0	1
M_CD14	M_CCR2	LYZ	ITGAL	1.91681e-05	5448.4	0.222078	134	3.88001	266	1.28588	875	0.801863	25966	0	1
M_CCL18	M_CD14	S100A8	ITGB2	1.93652e-05	2380.2	0.232752	120	3.55815	453	1.28507	878	0.880479	10449	0	1
FB_SERPINE1	M_CCL18	THY1	ITGAX_ITGB2	1.93825e-05	5254.4	0.0331759	9929	1.72512	3494	0.458834	6815	0.90789	6033	0	1
FB_COL27A1	FB_RGS5	THBS2	NOTCH3	1.94901e-05	3081.8	0.0528651	4503	1.67295	3823	1.10938	1243	0.909061	5839	0	1
M_CCL18	Tum_KRT6A	APOE	LSR	1.97139e-05	1373	0.0813791	1778	2.45172	1246	1.79543	242	0.921011	3598	0	1
Tum_KRT6A	M_CD14	CD47	SIRPA	2.00426e-05	3907.6	0.0591194	3613	2.00266	2303	0.795825	2758	0.877943	10863	0	1
FB_SERPINE1	M_CCL18	HMGB1	CD163	2.02872e-05	5889.2	0.0350468	9154	1.98585	2379	0.370081	10020	0.896705	7892	0	1
M_CD14	FB_CFD	SPP1	ITGAV_ITGB1	2.03029e-05	2260	0.033949	9585	2.77481	892	2.10571	51	0.940183	771	0	1
Tum_TNNT2	M_CCL18	HMGB1	HAVCR2	2.03988e-05	6094	0.0329079	10031	2.21276	1685	0.387211	9204	0.886216	9549	0	1
FB_COL27A1	FB_RGS5	COL11A1	ITGA1_ITGB1	2.05722e-05	4006	0.037137	8367	2.08226	2021	0.89478	2218	0.899865	7423	0	1
Tum_KRT6A	M_CCR2	SFTPD	LAIR1	2.12601e-05	5380.6	0.168128	290	2.57523	1074	0.663807	3667	0.821338	21871	0	1
FB_COL27A1	FB_RGS5	LGALS3	MCAM	2.14466e-05	4228.2	0.0544351	4221	3.4953	492	0.44835	7042	0.887365	9385	0	1
FB_RGS5	FB_COL27A1	COL4A1	ITGA1_ITGB1	2.14915e-05	1379.4	0.0677064	2716	4.1353	157	1.70268	346	0.920658	3677	0	1
FB_RGS5	BC_IGHG1_PRDM1	FN1	CD79A	2.15613e-05	1611.6	0.0786873	1921	3.54301	458	0.662338	3680	0.930624	1998	0	1
M_CCL18	M_CCR2	HLA-DQA1	CD4	2.16229e-05	1898.6	0.106747	911	4.16628	139	1.45283	657	0.897278	7785	0	1
FB_COL27A1	M_CCL18	THY1	ITGAM_ITGB2	2.16271e-05	2479.2	0.0440443	6299	2.19006	1735	1.24288	923	0.921858	3438	0	1
FB_COL27A1	M_CCL18	THY1	ITGAX_ITGB2	2.16378e-05	2718.6	0.0438333	6351	2.02842	2207	1.19598	1005	0.918895	4029	0	1
FB_SERPINE1	M_CCR2	THY1	ITGAM_ITGB2	2.18841e-05	5180.4	0.0326243	10173	1.73388	3442	0.46508	6663	0.91034	5623	0	1
FB_RGS5	M_CD14	COL4A1	CD47	2.20782e-05	1644.6	0.0600612	3517	4.04866	193	1.33832	810	0.92054	3702	0	1
FB_RGS5	FB_CALB2	COL4A2	ITGA11_ITGB1	2.21494e-05	1644.2	0.062244	3257	3.42404	534	1.3946	724	0.920521	3705	0	1
M_CCL18	M_CD14	CD48	CD244	2.21889e-05	17403.6	0.289636	52	4.45143	80	0.447962	7052	0.538306	79833	0	1
FB_COL27A1	M_CCL18	COL1A1	CD93	2.22413e-05	2837.4	0.0462143	5744	1.82282	3009	1.35803	769	0.916047	4664	0	1
FB_COL27A1	M_CCL18	COL1A2	CD93	2.25041e-05	2890.4	0.0469182	5592	1.82404	3004	1.34069	809	0.913766	5046	0	1
FB_RGS5	M_CCL18	COL4A1	CD47	2.25561e-05	1651.8	0.0598579	3529	4.04687	194	1.3375	813	0.920416	3722	0	1
FB_COL27A1	FB_RGS5	COL16A1	ITGA1_ITGB1	2.26695e-05	4568.6	0.0324664	10245	2.07809	2033	0.832944	2551	0.895906	8013	0	1
M_CD14	FB_SERPINE1	SPP1	ITGAV_ITGB1	2.27778e-05	2434	0.0324268	10260	2.73954	925	2.08062	57	0.93888	927	0	1
Tum_KRT6A	M_CCR2	CALM1	KCNN4	2.28805e-05	4875.6	0.0372307	8335	2.77592	891	0.555358	4887	0.881521	10264	0	1
Tum_KRT6A	M_CCL18	SFTPD	LY96	2.29928e-05	5455	0.10753	884	1.73245	3452	0.65637	3740	0.833316	19198	0	1
FB_RGS5	FB_COL27A1	COL4A2	SDC1	2.30417e-05	1159.4	0.09314	1280	3.56345	450	1.71306	324	0.920279	3742	0	1
FB_COL27A1	M_CCL18	DCN	TLR2	2.31268e-05	4104.4	0.041515	6993	1.80757	3074	1.09296	1305	0.888754	9149	0	1
Tum_KRT6A	M_CCR2	HSP90B1	TLR2	2.3138e-05	4448.8	0.0435172	6431	2.43648	1271	0.606617	4254	0.88134	10287	0	1
FB_COL27A1	M_CCL18	SPON2	ITGB2	2.36028e-05	2118.2	0.0427429	6639	2.41251	1305	1.56377	497	0.929558	2149	0	1
FB_RGS5	M_CCR2	COL4A1	CD47	2.43918e-05	1673.4	0.0593061	3590	4.04199	198	1.35414	782	0.920076	3796	0	1
FB_RGS5	FB_CALB2	COL4A1	ITGA1_ITGB1	2.44685e-05	1434.6	0.0666223	2817	4.19029	132	1.61587	424	0.920067	3799	0	1
FB_COL27A1	M_CCL18	MDK	SORL1	2.45666e-05	4868.8	0.0336656	9701	1.49203	5018	0.702465	3342	0.906524	6282	0	1
FB_SERPINE1	Tum_KRT6A	COL3A1	DDR1	2.46848e-05	5849.6	0.0405565	7267	0.940183	10421	0.429118	7611	0.919296	3948	0	1
FB_COL27A1	FB_RGS5	COL1A1	CD36	2.4756e-05	3128.6	0.062809	3193	2.57753	1069	1.22067	953	0.88068	10427	0	1
FB_RGS5	FB_CFD	COL4A1	SDC1	2.48547e-05	1088.6	0.0992836	1112	4.17772	136	1.66798	380	0.919994	3814	0	1
M_CCR2	M_CCR2	HLA-DRA	CD4	2.49065e-05	1166	0.0833312	1663	3.97112	232	1.92803	118	0.919982	3816	0	1
M_CCR2	M_CCR2	S100A9	ITGB2	2.4974e-05	1953	0.104688	956	3.32927	587	1.39139	728	0.899403	7493	0	1
FB_COL27A1	M_CCR2	THY1	ITGAM_ITGB2	2.50422e-05	2654	0.0431045	6533	2.03718	2169	1.20222	990	0.921077	3577	0	1
FB_COL27A1	M_CCR2	THY1	ITGAX_ITGB2	2.50542e-05	3180.8	0.0421675	6800	1.70256	3624	1.15194	1130	0.917439	4349	0	1
FB_COL27A1	FB_RGS5	GNAI2	F2R	2.50901e-05	4209.6	0.0454356	5934	2.26285	1583	0.745634	3075	0.880419	10455	0	1
FB_COL27A1	M_CCR2	ANXA2	TLR2	2.51262e-05	5472.4	0.0323364	10303	2.02602	2211	0.441245	7256	0.898721	7591	0	1
FB_COL27A1	M_CCR2	B2M	LILRB2	2.54522e-05	4389.2	0.0433764	6470	2.60662	1036	0.50691	5772	0.891744	8667	0	1
FB_SERPINE1	M_CCR2	THY1	ITGAX_ITGB2	2.55982e-05	6114.8	0.0319151	10497	1.39926	5672	0.414794	8068	0.906257	6336	0	1
FB_COL27A1	M_CCR2	COL1A1	CD93	2.5647e-05	3274.2	0.0426023	6684	1.69972	3648	1.33181	824	0.912864	5214	0	1
M_CD14	FB_SERPINE1	SPP1	ITGA9_ITGB1	2.57627e-05	2566.6	0.0301838	11404	2.68744	966	2.02028	88	0.946031	374	0	1
FB_COL27A1	M_CCR2	COL1A2	CD93	2.59168e-05	3312.8	0.0432512	6495	1.70094	3636	1.31447	837	0.910505	5595	0	1
FB_COL27A1	M_CCR2	DCN	TLR2	2.65509e-05	3063	0.0512171	4778	2.18269	1758	1.13022	1186	0.89872	7592	0	1
Tum_KRT6A	FB_CALB2	S100A1	TRPM3	2.6581e-05	10321.8	0.362932	26	1.66498	3879	0.757473	2995	0.71955	44708	0	1
FB_COL27A1	M_CCR2	VCAN	TLR2	2.66137e-05	3313.8	0.0548095	4176	2.18756	1742	1.07088	1377	0.887964	9273	0	1
FB_COL27A1	FB_RGS5	APP	TNFRSF21	2.67145e-05	5309.4	0.0445117	6167	1.84389	2909	0.455434	6883	0.879525	10587	0	1
M_CCR2	M_CCL18	C1QA	CD93	2.68943e-05	3015.6	0.108685	858	3.02238	720	1.20481	980	0.86786	12519	0	1
FB_COL27A1	M_CCR2	SPON2	ITGB2	2.69551e-05	2061.4	0.0434445	6449	2.44989	1250	1.54115	532	0.93009	2075	0	1
FB_COL27A1	Tum_TNNT2	COL1A1	DDR1	2.70697e-05	4617.2	0.0373057	8311	0.925976	10615	1.2816	884	0.922802	3275	0	1
FB_RGS5	FB_CALB2	COL4A2	ITGA9_ITGB1	2.70745e-05	1286.4	0.0569081	3896	3.57686	439	1.3798	738	0.935605	1358	0	1
Tum_KRT6A	FB_RGS5	CALM2	PDE1A	2.71207e-05	6606	0.0395742	7548	1.43673	5396	0.357995	10619	0.886782	9466	0	1
FB_SERPINE1	Tum_KRT6A	COL1A1	DDR1	2.71335e-05	5920.2	0.0387558	7810	0.9254	10620	0.412537	8160	0.92415	3010	0	1
FB_RGS5	FB_COMP	COL4A2	ITGA10_ITGB1	2.7491e-05	1527.2	0.0678771	2697	3.69418	373	1.45438	653	0.919489	3912	0	1
FB_RGS5	M_CD14	COL4A1	CD93	2.75556e-05	3901	0.103802	988	4.52616	68	1.66799	379	0.838776	18069	0	1
FB_COL27A1	Tum_TNNT2	COL3A1	DDR1	2.75706e-05	4747	0.0387446	7815	0.922647	10654	1.23335	938	0.917585	4327	0	1
FB_RGS5	FB_CFD	COL4A1	ITGA10_ITGB1	2.7715e-05	1364.4	0.0728735	2328	4.14817	151	1.61883	422	0.919467	3920	0	1
M_CCL18	M_CCR2	HLA-DRB1	CD4	2.77431e-05	1113.2	0.0898982	1376	4.12795	160	1.94808	108	0.91946	3921	0	1
FB_COL27A1	Tum_TNNT2	COL5A2	DDR1	2.80658e-05	5380.8	0.0454494	5932	0.919686	10692	1.00923	1662	0.892144	8617	0	1
FB_COL27A1	M_CD14	THY1	ITGAM_ITGB2	2.81446e-05	3371.2	0.038926	7747	1.70636	3593	1.14752	1137	0.917291	4378	0	1
FB_COL27A1	M_CD14	THY1	ITGAX_ITGB2	2.81578e-05	3697.6	0.0394725	7578	1.51949	4829	1.11564	1217	0.914903	4863	0	1
BC_IGHG1_PRDM1	M_CD14	ICAM2	ITGAM_ITGB2	2.83667e-05	6543.6	0.0963891	1184	2.94141	772	0.634603	3943	0.797685	26818	0	1
FB_COL27A1	Tum_KRT6A	THBS2	CD47	2.86881e-05	4562.2	0.0314162	10739	1.12448	8157	1.13945	1156	0.925599	2758	0	1
M_CCR2	Tum_KRT6A	LGALS9	CD47	2.90299e-05	2000.6	0.0574326	3836	2.56525	1079	1.15517	1121	0.919225	3966	0	1
M_CCR2	M_CCL18	S100A9	ITGB2	2.93426e-05	1985	0.102997	1009	3.29189	614	1.41401	702	0.898664	7599	0	1
FB_COL27A1	M_CD14	LGALS1	PTPRC	2.9608e-05	2893	0.0323949	10279	2.24622	1617	1.25741	908	0.933097	1660	0	1
BC_IGHG1_PRDM1	M_CCR2	ICAM4	ITGAL	2.98669e-05	24099.6	0.473125	9	2.63534	1015	0.137607	30436	0.480346	89037	0	1
FB_COL27A1	M_CD14	SPON2	ITGB2	2.99935e-05	2260.6	0.0414605	7006	2.3442	1418	1.49347	595	0.928554	2283	0	1
FB_COL27A1	M_CD14	LGALS1	CD69	3.01183e-05	2804.8	0.046054	5777	2.03274	2189	1.18462	1043	0.913928	5014	0	1
FB_COL27A1	M_CCL18	B2M	LILRB1	3.016e-05	6112	0.03121	10847	1.7826	3189	0.469973	6558	0.883362	9965	0	1
FB_SERPINE1	M_CD14	DCN	TLR2	3.07061e-05	6140.6	0.0336041	9732	1.5	4953	0.540743	5131	0.877866	10886	0	1
M_CCL18	M_CCR2	HLA-DMA	CD4	3.08442e-05	2130.4	0.102531	1026	4.02667	206	1.28392	879	0.892561	8540	0	1
FB_COMP	BC_IGHG1_PRDM1	CXCL14	CXCR4	3.10603e-05	3370.2	0.0729245	2324	1.79286	3140	0.836084	2534	0.890578	8852	0	1
FB_COMP	BC_IGHG1_PRDM1	MMP2	PECAM1	3.11886e-05	3414.2	0.0660834	2880	2.41199	1306	0.645226	3835	0.88936	9049	0	1
FB_COMP	Tum_KRT6A	THBS1	CD47	3.13891e-05	3122	0.0618491	3316	1.54535	4663	0.984088	1763	0.908905	5867	0	1
FB_SERPINE1	M_CCR2	VCAN	TLR2	3.14609e-05	5606.4	0.0448674	6082	1.9935	2347	0.400121	8663	0.877615	10939	0	1
M_CD14	M_CCL18	SPP1	CD44	3.15682e-05	1372.4	0.0484212	5303	3.44988	520	2.39812	4	0.938112	1034	0	1
FB_COMP	Tum_KRT6A	COL1A1	DDR1	3.15761e-05	5346.4	0.0401006	7392	0.974888	9992	0.470952	6541	0.925336	2806	0	1
FB_COL27A1	M_CCL18	HMGB1	CD163	3.15761e-05	5914	0.0359962	8767	2.03807	2165	0.35228	10947	0.897937	7690	0	1
FB_COL27A1	FB_RGS5	COL1A2	CD36	3.16338e-05	3222.8	0.0637656	3109	2.57875	1067	1.20333	986	0.877567	10951	0	1
Tum_KRT6A	FB_RGS5	CALM2	MYLK	3.1822e-05	4977	0.0309925	10964	1.62566	4124	0.54465	5064	0.915677	4732	0	1
M_CCR2	M_CCR2	HLA-DQA1	CD4	3.18425e-05	1987.6	0.102136	1037	4.0704	187	1.48767	603	0.895225	8110	0	1
FB_COMP	Tum_KRT6A	THBS2	CD47	3.19529e-05	3529.8	0.0384352	7939	1.33988	6111	0.970469	1813	0.932251	1785	0	1
FB_COL27A1	M_CD14	DCN	TLR2	3.23038e-05	5513.4	0.0332679	9890	1.48872	5040	1.01279	1639	0.877326	10997	0	1
FB_SERPINE1	M_CCL18	BGN	LY96	3.251e-05	4718.8	0.0309073	11011	1.51787	4841	0.905469	2165	0.910605	5576	0	1
M_CCR2	BC_IGHG1_PRDM1	TNFSF13B	TNFRSF17	3.26119e-05	4337.2	0.245439	96	4.32956	97	0.756592	3001	0.836824	18491	0	1
FB_COMP	Tum_KRT6A	COL3A1	DDR1	3.2732e-05	5407.8	0.0416377	6952	0.975163	9990	0.478737	6350	0.920267	3746	0	1
FB_COMP	Tum_KRT6A	COL5A2	DDR1	3.28063e-05	5726	0.0491696	5153	0.986845	9832	0.514152	5621	0.895871	8023	0	1
Tum_KRT6A	M_CCR2	MUC1	SIGLEC9	3.2934e-05	5534.8	0.154229	360	2.79247	881	0.620166	4094	0.819421	22338	0	1
FB_COL27A1	M_CCL18	VCAN	TLR2	3.3015e-05	4366.4	0.0444269	6188	1.81245	3052	1.03362	1546	0.877084	11045	0	1
FB_COMP	Tum_TNNT2	THBS1	CD47	3.31647e-05	4207.6	0.0516915	4707	1.32471	6239	0.773496	2886	0.901201	7205	0	1
Tum_KRT6A	Tum_KRT6A	LAMA5	BCAM	3.32098e-05	4023.2	0.0967425	1175	1.38959	5742	0.910777	2140	0.877019	11058	0	1
FB_COMP	Tum_TNNT2	THBS2	CD47	3.36931e-05	4845.6	0.0321229	10405	1.11923	8213	0.759877	2981	0.926362	2628	0	1
FB_SERPINE1	M_CD14	LGALS1	PTPRC	3.37083e-05	3902.6	0.0307557	11091	2.16121	1810	0.565795	4711	0.931458	1900	0	1
M_CCR2	M_CD14	APOE	TREM2	3.39357e-05	1470	0.0552227	4125	3.01513	730	1.66073	385	0.92985	2109	0	1
Tum_KRT6A	FB_RGS5	NTN1	MCAM	3.40011e-05	12170	0.162024	322	3.66081	387	0.617599	4127	0.6666	56013	0	1
Tum_TNNT2	M_CCR2	HSP90B1	TLR2	3.41666e-05	5013.2	0.0398523	7462	2.31233	1464	0.547203	5018	0.876662	11121	0	1
Tum_KRT6A	FB_RGS5	CALM1	MYLK	3.44595e-05	5439	0.0306614	11140	1.63084	4097	0.572765	4619	0.900403	7338	0	1
FB_COMP	Tum_TNNT2	COL5A2	DDR1	3.44904e-05	6420.2	0.044389	6198	0.892933	11103	0.495079	6019	0.891003	8780	0	1
FB_RGS5	Tum_KRT6A	TFPI	SDC4	3.46586e-05	4979.4	0.242879	100	4.80535	33	0.741343	3104	0.822231	21659	0	1
Tum_KRT6A	M_CCL18	CD47	SIRPA	3.50603e-05	4214.4	0.0549013	4159	1.90621	2688	0.814491	2661	0.873921	11563	0	1
FB_SERPINE1	Tum_KRT6A	THBS2	CD47	3.50826e-05	5079.8	0.0305851	11180	1.09898	8477	0.782494	2827	0.924671	2914	0	1
M_CCL18	M_CCL18	CD14	TLR1	3.52593e-05	4466	0.14359	436	3.44399	522	1.16952	1073	0.828234	20298	0	1
M_CCL18	M_CCR2	SPP1	CD44	3.5456e-05	1433.2	0.0478541	5406	3.13812	673	2.24445	11	0.937769	1075	0	1
M_CCR2	M_CCR2	C1QA	CD93	3.64501e-05	3249.4	0.100191	1085	2.89928	799	1.1786	1054	0.863124	13308	0	1
FB_COL27A1	M_CCR2	LGALS1	PTPRC	3.65987e-05	3206.8	0.0303927	11275	2.11874	1925	1.27089	896	0.931078	1937	0	1
Tum_KRT6A	FB_RGS5	JAG1	NOTCH3	3.66258e-05	8183.2	0.0560428	4027	1.63339	4086	0.611605	4205	0.789248	28597	0	1
FB_COMP	Tum_TNNT2	COL3A1	DDR1	3.66962e-05	6172.4	0.0375894	8210	0.881251	11281	0.459664	6789	0.916433	4581	0	1
FB_COMP	Tum_TNNT2	COL1A1	DDR1	3.67939e-05	6078.4	0.0362017	8681	0.880977	11287	0.451879	6957	0.921725	3466	0	1
M_CCL18	M_CCR2	LYZ	ITGAL	3.6954e-05	6299.2	0.180418	245	3.38957	553	1.16585	1090	0.784841	29607	0	1
M_CCR2	M_CD14	S100A9	ITGB2	3.72586e-05	2066.4	0.099907	1093	3.22358	640	1.34371	807	0.897269	7791	0	1
Tum_KRT6A	FB_RGS5	GZMA	F2R	3.74629e-05	10062.2	0.0864393	1523	2.37417	1349	0.609164	4229	0.726323	43209	0	1
M_CD14	Tum_KRT6A	LGALS9	CD47	3.75686e-05	2158.8	0.0555423	4093	2.50063	1178	1.09681	1290	0.917974	4232	0	1
M_CCL18	M_CCR2	C1QB	C1QBP	3.77805e-05	1436.4	0.0543309	4238	3.07632	699	1.86995	146	0.929955	2098	0	1
M_CCL18	M_CCR2	HLA-DMB	CD4	3.81822e-05	2443.8	0.133727	520	4.28745	106	1.16094	1102	0.880137	10490	0	1
FB_SERPINE1	FB_RGS5	GNAI2	F2R	3.84698e-05	4976.2	0.0411267	7120	2.17124	1784	0.575129	4588	0.875074	11388	0	1
FB_RGS5	FB_CALB2	COL4A1	ITGA10_ITGB1	3.88537e-05	1481.6	0.0697872	2554	4.16418	140	1.59845	445	0.91785	4268	0	1
FB_COL27A1	M_CCL18	CD99	PILRA	3.89621e-05	3985	0.0584605	3694	1.90195	2704	0.917428	2109	0.87494	11417	0	1
M_CD14	M_CCR2	HLA-DRA	CD4	3.92165e-05	1374.6	0.0786425	1926	3.84799	284	1.66115	384	0.917825	4278	0	1
FB_COL27A1	M_CCR2	BGN	TLR2	3.9339e-05	4431	0.0441796	6268	2.11624	1934	0.843263	2513	0.874827	11439	0	1
M_CCL18	FB_COMP	C1QB	LRP1	3.93623e-05	1681.2	0.0540853	4282	2.6305	1020	1.74071	303	0.92538	2800	0	1
M_CCL18	M_CCR2	HLA-DQB1	CD4	3.9543e-05	1857.6	0.0991259	1115	4.12426	164	1.45031	661	0.900357	7347	0	1
FB_COL27A1	M_CCR2	MDK	SORL1	3.98575e-05	5668	0.0300672	11469	1.33886	6121	0.66995	3609	0.901623	7140	0	1
M_CCR2	M_CCR2	HLA-DRB1	CD4	4.02455e-05	1246.6	0.0858321	1551	4.0235	209	1.85411	166	0.917729	4306	0	1
FB_RGS5	FB_SERPINE1	COL4A1	ITGA11_ITGB1	4.05432e-05	1679.8	0.0619603	3295	3.93669	246	1.53605	543	0.917689	4314	0	1
Tum_TNNT2	Tum_KRT6A	LAMA5	BCAM	4.0734e-05	4200.2	0.0919849	1298	1.35218	6023	0.906263	2160	0.874273	11519	0	1
FB_RGS5	FB_CFD	COL4A2	ITGA1_ITGB1	4.08426e-05	1851.4	0.0581023	3748	3.50414	487	1.41673	699	0.917636	4322	0	1
FB_COL27A1	FB_RGS5	COL27A1	ITGA1_ITGB1	4.09288e-05	5155.8	0.035523	8952	2.03507	2177	0.737805	3119	0.874184	11530	0	1
Tum_KRT6A	M_CD14	HSP90B1	ASGR1	4.09999e-05	4238.2	0.0529675	4482	2.87697	820	0.596447	4354	0.874131	11534	0	1
BC_IGHG1_PRDM1	M_CD14	ICAM2	ITGAL_ITGB2	4.11527e-05	6927.6	0.0984973	1130	2.71586	939	0.595972	4360	0.791129	28208	0	1
M_CD14	FB_COMP	SPP1	ITGA5_ITGB1	4.11527e-05	2137.8	0.036306	8653	2.81885	864	2.12623	41	0.937383	1130	0	1
FB_COMP	FB_COMP	THBS1	SDC1	4.11958e-05	5032	0.0577374	3791	1.16866	7661	0.69002	3450	0.881552	10257	0	1
FB_COMP	FB_COMP	THBS1	LRP1	4.12136e-05	6644.8	0.0379688	8092	1.04225	9145	0.583363	4500	0.874553	11486	0	1
M_CCR2	FB_RGS5	ITGB2	THY1	4.13706e-05	1864.4	0.044135	6280	2.53016	1132	1.17068	1068	0.93958	841	0	1
M_CD14	FB_COMP	SPP1	ITGAV_ITGB5	4.15892e-05	1604	0.0448514	6088	2.9222	781	2.20044	16	0.937299	1134	0	1
FB_SERPINE1	M_CD14	THY1	ITGAX_ITGB2	4.18601e-05	7048.2	0.0298753	11582	1.21619	7200	0.378497	9597	0.903414	6861	0	1
FB_COMP	FB_COMP	THBS2	SDC1	4.21319e-05	5598.8	0.03588	8813	0.963187	10138	0.676401	3558	0.911223	5484	0	1
BC_IGHG1_PRDM1	M_CCR2	ICAM4	ITGAM	4.21391e-05	19082.2	0.280335	59	2.52485	1139	0.214663	21115	0.577383	73097	0	1
FB_COL27A1	M_CCR2	HLA-B	LILRB2	4.21682e-05	4826.4	0.0439778	6317	2.5926	1053	0.538897	5162	0.873666	11599	0	1
FB_SERPINE1	M_CCL18	BGN	TLR2	4.22956e-05	4773	0.0431894	6513	1.92862	2595	0.732631	3150	0.873581	11606	0	1
Tum_KRT6A	M_CCR2	LAMC2	CD44	4.23255e-05	9322.8	0.0652412	2964	1.64182	4029	0.595966	4361	0.760146	35259	0	1
FB_RGS5	FB_RGS5	LAMC1	ITGA1	4.23604e-05	1710.2	0.188853	216	4.41544	84	1.14605	1141	0.901827	7109	0	1
M_CD14	M_CD14	NRG1	HLA-DPB1	4.24714e-05	5684	0.111054	800	2.52095	1142	1.15225	1128	0.805015	25349	0	1
BC_IGHG1_PRDM1	FB_RGS5	GZMA	F2R	4.25572e-05	8689.6	0.113186	769	2.48983	1196	0.595634	4367	0.752285	37115	0	1
Tum_TNNT2	FB_RGS5	CALM2	MYLK	4.2882e-05	5398.4	0.0297806	11638	1.53152	4754	0.514098	5622	0.914124	4977	0	1
FB_RGS5	FB_CALB2	COL4A1	SDC1	4.30623e-05	1250.2	0.0923331	1293	4.12769	161	1.62612	416	0.917282	4380	0	1
M_CCL18	FB_CFD	C1QB	LRP1	4.32187e-05	1714.4	0.0535278	4384	2.6197	1023	1.74029	306	0.925021	2858	0	1
FB_COMP	FB_COMP	COL8A1	ITGA11_ITGB1	4.36053e-05	7149	0.0307791	11078	0.921615	10665	0.550118	4960	0.889435	9041	0	1
M_CCL18	M_CD14	HLA-DRB5	CD4	4.38177e-05	1856.8	0.0976896	1154	4.0248	208	1.55194	513	0.899985	7408	0	1
FB_RGS5	FB_RGS5	COL18A1	ITGA1_ITGB1	4.3967e-05	1621.2	0.0534006	4403	3.3621	574	1.17567	1062	0.930136	2066	0	1
M_CD14	M_CCL18	GAL	HLA-DPA1	4.4387e-05	6090.2	0.111792	786	2.51473	1159	1.54884	515	0.792184	27990	0	1
FB_RGS5	FB_COMP	COL4A2	ITGA1_ITGB1	4.44447e-05	1900.6	0.0573099	3853	3.43324	526	1.40882	708	0.917115	4415	0	1
M_CCL18	Tum_TNNT2	APOE	LSR	4.44846e-05	1675.2	0.0732831	2293	2.34857	1404	1.76911	262	0.917115	4416	0	1
Tum_KRT6A	FB_RGS5	SCGB3A1	NOTCH3	4.46849e-05	12484.8	0.199151	179	1.62624	4122	0.59032	4421	0.677393	53701	0	1
FB_COMP	FB_COL27A1	COL8A1	ITGA11_ITGB1	4.46991e-05	7227.6	0.0296115	11735	0.875268	11361	0.661788	3690	0.887519	9351	0	1
Tum_KRT6A	FB_RGS5	CALM2	AQP1	4.47753e-05	6994.4	0.0364645	8586	1.43143	5436	0.387147	9210	0.872691	11739	0	1
FB_RGS5	FB_MYH11	COL4A2	ITGA1_ITGB1	4.48859e-05	1899.6	0.0572279	3864	3.46119	510	1.41833	697	0.917061	4426	0	1
FB_COMP	FB_RGS5	THBS2	NOTCH3	4.49261e-05	2433.6	0.0646762	3014	1.88835	2745	0.940398	1981	0.91706	4427	0	1
M_CCL18	M_CCR2	HLA-DPA1	CD4	4.49611e-05	1199.4	0.0972196	1164	4.20851	127	1.91822	125	0.916434	4580	0	1
FB_COMP	FB_RGS5	OXT	AVPR1A	4.58246e-05	12051.4	0.234115	115	5.29308	6	0.410552	8238	0.686071	51897	0	1
Tum_TNNT2	FB_RGS5	PRSS1	F2R	4.59007e-05	5189.8	0.162472	317	2.42404	1291	0.641534	3868	0.827472	20472	0	1
M_CD14	M_CCR2	NRG1	HLA-DPB1	4.60069e-05	5667.4	0.110049	821	2.50276	1173	1.30408	851	0.804301	25491	0	1
M_CCR2	M_CCR2	HLA-DRB5	CD4	4.60069e-05	1895.6	0.096921	1173	3.98102	229	1.48307	613	0.899628	7462	0	1
Tum_TNNT2	FB_RGS5	PRSS2	F2R	4.60237e-05	5175.2	0.134486	514	2.40078	1319	0.624447	4033	0.82947	20009	0	1
M_CCL18	Tum_KRT6A	LGALS9	CD47	4.63527e-05	2236.6	0.0540548	4288	2.44977	1251	1.13237	1181	0.916946	4462	0	1
FB_SERPINE1	M_CD14	THY1	ITGAM_ITGB2	4.642e-05	6418	0.0294617	11824	1.40306	5647	0.410372	8247	0.90609	6371	0	1
Tum_KRT6A	M_CD14	BMP7	ENG	4.64765e-05	5665.6	0.0792161	1893	1.79968	3108	0.585576	4465	0.834952	18861	0	1
FB_SERPINE1	Tum_TNNT2	COL3A1	DDR1	4.70317e-05	6682.8	0.0366133	8535	0.846272	11855	0.410045	8259	0.91542	4764	0	1
M_CCR2	BC_IGHG1_PRDM1	FN1	CD79A	4.70993e-05	7455	0.0642282	3074	3.36818	570	0.584536	4480	0.923776	3084	0.001	26067
Tum_TNNT2	M_CCR2	HMGB1	TLR2	4.76098e-05	7180.2	0.0293615	11884	1.96769	2451	0.346756	11226	0.881134	10339	0	1
M_CD14	FB_COL27A1	SPP1	ITGA5_ITGB1	4.76655e-05	2194.2	0.0357029	8898	2.80511	872	2.23314	13	0.93689	1187	0	1
Tum_KRT6A	M_CCR2	PKM	CD44	4.77706e-05	6893.8	0.0176757	23607	1.56786	4496	0.691456	3440	0.924604	2925	0	1
FB_RGS5	FB_SERPINE1	COL4A2	ITGA9_ITGB1	4.7855e-05	1501.8	0.0528746	4497	3.37972	561	1.33662	819	0.933355	1631	0	1
M_CCR2	M_CCR2	HLA-DQB1	CD4	4.79056e-05	1913.8	0.0962467	1189	4.05977	189	1.46224	640	0.899027	7550	0	1
M_CCL18	FB_RGS5	ITGB2	THY1	4.83883e-05	1910.4	0.0434222	6456	2.49278	1193	1.19331	1010	0.939117	892	0	1
BC_IGHG1_PRDM1	M_CCR2	HSP90B1	TLR2	4.86605e-05	6263	0.0362767	8666	2.19121	1732	0.392353	8980	0.871489	11936	0	1
FB_RGS5	FB_RGS5	COL4A1	CD44	4.88765e-05	1389.2	0.0751676	2153	4.52476	69	1.82646	201	0.916663	4522	0	1
FB_COMP	FB_CFD	THBS1	LRP1	4.90491e-05	6713.6	0.0375775	8213	1.03145	9292	0.58294	4508	0.873983	11554	0	1
M_CD14	M_CCR2	CD1D	LILRB2	4.90645e-05	12820.6	0.270045	66	4.23312	119	0.346231	11246	0.682325	52671	0	1
M_CCR2	FB_COL27A1	ITGB2	THY1	4.92408e-05	1872.6	0.0426399	6676	2.48642	1200	1.55495	507	0.938595	979	0	1
Tum_KRT6A	M_CD14	MUC1	SIGLEC9	4.935e-05	6815.8	0.113932	751	2.25393	1601	0.581003	4533	0.795924	27193	0	1
FB_COMP	FB_COMP	COL8A1	ITGA10_ITGB1	4.93782e-05	7354.8	0.0292259	11971	1.04093	9159	0.533134	5279	0.880981	10364	0	1
FB_RGS5	FB_SERPINE1	COL4A1	ITGA1_ITGB1	4.93933e-05	1723	0.0607446	3441	4.09492	175	1.58178	464	0.916604	4534	0	1
Tum_TNNT2	FB_RGS5	DLL3	NOTCH3	4.95664e-05	12838.4	0.1924	200	1.67845	3784	0.580408	4538	0.668301	55669	0	1
FB_RGS5	FB_COL27A1	COL4A2	ITGA1_ITGB1	4.96532e-05	1926.4	0.0565033	3952	3.43231	527	1.48486	612	0.916575	4540	0	1
FB_SERPINE1	FB_RGS5	COL1A1	CD36	5.01042e-05	5571.8	0.0589063	3638	2.48304	1203	0.33253	12006	0.877268	11011	0	1
Tum_KRT6A	Tum_TNNT2	LAMA5	BCAM	5.01251e-05	4711.6	0.0868063	1496	1.25948	6770	0.712702	3284	0.871054	12007	0	1
FB_RGS5	M_CCL18	BGN	TLR1	5.02271e-05	3407.8	0.104371	969	2.48008	1208	1.13583	1174	0.861096	13687	0	1
FB_COMP	FB_COMP	COL11A1	ITGA10_ITGB1	5.02296e-05	8005.8	0.0291707	12012	0.891318	11130	0.456508	6857	0.883092	10029	0	1
FB_COL27A1	M_CD14	MDK	SORL1	5.0607e-05	5972	0.0291515	12030	1.29988	6434	0.624581	4030	0.900243	7365	0	1
FB_COL27A1	FB_RGS5	COL5A1	ITGA1_ITGB1	5.07123e-05	3324.4	0.0291409	12035	2.15476	1829	1.2426	924	0.931932	1833	0	1
Tum_TNNT2	M_CCL18	APP	CD74	5.15014e-05	3384	0.0269274	13600	2.03612	2173	1.70393	343	0.939911	803	0	1
Tum_KRT6A	M_CD14	SFTPD	LAIR1	5.16353e-05	6477.4	0.134386	515	2.16566	1796	0.575506	4585	0.804308	25490	0	1
Tum_KRT6A	M_CCL18	MUC1	SIGLEC9	5.18143e-05	6972.8	0.110208	818	2.20416	1701	0.575119	4589	0.793212	27755	0	1
Tum_TNNT2	FB_RGS5	CALM2	AQP1	5.19246e-05	7620.2	0.0350386	9158	1.33728	6136	0.356596	10714	0.870459	12092	0	1
FB_SERPINE1	Tum_TNNT2	COL1A1	DDR1	5.22259e-05	6783.4	0.0349877	9181	0.831489	12106	0.393464	8918	0.920486	3711	0	1
M_CD14	Tum_KRT6A	SPP1	ITGA9_ITGB1	5.24941e-05	4042	0.0221985	17676	2.46525	1226	1.82228	207	0.937628	1100	0	1
BC_IGHG1_PRDM1	M_CCR2	IL16	CD4	5.2622e-05	10146.6	0.0947369	1227	2.59812	1048	0.493813	6049	0.729646	42408	0	1
Tum_TNNT2	M_CCL18	SEMA6D	PLXNA1_TREM2_TYROBP	5.26709e-05	9556.2	0.0573816	3843	1.56907	4485	0.861708	2406	0.752604	37046	0	1
FB_COMP	FB_COMP	COL10A1	ITGA11_ITGB1	5.30726e-05	7912.4	0.0395243	7562	0.837296	12020	0.421779	7834	0.870185	12145	0	1
M_CCL18	M_CD14	HLA-DRA	CD4	5.32173e-05	1442.4	0.075381	2137	3.77568	327	1.91314	127	0.916213	4620	0	1
FB_COMP	FB_RGS5	APP	TNFRSF21	5.32915e-05	4197	0.0522699	4613	2.01922	2231	0.557776	4838	0.887781	9302	0	1
FB_COMP	FB_RGS5	THBS1	ITGA3_ITGB1	5.33353e-05	6756.6	0.0367221	8494	1.08755	8620	0.539784	5148	0.874255	11520	0	1
Tum_KRT6A	M_CCL18	HSP90B1	TLR2	5.39081e-05	5598.4	0.0352737	9051	2.06137	2092	0.569357	4665	0.869911	12183	0	1
Tum_TNNT2	M_CCL18	CSF1_IL34	CSF1R	5.39524e-05	9070.6	0.0896526	1385	2.26198	1584	0.624225	4037	0.747218	38346	0	1
Tum_KRT6A	M_CCL18	MIF	CD74_CXCR4	5.39986e-05	5937.8	0.0187892	21822	1.54842	4637	1.04556	1491	0.932575	1738	0	1
Tum_TNNT2	M_CCL18	HP	ITGB2	5.41374e-05	8279.8	0.0578908	3772	2.35303	1395	0.968455	1822	0.763662	34409	0	1
Tum_KRT6A	M_CCR2	LAMA5	CD44	5.46018e-05	6522.8	0.0520186	4650	1.69734	3663	0.651359	3783	0.827265	20517	0	1
M_CD14	FB_RGS5	SPP1	ITGA4_ITGB1	5.48279e-05	1941.2	0.0394778	7575	2.82649	855	2.144	31	0.9365	1244	0	1
FB_COL27A1	FB_RGS5	COL12A1	ITGA1_ITGB1	5.49111e-05	3707.8	0.0288645	12228	2.12325	1909	1.0377	1528	0.924936	2873	0	1
M_CD14	FB_CFD	SPP1	ITGA5_ITGB1	5.49595e-05	2249.6	0.0352298	9073	2.79426	880	2.10941	49	0.936494	1245	0	1
FB_COL27A1	FB_RGS5	SERPINF1	PLXDC1	5.49785e-05	6271.6	0.0288623	12231	0.869602	11452	0.939899	1983	0.909923	5691	0	1
BC_IGHG1_PRDM1	BC_IGHG1_PRDM1	IL16	KCNA3	5.50002e-05	28037.4	0.226835	126	1.41365	5552	0.111503	35009	0.404494	99499	0	1
FB_SERPINE1	M_CCR2	LGALS1	PTPRC	5.50909e-05	4228.6	0.0288548	12236	2.03373	2182	0.57928	4550	0.929393	2174	0	1
M_CCL18	M_CD14	S100A8	CD68	5.54882e-05	2817.6	0.193434	196	3.02474	719	1.10802	1249	0.871588	11923	0	1
Tum_TNNT2	M_CCL18	SFTPD	LAIR1	5.55868e-05	7332.8	0.105737	935	2.28793	1518	0.576087	4581	0.784749	29629	0	1
Tum_TNNT2	FB_RGS5	CALM2	PDE1A	5.57696e-05	7234.2	0.0380267	8064	1.34259	6091	0.327444	12266	0.884764	9749	0	1
M_CD14	M_CCR2	HLA-DQA1	CD4	5.58868e-05	2236.8	0.0938473	1252	3.89806	260	1.24909	918	0.891189	8753	0	1
M_CCR2	FB_COMP	ITGB2	THY1	5.58868e-05	2103	0.0416079	6966	2.45622	1237	1.10716	1252	0.937885	1059	0	1
M_CCL18	FB_COL27A1	ITGB2	THY1	5.61537e-05	1924.6	0.0419512	6865	2.44904	1254	1.57757	471	0.938124	1032	0	1
FB_RGS5	FB_CALB2	COL4A2	ITGA1_ITGB1	5.61556e-05	1996.6	0.0555987	4087	3.4873	494	1.39805	718	0.915956	4683	0	1
Tum_KRT6A	M_CCR2	CD47	SIRPA	5.6432e-05	4616.8	0.0505676	4888	1.80712	3078	0.783273	2822	0.869321	12295	0	1
Tum_TNNT2	M_CCL18	CD24	SIGLEC10	5.64416e-05	6709.2	0.171203	276	1.78946	3157	0.875211	2333	0.793096	27779	0	1
FB_RGS5	FB_CFD	COL4A2	SDC1	5.67767e-05	1511	0.0828556	1692	3.47473	503	1.45015	663	0.91588	4696	0	1
Tum_TNNT2	M_CD14	HSP90B1	ASGR1	5.68463e-05	4741	0.0485067	5281	2.75281	917	0.537033	5193	0.869211	12313	0	1
FB_COMP	FB_RGS5	COL10A1	ITGA1_ITGB1	5.69387e-05	3118.4	0.0632797	3161	2.40856	1313	0.782162	2832	0.894121	8285	0	1
FB_RGS5	FB_SERPINE1	COL4A1	ITGA10_ITGB1	5.69688e-05	1631.6	0.0662383	2861	4.16054	144	1.59004	452	0.915861	4700	0	1
FB_COMP	FB_RGS5	COL16A1	ITGA1_ITGB1	5.70081e-05	5440	0.0296161	11732	2.00343	2298	0.585087	4475	0.891543	8694	0	1
Tum_KRT6A	M_CD14	LAMB3	CD44	5.71132e-05	6359.2	0.072392	2361	1.74891	3350	0.566411	4703	0.823509	21381	0	1
FB_COMP	FB_RGS5	COL12A1	ITGA1_ITGB1	5.71702e-05	3636.6	0.0307442	11097	2.19855	1711	0.777464	2857	0.927097	2517	0	1
Tum_KRT6A	M_CCR2	MIF	CD44_CD74	5.73062e-05	6469.8	0.0172973	24259	1.53743	4707	0.992687	1726	0.933131	1656	0	1
FB_COMP	FB_RGS5	COL8A1	ITGA1_ITGB1	5.73327e-05	2820.4	0.0492784	5120	2.49288	1192	0.910501	2141	0.910188	5648	0	1
M_CCR2	M_CCR2	C1QA	CD33	5.73649e-05	3095.4	0.0934629	1263	3.3246	590	1.20068	994	0.867059	12629	0	1
M_CD14	FB_RGS5	SPP1	ITGA8_ITGB1	5.75006e-05	1765.8	0.0420534	6844	3.07783	696	2.16138	24	0.936317	1264	0	1
FB_COMP	FB_RGS5	COL11A1	ITGA1_ITGB1	5.75189e-05	2904.4	0.0491852	5150	2.34326	1421	0.833876	2547	0.911833	5403	0	1
M_CD14	FB_RGS5	SPP1	ITGA9_ITGB1	5.76364e-05	1774	0.0419541	6864	3.03488	716	2.16116	25	0.936317	1264	0	1
FB_SERPINE1	FB_RGS5	APP	TNFRSF21	5.77056e-05	6819.6	0.036752	8485	1.66853	3849	0.382413	9413	0.869002	12350	0	1
FB_COMP	FB_RGS5	COL8A1	ITGA10_ITGB1	5.77289e-05	7275.8	0.0310843	10909	0.924348	10633	0.548831	4987	0.884175	9849	0	1
FB_COMP	FB_RGS5	GNAI2	F2R	5.80334e-05	4695.6	0.0434106	6457	2.2198	1670	0.583332	4502	0.877999	10848	0	1
Tum_TNNT2	FB_RGS5	TNF	TNFRSF21	5.81806e-05	13128.4	0.0997211	1104	2.0654	2083	0.564783	4725	0.657926	57729	0	1
FB_COMP	FB_RGS5	SERPINF1	PLXDC1	5.82214e-05	6708.8	0.0293345	11898	0.886498	11196	0.556259	4870	0.910586	5579	0	1
Tum_KRT6A	M_CCL18	CD59	STAB1	5.82684e-05	5812.2	0.0373708	8294	1.8472	2892	0.521416	5500	0.868858	12374	0	1
M_CCL18	M_CCL18	CD14	TLR4	5.83189e-05	7455	0.114256	743	2.89392	802	1.10097	1270	0.76349	34459	0	1
M_CCR2	FB_CFD	ITGB2	THY1	5.8456e-05	2069.4	0.0421105	6831	2.47093	1222	1.10068	1271	0.938234	1022	0	1
M_CCL18	M_CD14	CD14	TLR6	5.85934e-05	7524.6	0.224228	132	3.18122	659	1.10006	1272	0.758813	35559	0	1
FB_COMP	FB_RGS5	LGALS3	MCAM	5.88594e-05	3782.2	0.0549065	4158	3.50339	489	0.549901	4963	0.887795	9300	0	1
FB_COMP	M_CCL18	THY1	ITGAM_ITGB2	5.91925e-05	2949.8	0.0429783	6570	2.15987	1813	0.795098	2762	0.920971	3603	0	1
FB_COMP	M_CCL18	THY1	ITGAX_ITGB2	5.92163e-05	3249.6	0.0427724	6633	1.99823	2324	0.748191	3060	0.917977	4230	0	1
M_CCL18	FB_CFD	ITGB2	THY1	5.92833e-05	2115.6	0.0414304	7020	2.43355	1277	1.1233	1203	0.93776	1077	0	1
FB_COMP	M_CCL18	CD99	PILRA	5.96229e-05	5144.6	0.0567327	3922	1.86451	2821	0.437719	7330	0.873289	11649	0	1
FB_COMP	FB_COL27A1	THBS1	SDC1	5.97669e-05	6325.4	0.0454029	5939	0.950382	10313	0.764483	2937	0.868418	12437	0	1
M_CCR2	M_CD14	SPP1	CD44	5.98392e-05	1590.2	0.0453534	5958	3.09272	688	2.16835	23	0.936185	1281	0	1
FB_COMP	M_CCL18	COL1A1	CD93	5.99594e-05	3910	0.0448467	6089	1.77782	3217	0.528302	5377	0.914885	4866	0	1
Tum_TNNT2	M_CCR2	CALM1	KCNN4	5.99835e-05	7345.2	0.0292733	11944	2.40677	1314	0.350636	11021	0.868377	12446	0	1
M_CD14	Tum_KRT6A	SPP1	ITGA8_ITGB1	6.01184e-05	4053.4	0.0221985	17676	2.4304	1283	1.82228	207	0.937628	1100	0	1
FB_COMP	M_CCL18	FN1	C5AR1	6.01282e-05	4405	0.0863274	1528	1.72182	3514	0.557531	4854	0.870273	12128	0	1
Tum_KRT6A	FB_RGS5	DLL3	NOTCH3	6.02094e-05	15171.8	0.122639	629	1.53796	4704	0.561946	4766	0.616648	65759	0	1
Tum_TNNT2	M_CCL18	LCN2	FCGR2A	6.03097e-05	4321.2	0.19497	190	2.67044	981	0.77309	2888	0.841418	17546	0	1
FB_COMP	M_CCL18	COL1A2	CD93	6.03216e-05	3976	0.0453031	5964	1.77239	3237	0.527677	5385	0.912376	5293	0	1
Tum_TNNT2	Tum_TNNT2	LAMA5	BCAM	6.06613e-05	4926.2	0.0825374	1716	1.22208	7136	0.708189	3304	0.868195	12474	0	1
Tum_TNNT2	M_CD14	CALM1	KCNN4	6.08073e-05	7329.6	0.0307898	11072	2.53478	1125	0.323713	12480	0.871236	11970	0	1
M_CD14	FB_RGS5	ITGB2	THY1	6.08201e-05	2068.2	0.0421194	6828	2.42447	1288	1.12301	1204	0.93824	1020	0	1
FB_COMP	M_CCL18	CXCL14	CXCR4	6.09536e-05	4004.6	0.0632611	3165	1.59906	4279	0.820756	2630	0.883457	9948	0	1
FB_RGS5	FB_CFD	COL4A2	ITGA10_ITGB1	6.09647e-05	1891	0.0608155	3435	3.44517	521	1.401	717	0.915328	4781	0	1
FB_COMP	M_CCL18	DCN	TLR2	6.10758e-05	4143.8	0.0450669	6030	1.90314	2700	0.686887	3478	0.892748	8510	0	1
Tum_TNNT2	M_CCR2	APP	CD74	6.11673e-05	3882.4	0.0251097	14998	1.8839	2758	1.48995	598	0.937907	1057	0	1
FB_COMP	M_CCL18	VCAN	TLR2	6.11981e-05	5108.8	0.0444596	6172	1.81324	3048	0.532798	5286	0.877124	11037	0	1
Tum_TNNT2	M_CD14	CD47	SIRPA	6.13206e-05	5051.2	0.0494101	5095	1.78202	3190	0.585233	4469	0.868	12501	0	1
M_CCL18	M_CCR2	CD14	TLR4	6.16694e-05	7609	0.1108	804	2.86754	828	1.09606	1294	0.760705	35118	0	1
M_CCL18	M_CCR2	HLA-DPB1	CD4	6.16694e-05	1300.2	0.0923006	1294	4.15494	147	1.84288	181	0.914795	4878	0	1
M_CCL18	FB_CALB2	ITGB2	THY1	6.16694e-05	2160	0.0410492	7148	2.42222	1294	1.10948	1240	0.93749	1117	0	1
FB_COMP	M_CCL18	SPON2	ITGB2	6.17141e-05	3068.6	0.0357799	8875	2.25703	1595	0.991375	1731	0.92351	3141	0	1
Tum_KRT6A	M_CCR2	F11R	ITGAL_ITGB2	6.18292e-05	7493.4	0.0941771	1241	2.29335	1509	0.560174	4798	0.783333	29918	0	1
M_CCL18	M_CD14	HLA-DQA1	CD4	6.19542e-05	2248	0.0921445	1296	3.86591	273	1.36151	764	0.890298	8906	0	1
FB_COMP	M_CCL18	BGN	TLR2	6.21343e-05	5280.6	0.041108	7129	1.87573	2783	0.587236	4451	0.870828	12039	0	1
Tum_KRT6A	M_CCR2	VEGFA	CD44	6.21365e-05	7609.4	0.0510461	4804	1.56806	4493	0.638546	3899	0.807546	24850	0	1
Tum_KRT6A	Tum_KRT6A	APP	TSPAN15	6.22335e-05	8893.4	0.0313389	10777	0.97852	9944	0.346991	11207	0.867744	12538	0	1
M_CCL18	FB_COMP	ITGB2	THY1	6.23831e-05	2158.4	0.0409359	7180	2.41885	1299	1.12978	1187	0.937409	1125	0	1
Tum_TNNT2	M_CCR2	F11R	ITGAL_ITGB2	6.24449e-05	7695.4	0.0901032	1369	2.26165	1586	0.563429	4747	0.779557	30774	0	1
FB_COMP	M_CCL18	HMGB1	CD163	6.27065e-05	5715.4	0.0360228	8756	2.03953	2159	0.370731	9976	0.897971	7685	0	1
FB_COMP	M_CCL18	MDK	SORL1	6.28314e-05	5668.4	0.0337552	9673	1.49696	4979	0.434551	7433	0.906636	6256	0	1
FB_COMP	M_CCL18	BGN	LY96	6.28564e-05	5195.8	0.0294178	11854	1.46498	5220	0.760073	2978	0.908575	5926	0	1
FB_COMP	M_CCL18	INHBA	ACTR2	6.31823e-05	6462.4	0.035144	9105	1.21406	7219	0.560791	4789	0.87619	11198	0	1
FB_COMP	M_CCR2	HLA-B	LILRB2	6.34591e-05	5386.4	0.0456713	5875	2.66174	984	0.39674	8797	0.875737	11275	0	1
FB_COMP	M_CCR2	THY1	ITGAM_ITGB2	6.356e-05	3183	0.0420612	6842	2.00699	2281	0.754436	3020	0.920182	3771	0	1
FB_COMP	M_CCR2	THY1	ITGAX_ITGB2	6.35853e-05	3765.8	0.0411469	7112	1.67237	3826	0.70415	3332	0.916507	4558	0	1
Tum_TNNT2	M_CCR2	LAMB3	CD44	6.35856e-05	7732.8	0.0541394	4273	1.60892	4212	0.618664	4116	0.801396	26062	0	1
FB_COMP	M_CCR2	HLA-A	LILRB2	6.36105e-05	5814	0.0440562	6296	2.63468	1016	0.386748	9231	0.867795	12526	0	1
FB_COMP	FB_COL27A1	THBS1	LRP1	6.39395e-05	7364.4	0.0333669	9839	0.915245	10763	0.669515	3613	0.867292	12606	0	1
Tum_TNNT2	M_CCR2	CSF1_IL34	CSF1R	6.39518e-05	8292.2	0.100932	1070	2.51847	1151	0.679582	3537	0.758245	35702	0	1
FB_COMP	M_CCR2	HLA-C	LILRB2	6.39903e-05	5911.2	0.045986	5794	2.6866	967	0.361449	10438	0.86896	12356	0	1
Tum_TNNT2	M_CCR2	HP	ITGB2	6.40567e-05	8201.2	0.0588411	3649	2.39041	1333	0.945833	1951	0.765128	34072	0	1
FB_COMP	M_CCR2	COL1A1	CD93	6.44994e-05	4459.8	0.0413417	7051	1.65472	3940	0.502089	5879	0.911662	5428	0	1
M_CCL18	FB_MYH11	ITGB2	THY1	6.47037e-05	2210.6	0.0405162	7274	2.40637	1315	1.09171	1309	0.937106	1154	0	1
Tum_KRT6A	FB_RGS5	CALM1	PDE1A	6.4704e-05	6991	0.0391514	7687	1.44191	5366	0.38611	9265	0.867035	12636	0	1
FB_COL27A1	M_CCL18	FN1	C5AR1	6.47552e-05	4014.4	0.0815411	1774	1.64768	3991	1.00714	1668	0.86702	12638	0	1
M_CCL18	M_CCL18	HLA-DRB5	CD4	6.48506e-05	1983.8	0.0915551	1316	3.90577	257	1.55791	503	0.897028	7842	0	1
FB_COMP	M_CCR2	COL1A2	CD93	6.49604e-05	4527.2	0.0417624	6918	1.64929	3980	0.501464	5900	0.909068	5837	0	1
M_CCR2	FB_CALB2	ITGB2	THY1	6.54405e-05	2107.2	0.041723	6932	2.45959	1233	1.08686	1320	0.937965	1050	0	1
M_CD14	M_CCL18	CD14	TLR1	6.55885e-05	4499	0.14416	428	3.45289	518	1.08567	1321	0.828516	20227	0	1
FB_COMP	M_CCR2	CXCL14	CXCR4	6.57087e-05	5529.8	0.0483136	5322	1.29929	6444	0.683095	3505	0.868847	12377	0	1
FB_COMP	M_CCR2	DCN	TLR2	6.58384e-05	3174.2	0.0555991	4086	2.27825	1544	0.724147	3210	0.902396	7030	0	1
Tum_TNNT2	M_CCR2	CD24	SIGLEC10	6.58599e-05	6618.8	0.174968	263	1.8113	3059	0.86791	2376	0.794874	27395	0	1
FB_COMP	M_CCR2	LGALS1	PTPRC	6.58643e-05	3979.2	0.0295846	11751	2.07407	2047	0.623847	4043	0.930208	2054	0	1
FB_COMP	M_CCR2	VCAN	TLR2	6.59163e-05	3965.4	0.0548498	4170	2.18835	1739	0.570058	4656	0.888001	9261	0	1
FB_SERPINE1	M_CCR2	HLA-A	LILRB2	6.59683e-05	6476.8	0.0432851	6486	2.60139	1042	0.329367	12170	0.866779	12685	0	1
FB_SERPINE1	M_CCL18	CD99	PILRA	6.60463e-05	6640	0.0505246	4897	1.72998	3466	0.329764	12148	0.866738	12688	0	1
Tum_TNNT2	M_CCR2	MMP7	CD44	6.62358e-05	5645.2	0.0985009	1129	1.62318	4136	0.793199	2769	0.828667	20191	0	1
FB_COMP	M_CCR2	SPON2	ITGB2	6.6307e-05	2993.4	0.0363673	8621	2.2944	1503	0.968753	1821	0.924083	3021	0	1
M_CCR2	M_CD14	C1QA	CD33	6.63319e-05	3184.6	0.0911512	1326	3.27822	620	1.16018	1104	0.865609	12872	0	1
M_CCR2	FB_RGS5	SPP1	S1PR1	6.66308e-05	9754.8	0.145346	423	2.39653	1328	1.7775	255	0.710205	46767	0	1
FB_COMP	M_CCR2	BGN	TLR2	6.68046e-05	4131.6	0.050715	4861	2.25084	1608	0.624496	4032	0.882188	10156	0	1
Tum_KRT6A	FB_RGS5	COL9A2	ITGA1_ITGB1	6.7101e-05	6517	0.0505201	4898	2.17676	1770	0.561689	4770	0.824466	21146	0	1
FB_COMP	M_CCR2	TIMP3	CD44	6.71204e-05	5095.8	0.0366956	8510	1.76732	3261	0.818831	2637	0.876934	11070	0	1
FB_COMP	M_CCR2	MDK	SORL1	6.73844e-05	6639.2	0.0301472	11423	1.34379	6081	0.402036	8572	0.901741	7119	0	1
FB_COMP	M_CCR2	INHBA	ACTR2	6.76759e-05	5958.2	0.0370053	8404	1.28228	6588	0.619075	4113	0.878962	10685	0	1
FB_COL27A1	FB_RGS5	COL5A2	ITGA1_ITGB1	6.76759e-05	3335.2	0.0280433	12750	2.15822	1819	1.3063	848	0.93637	1258	0	1
Tum_TNNT2	M_CCR2	PKM	CD44	6.78649e-05	7162.6	0.0172284	24375	1.51558	4860	0.686679	3480	0.923706	3097	0	1
FB_CFD	FB_RGS5	PTHLH	ADCYAP1R1	6.78856e-05	7397	0.219609	140	4.58421	65	0.392007	8992	0.793085	27787	0	1
FB_COMP	M_CD14	THY1	ITGAM_ITGB2	6.7915e-05	3966.8	0.0379839	8083	1.67617	3800	0.699729	3361	0.916356	4589	0	1
FB_COMP	M_CD14	THY1	ITGAX_ITGB2	6.79417e-05	4315	0.0385171	7896	1.48929	5036	0.667853	3633	0.913945	5009	0	1
FB_COMP	M_CCL18	HLA-B	LILRB1	6.79949e-05	7256.8	0.0328613	10062	1.83772	2940	0.359803	10519	0.866301	12762	0	1
FB_COMP	M_CCR2	VCAN	CD44	6.83955e-05	4724.8	0.0279961	12777	1.51782	4842	0.811917	2676	0.922474	3328	0	1
FB_COL27A1	M_CCR2	VCAN	CD44	6.87979e-05	4363.6	0.0279755	12792	1.51703	4848	1.31274	838	0.922448	3339	0	1
M_CD14	FB_COL27A1	ITGB2	THY1	6.89012e-05	2059.8	0.0406925	7236	2.38073	1343	1.50727	577	0.937234	1142	0	1
FB_SERPINE1	M_CCL18	MXRA5	AXL	6.93915e-05	8430.2	0.0279536	12814	0.916384	10746	0.494154	6039	0.86765	12551	0	1
M_CCR2	M_CCL18	SPP1	PTGER4	6.96693e-05	3268.8	0.0906349	1348	2.82894	852	1.86291	155	0.859621	13988	0	1
M_CCR2	M_CD14	HLA-DRA	CD4	6.96912e-05	1583	0.0719318	2401	3.67075	381	1.83671	187	0.914398	4945	0	1
FB_SERPINE1	M_CCL18	VCAN	TLR2	6.97171e-05	7197.6	0.0363681	8620	1.61839	4162	0.362861	10379	0.865882	12826	0	1
Tum_KRT6A	M_CCR2	BMP7	ENG	6.97471e-05	6140.6	0.0737968	2252	1.70236	3627	0.551263	4946	0.830011	19877	0	1
FB_COMP	M_CD14	DCN	TLR2	6.97986e-05	5517	0.0361142	8715	1.58429	4377	0.606716	4253	0.881675	10239	0	1
Tum_TNNT2	Tum_KRT6A	APP	TSPAN15	6.97986e-05	9198	0.0303341	11309	0.937824	10455	0.34312	11396	0.865862	12829	0	1
FB_COMP	M_CD14	LGALS1	PTPRC	6.98258e-05	3680.2	0.0315336	10691	2.20155	1708	0.610362	4215	0.932251	1786	0	1
FB_RGS5	Tum_TNNT2	TFPI	SDC4	6.98367e-05	5383.2	0.216967	142	4.73243	38	0.724342	3207	0.813836	23528	0	1
FB_COMP	FB_CALB2	PLAU	ITGB5	6.9853e-05	8490	0.0279328	12831	0.82259	12254	0.462764	6708	0.879173	10656	0	1
FB_COMP	FB_COL27A1	COL10A1	ITGA11_ITGB1	6.99893e-05	7734	0.0380248	8068	0.79095	12836	0.533449	5261	0.867985	12504	0	1
Tum_TNNT2	M_CD14	APP	CD74	7.01394e-05	4439.8	0.0233556	16530	1.73701	3426	1.25414	911	0.935764	1331	0	1
FB_COMP	M_CD14	SPON2	ITGB2	7.03444e-05	3288.4	0.0347064	9279	2.18871	1737	0.921075	2082	0.922427	3343	0	1
FB_COL27A1	M_CCL18	LGALS1	PTPRC	7.04265e-05	3716.2	0.0279153	12852	1.96099	2471	1.23682	932	0.928299	2325	0	1
FB_COMP	M_CD14	LGALS1	CD69	7.0454e-05	3771.2	0.0448295	6091	1.98807	2368	0.537571	5181	0.912862	5215	0	1
FB_COMP	M_CD14	INHBA	ENG	7.05362e-05	4613.6	0.0574352	3835	1.78582	3177	0.702717	3340	0.866553	12715	0	1
FB_RGS5	M_CCL18	BGN	LY96	7.07592e-05	1930.8	0.0501624	4964	2.20157	1707	1.4341	682	0.928454	2300	0	1
M_CCR2	FB_RGS5	POMC	ADCYAP1R1	7.08226e-05	16654.8	0.21576	143	4.77383	36	0.266665	16514	0.612317	66580	0	1
FB_COMP	M_CD14	TIMP3	CD44	7.09211e-05	5922.6	0.033019	9987	1.60702	4235	0.696576	3398	0.871122	11992	0	1
FB_COL27A1	M_CCR2	HLA-A	LILRB2	7.1059e-05	5511.8	0.0423976	6742	2.56307	1081	0.456427	6860	0.865578	12875	0	1
FB_COMP	M_CD14	MDK	SORL1	7.10866e-05	7282.8	0.0292291	11969	1.30481	6388	0.356667	10710	0.900362	7346	0	1
Tum_TNNT2	M_CCL18	MIF	CD74_CXCR4	7.1099e-05	6252	0.0181795	22785	1.49819	4970	1.01812	1613	0.931531	1891	0	1
M_CD14	M_CCR2	SPP1	PTGER4	7.12223e-05	3215.4	0.0902886	1358	3.214	647	2.11388	48	0.85939	14023	0	1
FB_RGS5	FB_MYH11	COL4A1	SDC1	7.144e-05	1435.4	0.085099	1575	4.07561	184	1.60328	441	0.914134	4976	0	1
FB_COMP	FB_MYH11	THBS1	LRP1	7.16126e-05	8064.6	0.0323396	10301	0.886893	11193	0.499284	5933	0.865482	12895	0	1
FB_COMP	FB_CFD	COL8A1	ITGA11_ITGB1	7.17516e-05	8275.6	0.0278486	12900	0.799686	12662	0.496113	5996	0.884418	9819	0	1
M_CCL18	BC_IGHG1_PRDM1	FN1	CD79A	7.18394e-05	2343.8	0.0641823	3077	3.36763	571	0.548927	4983	0.923751	3087	0	1
FB_COL27A1	M_CCR2	HLA-C	LILRB2	7.19186e-05	5778.4	0.0432402	6499	2.55597	1090	0.406402	8396	0.865415	12906	0	1
FB_MYH11	BC_IGHG1_PRDM1	MMP2	PECAM1	7.19743e-05	5101.4	0.0528282	4510	2.16162	1806	0.409062	8302	0.877856	10888	0	1
M_CD14	FB_SERPINE1	SPP1	ITGA5_ITGB1	7.26395e-05	2361.6	0.034114	9514	2.80298	874	2.10368	52	0.935531	1367	0	1
Tum_TNNT2	M_CD14	CSF1_IL34	CSF1R	7.26431e-05	8550.6	0.0979962	1143	2.45172	1247	0.626948	4013	0.755529	36349	0	1
FB_COMP	M_CD14	INHBA	ACTR2	7.26459e-05	8236.4	0.0289537	12158	0.987207	9822	0.482833	6269	0.865292	12932	0	1
FB_MYH11	Tum_KRT6A	COL1A1	DDR1	7.27302e-05	5305.8	0.0402072	7366	0.978813	9942	0.474996	6430	0.925428	2790	0	1
FB_COMP	FB_SERPINE1	THBS1	LRP1	7.27584e-05	8022	0.0322277	10356	0.883805	11236	0.516415	5581	0.865281	12936	0	1
Tum_TNNT2	M_CD14	HP	ITGB2	7.27585e-05	8561.8	0.0561538	4010	2.28472	1525	0.898155	2195	0.760902	35078	0	1
M_CCL18	M_CCL18	HLA-DMB	CD4	7.27982e-05	2986.8	0.108185	864	3.86806	272	1.07559	1368	0.868499	12429	0	1
Tum_TNNT2	M_CCR2	C3	C3AR1	7.31529e-05	4560.6	0.0487929	5222	2.42434	1289	0.702641	3341	0.86521	12950	0	1
FB_MYH11	Tum_KRT6A	THBS2	CD47	7.34075e-05	5659.6	0.0284849	12467	1.03453	9247	0.726927	3190	0.922156	3393	0	1
BC_IGHG1_PRDM1	FB_RGS5	SELPLG	ESAM	7.38217e-05	18944.6	0.0525284	4564	4.47113	77	0.350865	11007	0.542922	79074	0	1
FB_COL27A1	FB_RGS5	COL10A1	ITGA1_ITGB1	7.39757e-05	5409	0.0364454	8592	2.00755	2278	0.72625	3195	0.865025	12979	0	1
FB_MYH11	Tum_KRT6A	COL3A1	DDR1	7.42611e-05	5354.2	0.0418293	6896	0.98136	9911	0.483869	6245	0.920435	3718	0	1
FB_MYH11	Tum_KRT6A	COL5A2	DDR1	7.43469e-05	6374.4	0.0474883	5486	0.94855	10334	0.423081	7792	0.894237	8259	0	1
M_CCL18	M_CD14	HLA-DRB1	CD4	7.47407e-05	1496.8	0.0776005	1993	3.82758	294	1.85676	163	0.913842	5033	0	1
Tum_TNNT2	M_CD14	BMP7	ENG	7.48585e-05	6256	0.0711564	2465	1.70568	3601	0.564606	4728	0.827425	20485	0	1
Tum_TNNT2	M_CCL18	HSP90B1	TLR2	7.52093e-05	6320.8	0.032303	10315	1.93722	2565	0.509943	5701	0.864851	13022	0	1
FB_MYH11	Tum_TNNT2	COL1A1	DDR1	7.52381e-05	6038.8	0.036298	8658	0.884901	11221	0.455923	6871	0.921821	3443	0	1
M_CCL18	M_CD14	HLA-DMB	CD4	7.53673e-05	2835.6	0.115434	725	3.98708	226	1.06962	1384	0.872158	11842	0	1
Tum_KRT6A	FB_COMP	S100A1	RYR2	7.56873e-05	9103.4	0.189888	211	1.48766	5049	0.759409	2985	0.751582	37271	0	1
Tum_TNNT2	M_CCR2	MIF	CD44_CD74	7.58658e-05	6803.2	0.016736	25311	1.4872	5052	0.965248	1840	0.932094	1812	0	1
FB_COMP	M_CD14	VCAN	TLR2	7.59049e-05	6781.4	0.0356275	8926	1.49438	4995	0.452627	6939	0.864683	13046	0	1
M_CCR2	FB_MYH11	ITGB2	THY1	7.60188e-05	2172	0.0411813	7100	2.44374	1263	1.06909	1388	0.937584	1108	0	1
Tum_TNNT2	M_CCL18	HP	CD163	7.61639e-05	11695	0.0888134	1419	2.27049	1566	0.545139	5057	0.693325	50432	0	1
FB_RGS5	FB_MYH11	COL4A2	ITGB5	7.62834e-05	2130	0.0550377	4145	3.24261	631	1.33746	814	0.913709	5059	0	1
FB_COL27A1	M_CD14	VCAN	TLR2	7.6313e-05	5780.6	0.0356013	8935	1.49359	5004	0.953448	1903	0.864639	13060	0	1
M_CD14	Tum_KRT6A	SPP1	ITGA4_ITGB1	7.6346e-05	4074.8	0.0221985	17676	2.35489	1390	1.82228	207	0.937628	1100	0	1
FB_MYH11	Tum_TNNT2	COL3A1	DDR1	7.64007e-05	6107.4	0.0377624	8152	0.887449	11183	0.464796	6669	0.916608	4532	0	1
FB_SERPINE1	M_CCR2	HLA-B	LILRB2	7.64885e-05	6446.8	0.0435633	6415	2.57568	1071	0.314119	13066	0.873143	11681	0	1
FB_MYH11	Tum_TNNT2	COL5A2	DDR1	7.65178e-05	7168	0.0428712	6601	0.854639	11702	0.404008	8480	0.889302	9056	0	1
M_CD14	M_CCR2	HLA-DRB1	CD4	7.65828e-05	1579.6	0.0773175	2015	3.80479	312	1.55518	506	0.913698	5064	0	1
M_CCL18	M_CCL18	HLA-DRA	CD4	7.68831e-05	1615.2	0.0706474	2491	3.65666	391	1.91911	124	0.91369	5069	0	1
FB_RGS5	FB_CALB2	COL4A2	ITGA10_ITGB1	7.73653e-05	2009.6	0.0582398	3724	3.46119	509	1.38063	737	0.913636	5077	0	1
Tum_TNNT2	M_CCR2	LAMA5	CD44	7.76073e-05	6830.4	0.0494605	5081	1.65994	3910	0.646845	3822	0.823633	21338	0	1
Tum_KRT6A	M_CCR2	CD59	STAB1	7.76665e-05	6295.2	0.0346445	9305	1.72834	3477	0.516213	5587	0.864481	13106	0	1
M_CCR2	M_CD14	CD48	CD244	7.79169e-05	18629.6	0.2442	98	4.1525	150	0.378455	9599	0.517045	83300	0	1
M_CD14	FB_CFD	SPP1	ITGAV_ITGB5	7.83286e-05	1831.6	0.0419092	6878	2.83924	849	2.15829	28	0.935275	1402	0	1
FB_RGS5	FB_SERPINE1	COL4A2	ITGA11_ITGB1	7.90095e-05	2255.8	0.051708	4704	3.2337	634	1.31823	836	0.913467	5104	0	1
Tum_TNNT2	M_CCR2	SFTPD	LAIR1	7.91323e-05	7517.4	0.104082	981	2.25548	1598	0.542305	5106	0.783413	29901	0	1
FB_COMP	FB_RGS5	COL10A1	ITGA10_ITGB1	7.91894e-05	8087.4	0.0399161	7438	0.84003	11972	0.420491	7869	0.864149	13157	0	1
BC_IGHG1_PRDM1	M_CCL18	ICAM2	ITGAL_ITGB2	7.93325e-05	27918.2	0.10388	987		120054	1.06466	1408	0.843505	17141	0	1
FB_COL27A1	M_CCL18	HLA-B	LILRB1	7.94908e-05	6585.2	0.0316428	10620	1.76858	3254	0.501959	5884	0.864098	13167	0	1
FB_COMP	FB_RGS5	COL11A1	ITGA10_ITGB1	7.95814e-05	8032.6	0.0310255	10939	0.774733	13170	0.472205	6507	0.886236	9546	0	1
M_CCR2	FB_COMP	SPP1	ITGAV_ITGB1	7.98377e-05	2813	0.030289	11341	2.34713	1411	1.90047	130	0.936894	1182	0	1
FB_COMP	FB_RGS5	CALM2	MYLK	8.07362e-05	7040	0.0274537	13208	1.35075	6036	0.361875	10422	0.910876	5533	0	1
BC_IGHG1_PRDM1	M_CD14	HSP90B1	ASGR1	8.10729e-05	5986.8	0.0441546	6272	2.63169	1018	0.382182	9424	0.863774	13219	0	1
FB_COMP	FB_COMP	COL11A1	ITGA11_ITGB1	8.10729e-05	7901.4	0.0307209	11110	0.772	13219	0.473493	6465	0.891414	8712	0	1
Tum_TNNT2	M_CCL18	CD47	SIRPA	8.11957e-05	5413.4	0.0458848	5823	1.68557	3738	0.6039	4282	0.863702	13223	0	1
FB_SERPINE1	Tum_KRT6A	VTN	CD47	8.14931e-05	11813.4	0.0913287	1324	1.69953	3650	0.612688	4194	0.695848	49898	0	1
FB_COL27A1	FB_COMP	COL6A3	SDC1	8.16572e-05	6095	0.0274193	13238	0.781076	13040	1.09266	1306	0.924828	2890	0	1
M_CCL18	M_CD14	HLA-DMA	CD4	8.23955e-05	2493.6	0.0885049	1426	3.7263	356	1.1926	1012	0.885301	9673	0	1
FB_COMP	FB_RGS5	COL5A2	ITGA1_ITGB1	8.24001e-05	3853.6	0.0273891	13262	2.13147	1885	0.792151	2776	0.935663	1344	0	1
FB_SERPINE1	Tum_KRT6A	COL4A5	CD47	8.26929e-05	7187.2	0.107363	891	1.557	4577	0.661941	3688	0.797924	26779	0	1
FB_COMP	M_CCL18	ANXA1	FPR1	8.27113e-05	6393.2	0.043643	6392	1.9606	2476	0.373851	9825	0.863459	13272	0	1
Tum_KRT6A	M_CD14	GSTP1	TRAF2	8.28048e-05	8184.4	0.027352	13275	1.34371	6082	0.405022	8443	0.864385	13121	0	1
M_CD14	FB_COMP	ITGB2	THY1	8.30866e-05	2316.6	0.0397077	7509	2.35054	1400	1.05948	1430	0.936509	1243	0	1
Tum_TNNT2	M_CD14	LCN2	FCGR2A	8.35214e-05	6705.2	0.122464	632	1.84088	2926	0.537868	5176	0.807881	24791	0	1
FB_COMP	FB_MYH11	COL8A1	ITGA11_ITGB1	8.39337e-05	8506.8	0.0273193	13311	0.770831	13245	0.494961	6024	0.883434	9953	0	1
FB_RGS5	FB_CALB2	COL4A2	SDC1	8.42917e-05	1690.8	0.0770552	2024	3.4247	532	1.4083	709	0.913042	5188	0	1
FB_SERPINE1	M_CCL18	FN1	C5AR1	8.44077e-05	5897.6	0.0761802	2079	1.56465	4512	0.379306	9570	0.86305	13326	0	1
Tum_KRT6A	M_CD14	MYL9	CD69	8.53301e-05	5774.8	0.0510901	4802	1.93217	2586	0.413266	8130	0.862933	13355	0	1
FB_COL27A1	M_CCL18	BGN	TLR2	8.56821e-05	5664.4	0.0358106	8851	1.74113	3400	0.806003	2704	0.862869	13366	0	1
M_CCR2	M_CD14	HLA-DQA1	CD4	8.62442e-05	2350.6	0.088164	1448	3.77003	330	1.39634	721	0.888123	9253	0	1
M_CCR2	FB_RGS5	SPP1	ITGAV_ITGB1	8.62442e-05	2822	0.0302881	11342	2.32166	1448	1.89746	133	0.936893	1186	0	1
Tum_KRT6A	M_CCR2	LGALS3BP	CD33	8.69719e-05	7207.6	0.0336713	9699	2.02514	2213	0.356509	10719	0.86266	13406	0	1
FB_COMP	M_CCL18	LGALS1	PTPRC	8.69719e-05	4585.6	0.027173	13406	1.91633	2634	0.589778	4426	0.927397	2461	0	1
Tum_TNNT2	M_CD14	MMP7	CD44	8.70293e-05	6439.8	0.0886318	1423	1.46288	5230	0.670944	3598	0.821042	21947	0	1
M_CCR2	M_CCL18	TNFSF13B	HLA-DPB1	8.73596e-05	1750.2	0.0688642	2615	3.21917	644	1.77717	256	0.912748	5235	0	1
M_CCR2	FB_CALB2	SPP1	ITGA9_ITGB1	8.74933e-05	3309.4	0.0260007	14285	2.31795	1455	1.78648	245	0.942094	561	0	1
M_CD14	FB_CFD	ITGB2	THY1	8.76727e-05	2276.6	0.0401874	7371	2.36524	1365	1.053	1456	0.936865	1190	0	1
Tum_KRT6A	M_CCR2	COL9A2	CD44	8.78235e-05	7859.8	0.0486971	5242	1.54256	4674	0.613869	4169	0.805773	25213	0	1
FB_COMP	M_CCR2	INHBA	ENG	8.81132e-05	5035.2	0.053506	4389	1.68851	3719	0.668404	3626	0.862403	13441	0	1
Tum_KRT6A	Tum_TNNT2	APP	TSPAN15	8.81459e-05	9878.8	0.0285904	12406	0.890687	11141	0.325186	12404	0.862387	13442	0	1
M_CD14	M_CCL18	HMGB1	CD163	8.82227e-05	2749.2	0.0507589	4853	2.84994	840	0.787872	2804	0.912643	5248	0	1
FB_COMP	FB_RGS5	COL8A1	ITGA11_ITGB1	8.93989e-05	8377.4	0.0282523	12599	0.759633	13480	0.489995	6115	0.885152	9692	0	1
M_CD14	Tum_TNNT2	SPP1	ITGA8_ITGB1	8.94803e-05	4631.4	0.0200846	20093	2.3947	1331	1.76405	268	0.934637	1464	0	1
M_CD14	Tum_TNNT2	SPP1	ITGA9_ITGB1	8.96624e-05	4625.8	0.0200846	20093	2.41777	1303	1.76405	268	0.934637	1464	0	1
FB_MYH11	FB_COMP	COL6A2	SDC1	8.98641e-05	6291.4	0.0271849	13399	0.806528	12524	0.636844	3918	0.933524	1615	0	1
FB_COMP	M_CCL18	TIMP3	CD44	8.99641e-05	7124	0.0282146	12629	1.39755	5690	0.64937	3803	0.862035	13497	0	1
M_CD14	M_CCR2	HLA-DRB5	CD4	9.00274e-05	2172.2	0.087546	1469	3.78248	322	1.24918	917	0.894941	8152	0	1
M_CCL18	M_CD14	SPP1	CD44	9.00274e-05	1761.8	0.0430594	6543	2.97782	752	2.1222	44	0.934616	1469	0	1
FB_MYH11	FB_COMP	COL6A3	SDC1	9.01308e-05	6762	0.0274212	13235	0.781154	13037	0.57074	4648	0.92483	2889	0	1
FB_COL27A1	Tum_KRT6A	THBS1	CD47	9.01642e-05	7824	0.0270505	13503	0.959988	10190	0.759587	2983	0.868395	12443	0	1
M_CD14	FB_COL27A1	SPP1	ITGAV_ITGB5	9.02102e-05	1898	0.0410052	7161	2.82856	853	2.29748	5	0.934612	1470	0	1
FB_COL27A1	FB_COMP	COL6A1	SDC1	9.04986e-05	5757.4	0.0270398	13513	0.792115	12813	1.23388	937	0.934192	1523	0	1
FB_RGS5	M_CCR2	SPON2	ITGB2	9.05779e-05	1779.6	0.0484995	5283	2.56094	1083	1.24873	919	0.933584	1612	0	1
FB_RGS5	FB_RGS5	COL4A2	CD44	9.085e-05	1845.6	0.06273	3204	3.82177	301	1.60863	435	0.912393	5287	0	1
M_CD14	Tum_TNNT2	SPP1	ITGA4_ITGB1	9.1497e-05	4660.6	0.0200846	20093	2.30532	1477	1.76405	268	0.934637	1464	0	1
FB_RGS5	FB_SERPINE1	COL4A2	ITGA1_ITGB1	9.18073e-05	2296	0.0506935	4869	3.39193	549	1.36396	760	0.912332	5301	0	1
M_CD14	M_CCR2	HLA-DMA	CD4	9.18669e-05	2588	0.087217	1479	3.70756	364	1.09352	1303	0.884555	9793	0	1
Tum_KRT6A	M_CD14	CALM1	HMMR	9.25597e-05	7389.2	0.0309534	10988	1.61327	4184	0.411487	8199	0.861664	13574	0	1
Tum_KRT6A	M_CCR2	C3	C3AR1	9.27645e-05	4974.8	0.0459336	5805	2.3731	1351	0.616707	4137	0.86165	13580	0	1
M_CD14	FB_MYH11	SPP1	ITGA5_ITGB1	9.29825e-05	2496.6	0.0330421	9983	2.70025	958	2.08135	56	0.934561	1485	0	1
FB_COMP	FB_CFD	THBS1	SDC1	9.31408e-05	7675.6	0.0403895	7305	0.861663	11583	0.501574	5898	0.861588	13591	0	1
M_CCL18	FB_RGS5	APOE	SDC2	9.33267e-05	1691.6	0.0483071	5323	2.29891	1495	1.86863	147	0.934534	1492	0	1
Tum_TNNT2	M_CCL18	C3	C3AR1	9.33809e-05	4878	0.0458654	5835	2.30209	1487	0.687992	3469	0.861561	13598	0	1
Tum_TNNT2	M_CCR2	BMP7	ENG	9.42332e-05	6812.4	0.0662885	2856	1.60837	4221	0.530293	5336	0.822307	21648	0	1
M_CD14	M_CD14	HLA-DRA	CD4	9.5358e-05	1796.8	0.0678845	2696	3.54762	457	1.56983	478	0.912104	5352	0	1
Tum_KRT6A	M_CD14	LGALS3BP	CD33	9.58794e-05	7821.2	0.0328385	10074	1.97876	2402	0.316006	12959	0.86117	13670	0	1
M_CCR2	M_CD14	HLA-DRB1	CD4	9.61371e-05	1646	0.0740906	2235	3.72313	359	1.76279	272	0.912003	5363	0	1
FB_COL27A1	FB_COMP	COL6A2	SDC1	9.62306e-05	5825.2	0.026838	13680	0.790968	12835	1.22076	952	0.933124	1658	0	1
M_CD14	M_CCR2	CD14	TLR1	9.63829e-05	6479	0.0866364	1503	2.88007	816	1.04766	1485	0.789272	28590	0	1
FB_RGS5	M_CD14	COL4A2	CD93	9.65742e-05	4412	0.0866265	1504	3.82317	299	1.45017	662	0.831252	19594	0	1
FB_SERPINE1	M_CCL18	SPON2	ITGAM	9.70069e-05	4925.6	0.061435	3367	1.93763	2562	0.54855	4996	0.861024	13702	0	1
FB_COMP	FB_CALB2	COL8A1	ITGA11_ITGB1	9.71131e-05	8708.4	0.0268005	13705	0.77079	13246	0.473361	6468	0.882443	10122	0	1
M_CCR2	Tum_TNNT2	LGALS9	CD47	9.72071e-05	2812	0.0480003	5378	2.3446	1417	0.94458	1959	0.912309	5305	0	1
M_CCR2	FB_CALB2	SPP1	ITGAV_ITGB1	9.81136e-05	3083.4	0.0287035	12341	2.29128	1512	1.85322	167	0.935286	1396	0	1
FB_COL27A1	FB_RGS5	COL8A1	ITGA1_ITGB1	9.8145e-05	5828.4	0.0267618	13734	1.99933	2317	0.772796	2889	0.881914	10201	0	1
FB_COL27A1	FB_COMP	THBS2	SDC1	9.8288e-05	7020.6	0.0293276	11902	0.747788	13738	0.845383	2502	0.902722	6960	0	1
FB_SERPINE1	M_CD14	BGN	TLR2	9.85386e-05	6210.4	0.0346097	9327	1.60976	4208	0.65246	3771	0.860838	13745	0	1
M_CCL18	M_CCL18	LILRB4	LAIR1	9.8695e-05	2800.2	0.12446	605	4.08796	178	1.04087	1515	0.872923	11702	0	1
Tum_TNNT2	M_CCR2	LAMC2	CD44	9.90101e-05	11452.2	0.0478607	5403	1.48297	5095	0.57343	4609	0.730779	42153	0	1
M_CCR2	M_CCL18	SELPLG	ITGB2	9.90839e-05	4403.2	0.112125	781	3.45564	514	1.04039	1517	0.833287	19203	0	1
M_CCR2	M_CCL18	HLA-DRA	CD4	9.91554e-05	1759.2	0.0674148	2753	3.55172	455	1.84268	182	0.911825	5405	0	1
FB_RGS5	M_CCR2	BGN	TLR2	9.94738e-05	1858.4	0.0864778	1519	2.98743	748	1.29852	856	0.907219	6168	0	1
FB_SERPINE1	BC_IGHG1_PRDM1	CXCL12	CXCR4	9.95464e-05	6112	0.0401451	7385	1.45321	5286	0.618708	4115	0.860742	13773	0	1
M_CD14	FB_CALB2	ITGB2	THY1	0.000100257	2324.8	0.0398176	7474	2.35391	1392	1.03918	1523	0.936591	1234	0	1
FB_COMP	FB_COL27A1	THBS2	SDC1	0.000100781	7342.8	0.0282149	12628	0.744906	13807	0.750864	3042	0.90101	7236	0	1
FB_COL27A1	BC_IGHG1_PRDM1	CXCL14	CXCR4	0.000100818	5744	0.0419415	6866	1.4182	5521	0.838996	2524	0.860576	13808	0	1
FB_COMP	FB_RGS5	FBN1	ITGB1	0.000100891	6650.8	0.0266539	13810	1.02564	9357	0.541948	5113	0.914163	4973	0	1
M_CCL18	M_CCL18	HLA-DQA1	CD4	0.000101044	2408.8	0.0863582	1527	3.74689	343	1.36747	756	0.88709	9417	0	1
FB_RGS5	M_CCL18	SPON2	ITGB2	0.000101502	1827.2	0.0477162	5437	2.52357	1141	1.27136	893	0.933078	1664	0	1
FB_COMP	FB_COMP	COL10A1	ITGA10_ITGB1	0.000101587	8149.6	0.0375298	8235	0.956614	10228	0.404794	8455	0.86049	13829	0	1
M_CCL18	M_CCR2	CD14	TLR1	0.000101636	6442.8	0.0862939	1530	2.87117	826	1.13151	1183	0.788942	28674	0	1
FB_RGS5	FB_SERPINE1	COL4A2	ITGA10_ITGB1	0.000101724	2164.6	0.0552782	4119	3.45755	512	1.37222	751	0.911555	5440	0	1
Tum_TNNT2	Tum_TNNT2	APP	TSPAN15	0.000102028	10264.2	0.0276738	13040	0.84999	11799	0.321315	12640	0.860442	13841	0	1
FB_COL27A1	M_CCL18	ANXA1	FPR1	0.00010236	6491.2	0.0414313	7019	1.89779	2715	0.394865	8871	0.860364	13850	0	1
FB_MYH11	FB_COMP	COL6A1	SDC1	0.000102397	6607.4	0.0266116	13851	0.772554	13208	0.594577	4380	0.9337	1597	0	1
Tum_TNNT2	M_CCL18	CD59	STAB1	0.000102471	7219	0.032301	10316	1.65131	3965	0.418023	7960	0.860326	13853	0	1
M_CCL18	FB_RGS5	SPP1	S1PR1	0.00010263	10062	0.137994	478	2.28163	1535	1.73135	312	0.704834	47984	0	1
Tum_KRT6A	M_CCL18	MIF	CD44_CD74	0.000103139	6610.2	0.0172767	24296	1.42866	5459	1.01494	1633	0.933094	1662	0	1
M_CCL18	M_CCL18	SPP1	PTGER4	0.00010383	3457.6	0.0860505	1541	2.71404	941	1.81675	220	0.85646	14585	0	1
M_CCL18	FB_COL27A1	C1QB	LRP1	0.000104116	2097.4	0.04753	5472	2.50349	1171	1.82686	199	0.920795	3644	0	1
FB_RGS5	FB_RGS5	LAMB1	ITGA1	0.000104232	2217	0.152692	373	3.94843	241	1.03406	1543	0.890155	8927	0	1
FB_COMP	FB_CFD	PLAU	ITGB5	0.000104747	9129.4	0.0265267	13914	0.765526	13360	0.443149	7204	0.876402	11168	0	1
M_CCL18	M_CCL18	HLA-DRB1	CD4	0.000104872	1668.2	0.0727275	2339	3.70855	363	1.86273	156	0.911255	5482	0	1
FB_SERPINE1	M_CCL18	LGALS1	PTPRC	0.000105502	4874	0.0265027	13934	1.87598	2782	0.545211	5054	0.926552	2599	0	1
FB_COL27A1	FB_RGS5	COL6A3	ITGA1_ITGB1	0.000105843	3579	0.0264947	13943	2.14547	1847	1.28581	876	0.93662	1228	0	1
FB_COMP	FB_RGS5	COL5A1	ITGA1_ITGB1	0.000105919	4385.8	0.0264884	13945	2.05248	2122	0.669388	3617	0.928842	2244	0	1
Tum_KRT6A	M_CCL18	APOA1	LRP1	0.000105957	7830.6	0.0264875	13946	0.768538	13291	0.893281	2231	0.8852	9684	0	1
M_CCR2	FB_SERPINE1	SPP1	ITGA8_ITGB1	0.000106258	3691	0.0241578	15818	2.27458	1553	1.7433	298	0.940056	785	0	1
M_CCL18	M_CD14	HLA-DQB1	CD4	0.000107692	2201.2	0.0855659	1560	3.82389	298	1.35899	765	0.893562	8382	0	1
FB_MYH11	FB_RGS5	APP	TNFRSF21	0.000107986	7445.4	0.0341101	9519	1.60883	4214	0.36112	10450	0.864697	13043	0	1
FB_COMP	Tum_KRT6A	COL11A1	DDR1	0.000108179	5534.4	0.0882985	1434	1.19864	7353	0.555878	4880	0.859515	14004	0	1
Tum_KRT6A	M_CCL18	LAMB3	CD44	0.000108557	7499	0.0618586	3313	1.53944	4697	0.519205	5530	0.81179	23954	0	1
FB_COL27A1	FB_RGS5	GNAI2	CAV1	0.000108876	4437.2	0.0263783	14022	2.01987	2228	1.16367	1097	0.914994	4838	0	1
FB_COL27A1	BC_IGHG1_PRDM1	CXCL12	CXCR4	0.000108993	6039.6	0.0392459	7654	1.43849	5383	0.735079	3135	0.859379	14025	0	1
FB_COMP	BC_IGHG1_PRDM1	CXCL12	CXCR4	0.000109187	6313.8	0.0392322	7662	1.43827	5385	0.583784	4491	0.859358	14030	0	1
Tum_KRT6A	FB_COMP	APOA1	ABCA1	0.000109382	5187	0.0656171	2928	1.18745	7471	1.04356	1500	0.859342	14035	0	1
FB_MYH11	FB_RGS5	COL1A1	CD36	0.000109421	4805.4	0.0611124	3404	2.53645	1120	0.394989	8863	0.879234	10639	0	1
Tum_KRT6A	Tum_KRT6A	CALM2	PDE1A	0.000109538	9817	0.0263559	14039	1.03419	9254	0.319444	12750	0.864718	13041	0	1
BC_IGHG1_PRDM1	M_CCL18	HSP90B1	TLR2	0.000110124	7947	0.0294048	11863	1.81609	3039	0.355093	10778	0.859263	14054	0	1
FB_MYH11	FB_RGS5	LAMB1	ITGA1	0.000110281	3315.2	0.0991059	1117	3.52212	475	0.86888	2366	0.867176	12617	0	1
FB_MYH11	FB_RGS5	COL1A2	CD36	0.000110595	4800.8	0.0621751	3268	2.54133	1113	0.405559	8426	0.876203	11196	0	1
Tum_TNNT2	M_CCL18	SFTPD	LY96	0.000110751	8106.4	0.0665677	2822	1.41269	5558	0.534868	5234	0.797306	26917	0	1
FB_COMP	M_CCL18	HLA-C	LILRB1	0.00011091	7859	0.0330877	9957	1.86258	2828	0.324512	12435	0.859093	14074	0	1
M_CD14	FB_CALB2	SPP1	ITGA5_ITGB1	0.000111438	2590.8	0.032236	10352	2.70068	957	2.06124	66	0.933802	1578	0	1
M_CD14	Tum_KRT6A	APOE	LSR	0.000111701	2406.8	0.0621698	3269	1.97036	2444	1.37327	750	0.910646	5570	0	1
FB_MYH11	FB_RGS5	COL6A3	ITGA1_ITGB1	0.00011174	3990.6	0.0264965	13940	2.14555	1845	0.763885	2940	0.936622	1227	0	1
FB_CALB2	M_CCL18	HP	CD163	0.000111859	5357.6	0.314157	42	2.97575	753	1.02235	1580	0.809596	24412	0	1
FB_MYH11	FB_RGS5	COL6A2	ITGA1_ITGB1	0.000111978	3776.8	0.0262681	14101	2.17092	1786	0.829989	2566	0.944034	430	0	1
M_CCL18	M_CD14	HLA-DPA1	CD4	0.00011202	1531.8	0.0839204	1630	3.90814	256	1.8269	198	0.910626	5574	0	1
FB_COL27A1	Tum_TNNT2	THBS2	CD47	0.000112256	6211.6	0.0262566	14108	0.903833	10927	0.928859	2047	0.919181	3975	0	1
FB_MYH11	FB_RGS5	THBS2	NOTCH3	0.000112336	3952	0.0479326	5388	1.583	4389	0.696856	3396	0.904931	6586	0	1
M_CD14	M_CCR2	APOE	TREM2	0.000112498	1965.8	0.0469684	5580	2.70128	954	1.71467	321	0.924383	2973	0	1
FB_CFD	M_CCL18	COL1A2	CD93	0.000112578	3550.8	0.0469655	5581	1.82555	3000	0.616873	4132	0.913806	5040	0	1
M_CD14	FB_MYH11	ITGB2	THY1	0.000112705	2386	0.0393006	7637	2.33806	1431	1.02141	1584	0.936202	1277	0	1
Tum_TNNT2	M_CCR2	CD47	SIRPA	0.000113094	5977.2	0.0422628	6773	1.58647	4363	0.572681	4620	0.858789	14129	0	1
FB_COL27A1	M_CCL18	ANXA2	TLR2	0.000113455	7147.2	0.0262109	14138	1.65091	3967	0.403985	8482	0.888755	9148	0	1
M_CCR2	FB_MYH11	SPP1	ITGAV_ITGB1	0.000113769	3146	0.0283519	12551	2.26124	1589	1.86185	158	0.934912	1431	0	1
FB_COMP	FB_CFD	COL8A1	ITGA10_ITGB1	0.000114139	8937.6	0.0261854	14155	0.791924	12816	0.47976	6331	0.8751	11385	0	1
FB_MYH11	FB_RGS5	COL16A1	ITGA1_ITGB1	0.000114421	5668	0.0285525	12424	1.97556	2411	0.581977	4521	0.889762	8983	0	1
Tum_KRT6A	M_CD14	PKM	CD44	0.000114589	8173.2	0.0159047	26959	1.40756	5606	0.569201	4668	0.920841	3632	0	1
FB_MYH11	FB_RGS5	COL27A1	ITGA1_ITGB1	0.000114623	5294.6	0.0362603	8669	2.04886	2129	0.599811	4324	0.875309	11350	0	1
FB_COMP	M_CCR2	LAMB2	CD44	0.000114947	6094.8	0.0369875	8407	1.58131	4402	0.685712	3489	0.858557	14175	0	1
FB_SERPINE1	M_CCR2	MXRA5	AXL	0.000114988	9230.4	0.0261643	14176	0.852983	11736	0.448753	7029	0.863806	13210	0	1
FB_MYH11	FB_RGS5	COL5A3	ITGA1_ITGB1	0.000115069	5427.8	0.0319525	10483	2.07297	2053	0.63544	3931	0.879077	10671	0	1
FB_COMP	M_CCL18	CD59	STAB1	0.000115069	7633.6	0.0313644	10765	1.61512	4177	0.391104	9047	0.858549	14178	0	1
FB_MYH11	FB_RGS5	COL5A2	ITGA1_ITGB1	0.000115109	4157.2	0.0264526	13968	2.09318	1989	0.701079	3356	0.934608	1472	0	1
M_CD14	M_CCR2	HLA-DPA1	CD4	0.000115645	1617	0.083416	1660	3.87401	267	1.53835	538	0.91038	5619	0	1
FB_COL27A1	M_CCL18	MXRA5	AXL	0.000115679	8532.2	0.0261399	14193	0.854898	11697	0.677576	3550	0.863751	13220	0	1
Tum_KRT6A	M_CCL18	CD24	SIGLEC10	0.000115726	7852.6	0.155747	353	1.68167	3761	0.514316	5620	0.785225	29528	0	1
Tum_KRT6A	M_CD14	LAMA5	CD44	0.000115808	7596.2	0.0468067	5621	1.53704	4709	0.529104	5353	0.819591	22297	0	1
M_CD14	FB_RGS5	POMC	ADCYAP1R1	0.000115908	17252	0.197437	183	4.72101	41	0.254715	17456	0.601733	68579	0	1
FB_MYH11	FB_RGS5	GNAI2	F2R	0.00011625	5095.8	0.0403164	7329	2.15402	1831	0.562098	4763	0.873982	11555	0	1
FB_COL27A1	FB_RGS5	COL6A1	ITGA1_ITGB1	0.00011625	3425	0.026128	14207	2.15651	1823	1.42702	686	0.944603	408	0	1
FB_COL27A1	M_CCL18	SPON2	ITGAM	0.000116373	4562.4	0.0587817	3655	1.89455	2726	0.894399	2220	0.858362	14210	0	1
FB_MYH11	FB_RGS5	SERPINF1	PLXDC1	0.000116496	7339.8	0.0276291	13083	0.825474	12203	0.525839	5415	0.908117	5997	0	1
FB_MYH11	FB_RGS5	LGALS3	MCAM	0.000117359	3269.8	0.0631516	3171	3.64483	397	0.577153	4572	0.894577	8208	0	1
Tum_TNNT2	FB_COMP	APOA1	LRP1	0.000117648	9800	0.0280835	12726	0.726921	14241	0.318869	12781	0.88814	9251	0	1
FB_MYH11	M_CCL18	HLA-B	LILRB1	0.000117814	6263.4	0.0345391	9358	1.93292	2582	0.44794	7054	0.869159	12322	0	1
FB_MYH11	M_CCL18	ANXA1	FPR1	0.000117855	6381	0.0433104	6481	1.95115	2516	0.37915	9573	0.863007	13334	0	1
FB_MYH11	M_CCL18	THY1	ITGAM_ITGB2	0.000117896	3047.4	0.0425377	6705	2.14739	1839	0.757022	2999	0.920595	3693	0	1
FB_MYH11	M_CCL18	THY1	ITGAX_ITGB2	0.000117938	3352.2	0.0423339	6757	1.98575	2380	0.710115	3297	0.917589	4326	0	1
FB_COMP	FB_CALB2	EDIL3	ITGB5	0.00011802	9190.4	0.0339293	9594	0.782607	13013	0.389725	9094	0.858126	14250	0	1
FB_MYH11	M_CCL18	HLA-A	LILRB1	0.000118062	6599.4	0.0342241	9471	1.96217	2465	0.428516	7628	0.862463	13432	0	1
M_CCR2	FB_COL27A1	SPP1	ITGAV_ITGB1	0.000118308	3169.6	0.0281403	12676	2.25039	1610	1.9782	99	0.934683	1462	0	1
FB_MYH11	M_CCL18	ANXA2	TLR2	0.000118352	6421	0.028247	12604	1.84934	2881	0.415027	8054	0.892399	8565	0	1
FB_MYH11	M_CCL18	HLA-C	LILRB1	0.000118477	7702.4	0.03339	9827	1.88257	2764	0.33363	11937	0.859642	13983	0	1
FB_MYH11	M_CCL18	CD99	PILRA	0.000118684	4830	0.0584503	3696	1.90173	2705	0.479848	6327	0.87493	11421	0	1
M_CCR2	M_CCL18	C1QA	CD33	0.000118747	3421	0.0843242	1612	3.14126	670	1.15757	1113	0.861016	13709	0	1
FB_MYH11	M_CCL18	B2M	LILRB1	0.000118934	7351.2	0.03157	10667	1.81719	3032	0.31262	13182	0.883952	9874	0	1
FB_COMP	FB_COL27A1	COL11A1	ITGA11_ITGB1	0.000119184	7910.4	0.0295554	11771	0.725654	14278	0.585163	4474	0.889528	9028	0	1
FB_MYH11	M_CCL18	COL1A1	CD93	0.000119268	3876.4	0.044966	6055	1.78174	3194	0.532346	5292	0.914988	4840	0	1
FB_MYH11	M_CCL18	FN1	C5AR1	0.000119519	5256.4	0.0801571	1837	1.62625	4121	0.43166	7519	0.86603	12804	0	1
FB_RGS5	Tum_KRT6A	COL4A1	ITGA10_ITGB1	0.000119608	1859	0.0465964	5667	3.7864	319	1.35645	772	0.926925	2536	0	1
Tum_KRT6A	M_CCL18	C3	C3AR1	0.000119644	5341.4	0.0431777	6515	2.25085	1607	0.602057	4295	0.857921	14289	0	1
FB_RGS5	Tum_KRT6A	COL4A1	ITGA1_ITGB1	0.000119691	1859.4	0.0465964	5667	3.78293	321	1.35645	772	0.926925	2536	0	1
FB_RGS5	Tum_KRT6A	COL4A1	ITGA9_ITGB1	0.000119775	1850	0.0465964	5667	3.86052	274	1.35645	772	0.926925	2536	0	1
FB_MYH11	M_CCL18	COL1A2	CD93	0.000119812	3872.8	0.0457479	5860	1.78661	3173	0.542916	5097	0.912766	5233	0	1
M_CCR2	M_CCR2	SELPLG	ITGB2	0.000119847	4364.6	0.113966	750	3.49301	493	1.01776	1617	0.834415	18962	0	1
FB_COMP	M_CCL18	HLA-A	LILRB1	0.000120064	7808	0.0316992	10602	1.81066	3062	0.34981	11076	0.857854	14299	0	1
FB_COMP	M_CD14	BGN	TLR2	0.000120106	6932.6	0.0329417	10017	1.55687	4578	0.507065	5767	0.857853	14300	0	1
Tum_KRT6A	FB_RGS5	SLPI	CD4	0.000120484	7069.8	0.0274588	13203	1.41554	5539	0.881567	2297	0.857834	14309	0	1
M_CD14	M_CCL18	CD14	TLR4	0.000120733	7503.6	0.114709	733	2.90283	796	1.01711	1621	0.763847	34367	0	1
FB_MYH11	M_CCL18	DCN	TLR2	0.000120906	4517	0.0430786	6538	1.84965	2878	0.601068	4314	0.890569	8854	0	1
FB_MYH11	M_CCL18	LGALS1	PTPRC	0.000120948	4307.8	0.0278016	12927	1.95415	2504	0.654032	3758	0.928163	2349	0	1
FB_COMP	M_CCR2	B2M	LILRB2	0.000121117	6128.4	0.0430617	6542	2.58485	1060	0.295344	14324	0.891393	8715	0	1
FB_MYH11	M_CCL18	VCAN	TLR2	0.000121159	6504	0.0386968	7833	1.67446	3811	0.401014	8611	0.869445	12264	0	1
M_CD14	M_CD14	CD14	TLR6	0.000121846	7577.6	0.225118	130	3.19012	656	1.01621	1626	0.759175	35475	0	1
FB_MYH11	M_CCL18	SPON2	ITGB2	0.00012205	2422.2	0.0409622	7176	2.37275	1353	1.11216	1230	0.928152	2351	0	1
Tum_KRT6A	FB_RGS5	CCL28	CCR10	0.00012205	7869.6	0.357142	28	3.19605	654	0.510294	5696	0.769962	32969	0	1
FB_COL27A1	FB_RGS5	COL6A2	ITGA1_ITGB1	0.000122135	3466	0.0259329	14348	2.15536	1827	1.41391	703	0.943694	451	0	1
M_CD14	Tum_TNNT2	LGALS9	CD47	0.000123072	3006.8	0.0464205	5708	2.27998	1541	0.886222	2265	0.910961	5519	0	1
FB_MYH11	M_CCL18	HMGB1	CD163	0.000123245	5716.2	0.0359976	8766	2.03814	2164	0.371087	9961	0.897939	7689	0	1
FB_COMP	FB_CFD	COL10A1	ITGA1_ITGB1	0.000123331	9652	0.0321252	10401	0.766567	13329	0.367145	10153	0.857488	14376	0	1
FB_MYH11	M_CCL18	MDK	SORL1	0.000123417	7016	0.0310365	10934	1.3475	6056	0.347428	11188	0.903021	6901	0	1
FB_COMP	M_CCL18	APP	CD74	0.000123417	3615	0.0258881	14378	1.98869	2366	1.64305	395	0.93879	935	0	1
FB_SERPINE1	FB_COMP	THBS2	SDC1	0.000123632	8023.6	0.0285518	12426	0.722284	14383	0.488426	6150	0.901538	7158	0	1
FB_RGS5	FB_MYH11	COL4A2	SDC1	0.000123756	1896.2	0.071018	2467	3.37262	566	1.38546	731	0.909748	5716	0	1
M_CCR2	M_CCL18	HMGB1	CD163	0.000123928	3102	0.0472461	5524	2.65676	990	0.714366	3277	0.909742	5718	0	1
FB_MYH11	M_CCL18	MXRA5	AXL	0.000124019	8457.6	0.0279575	12807	0.916514	10742	0.486405	6188	0.867658	12550	0	1
FB_CFD	M_CCL18	COL1A1	CD93	0.000124272	3477	0.0463378	5722	1.82688	2997	0.624561	4031	0.91615	4634	0	1
M_CCR2	FB_RGS5	SPP1	ITGA5_ITGB1	0.000124318	2761	0.0317227	10588	2.32433	1445	1.89585	134	0.933304	1637	0	1
FB_MYH11	M_CCR2	HLA-B	LILRB2	0.000124623	4657	0.0480031	5377	2.75695	911	0.484878	6218	0.878421	10778	0	1
FB_MYH11	M_CCR2	HLA-B	LILRB1	0.000124667	7749	0.0285471	12429	1.65097	3966	0.414914	8063	0.857938	14286	0	1
FB_MYH11	M_CCR2	THY1	ITGAM_ITGB2	0.00012484	3283.4	0.04163	6955	1.99451	2342	0.71636	3266	0.919803	3853	0	1
FB_MYH11	M_CCR2	THY1	ITGAX_ITGB2	0.000124883	3886.2	0.040725	7230	1.65989	3911	0.666074	3648	0.916112	4641	0	1
Tum_TNNT2	M_CD14	F11R	ITGAL_ITGB2	0.000124961	8858.2	0.0813702	1779	1.65004	3973	0.508619	5730	0.770672	32808	0	1
FB_MYH11	M_CCR2	HLA-A	LILRB2	0.000125013	4969.2	0.0475653	5463	2.78619	883	0.465454	6655	0.87213	11844	0	1
FB_SERPINE1	M_CCL18	ANXA1	FPR1	0.000125013	7604.2	0.0393647	7613	1.83911	2934	0.314218	13058	0.857262	14415	0	1
FB_RGS5	M_CD14	SPON2	ITGB2	0.000125307	1953.4	0.0462846	5734	2.45526	1240	1.20106	992	0.932121	1800	0	1
FB_MYH11	M_CCR2	ANXA2	TLR2	0.000125404	4982.8	0.0348483	9227	2.22446	1661	0.452287	6948	0.902075	7077	0	1
FB_MYH11	M_CCR2	HLA-C	LILRB2	0.000125578	5780.6	0.0464061	5709	2.70659	949	0.370568	9989	0.869477	12255	0	1
M_CD14	M_CCR2	CD14	TLR4	0.000125681	7659.8	0.111239	796	2.87645	821	1.01221	1643	0.761066	35038	0	1
FB_COMP	FB_CALB2	THBS1	SDC1	0.000125796	8372.6	0.037562	8221	0.811625	12421	0.45972	6787	0.857203	14433	0	1
FB_MYH11	M_CCR2	B2M	LILRB2	0.000126145	5405	0.0438766	6341	2.64121	1011	0.349558	11087	0.892297	8585	0	1
M_CCL18	FB_COMP	SPP1	ITGAV_ITGB1	0.000126366	3099.4	0.0287569	12293	2.23223	1646	1.85431	165	0.935342	1392	0	1
FB_COL27A1	M_CCR2	B2M	LILRB1	0.000126538	7685	0.0257956	14450	1.50064	4951	0.436947	7353	0.873182	11670	0	1
Tum_TNNT2	M_CD14	MYL9	CD69	0.000126757	6930.6	0.0463497	5721	1.81793	3025	0.34234	11451	0.857072	14455	0	1
FB_MYH11	M_CCR2	COL1A1	CD93	0.000126757	4427.2	0.0414516	7009	1.65864	3920	0.506133	5792	0.911769	5414	0	1
FB_RGS5	FB_CALB2	COL4A1	ITGAV_ITGB8	0.000126824	1889.6	0.0836795	1648	4.18765	134	1.61311	426	0.900979	7239	0	1
FB_MYH11	M_CCR2	LAMB1	CD44	0.00012724	6967.4	0.0282695	12591	1.55021	4629	0.6744	3582	0.859342	14034	0	1
FB_MYH11	M_CCR2	COL1A2	CD93	0.000127416	4403.2	0.0421724	6798	1.66351	3886	0.516703	5573	0.909471	5758	0	1
M_CD14	M_CCL18	HLA-DRA	CD4	0.000127485	1977.4	0.0636216	3125	3.4286	530	1.5758	472	0.909469	5759	0	1
M_CCR2	M_CD14	HLA-DRB5	CD4	0.000127743	2251.6	0.0836625	1652	3.68065	377	1.39175	727	0.892789	8501	0	1
M_CCR2	M_CCR2	HLA-DPA1	CD4	0.000127748	1628.2	0.0815734	1767	3.82936	292	1.71613	319	0.909465	5762	0	1
M_CD14	Tum_TNNT2	SPP1	ITGA5_ITGB1	0.000127973	4695.8	0.0200846	20093	2.2286	1653	1.76405	268	0.934637	1464	0	1
FB_COMP	FB_COMP	COL6A2	SDC1	0.00012799	7033.2	0.0257694	14483	0.743037	13861	0.549551	4970	0.931845	1851	0	1
Tum_KRT6A	M_CCR2	CD24	SIGLEC10	0.000128452	7759.4	0.159171	337	1.7035	3613	0.507015	5770	0.787053	29076	0	1
FB_COMP	M_CCL18	MMP2	PECAM1	0.00012861	6786.4	0.0366543	8528	1.47681	5142	0.507253	5764	0.856869	14497	0	1
Tum_KRT6A	M_CD14	HSP90B1	TLR2	0.000128698	7322.8	0.0282665	12592	1.74251	3389	0.489186	6133	0.856859	14499	0	1
FB_MYH11	M_CCR2	DCN	TLR2	0.000128787	3470	0.0531462	4448	2.22476	1660	0.638328	3902	0.900391	7339	0	1
FB_MYH11	M_CCR2	LGALS1	PTPRC	0.000128832	3744.6	0.030269	11352	2.1119	1950	0.688101	3468	0.930947	1952	0	1
M_CCL18	FB_MYH11	C1QB	LRP1	0.000128981	2252.4	0.0460667	5776	2.47514	1212	1.65663	388	0.919647	3885	0	1
FB_MYH11	M_CCR2	VCAN	TLR2	0.000129054	5051	0.0477403	5431	2.04958	2128	0.438274	7321	0.880909	10374	0	1
M_CCR2	M_CCL18	HLA-DRB1	CD4	0.000129158	1807.6	0.069438	2573	3.60411	423	1.76875	263	0.909365	5778	0	1
Tum_KRT6A	M_CD14	MIF	CD44_CD74	0.000129335	7453.2	0.0159617	26812	1.38384	5780	0.813651	2668	0.93058	2005	0	1
Tum_KRT6A	FB_RGS5	PRSS2	F2RL2	0.000129513	10789.2	0.48017	8	2.01079	2263	0.506476	5782	0.714254	45892	0	1
FB_MYH11	M_CCR2	LGALS3BP	CD33	0.000129544	7993.2	0.0332948	9875	2.00417	2292	0.295824	14294	0.861993	13504	0	1
FB_MYH11	M_CCR2	SPON2	ITGB2	0.000129588	2369.2	0.0416347	6953	2.41013	1309	1.08954	1312	0.928693	2271	0	1
FB_MYH11	FB_RGS5	COL5A1	ITGA1_ITGB1	0.000130035	4629.4	0.0257243	14529	2.02302	2220	0.627415	4010	0.927868	2387	0	1
Tum_TNNT2	FB_CFD	APOA1	LRP1	0.000130349	9920.2	0.0277941	12931	0.71612	14536	0.318445	12805	0.887624	9328	0	1
FB_MYH11	FB_RGS5	COL6A1	ITGA1_ITGB1	0.000130483	3927.6	0.0257142	14539	2.13695	1869	0.787722	2805	0.944184	424	0	1
FB_MYH11	M_CCR2	MDK	SORL1	0.000130663	8219.4	0.0277191	12994	1.19432	7396	0.314914	13019	0.897957	7687	0	1
FB_RGS5	Tum_KRT6A	COL4A1	ITGA3_ITGB1	0.000130759	2140.6	0.0549424	4154	4.08987	177	1.50861	575	0.909257	5796	0	1
FB_COMP	FB_CFD	COL10A1	ITGA11_ITGB1	0.000130933	9332.4	0.035761	8879	0.715367	14549	0.367773	10120	0.864428	13113	0	1
FB_SERPINE1	M_CCL18	HLA-A	LILRB1	0.000131113	8633	0.0311444	10873	1.77736	3222	0.29243	14553	0.856774	14516	0	1
FB_MYH11	M_CCR2	MXRA5	AXL	0.000131248	9275.2	0.0261679	14171	0.853113	11734	0.441004	7261	0.863814	13209	0	1
FB_COMP	FB_MYH11	COL10A1	ITGA1_ITGB1	0.000131519	9921	0.0316418	10621	0.723618	14353	0.368747	10068	0.85656	14562	0	1
Tum_KRT6A	M_CD14	VEGFA	CD44	0.000131655	8706.6	0.0459316	5806	1.40776	5605	0.516291	5585	0.799209	26536	0	1
M_CCL18	M_CCR2	LILRB4	LAIR1	0.000131699	2869.6	0.122512	631	4.0555	190	1.00709	1669	0.872045	11857	0	1
Tum_KRT6A	M_CD14	F11R	ITGAL_ITGB2	0.000131744	8612.6	0.0850492	1576	1.68173	3759	0.505364	5807	0.774557	31920	0	1
FB_MYH11	M_CD14	THY1	ITGAM_ITGB2	0.000131926	4093	0.0375944	8206	1.66369	3885	0.661653	3692	0.915961	4681	0	1
M_CCR2	M_CCL18	CD14	TLR1	0.000131934	4970	0.129661	556	3.22641	637	1.00678	1670	0.820854	21986	0	1
FB_MYH11	M_CD14	THY1	ITGAX_ITGB2	0.000131971	4451.6	0.0381222	8026	1.47681	5141	0.629777	3994	0.913539	5096	0	1
Tum_KRT6A	Tum_TNNT2	SLPI	PLSCR4	0.000132016	5897.8	0.052041	4648	1.15441	7824	0.85104	2443	0.856514	14573	0	1
Tum_KRT6A	Tum_KRT6A	APP	TSPAN12	0.000132379	7582	0.0604449	3468	1.04625	9095	0.355383	10765	0.856464	14581	0	1
M_CCL18	FB_SERPINE1	C1QB	LRP1	0.000132555	2262.2	0.0459073	5816	2.47205	1219	1.67376	374	0.919519	3901	0	1
Tum_KRT6A	M_CCL18	LGALS3BP	CD33	0.000132606	8382.4	0.030379	11281	1.8418	2921	0.313401	13123	0.85645	14586	0	1
Tum_TNNT2	FB_RGS5	COL9A2	ITGA1_ITGB1	0.000132826	7089.6	0.0458981	5819	2.1214	1915	0.55208	4935	0.817415	22778	0	1
FB_CALB2	M_CD14	LGALS1	CD69	0.000132916	3471.8	0.0458921	5820	2.02684	2210	0.603391	4286	0.913789	5042	0	1
M_CCL18	M_CCL18	SELPLG	ITGB2	0.000133114	5147	0.0933961	1268	3.21916	645	1.006	1675	0.820202	22146	0	1
M_CCR2	M_CD14	HLA-DQB1	CD4	0.000133114	2276.2	0.0830805	1675	3.7594	337	1.37091	753	0.892152	8615	0	1
FB_COL27A1	M_CCL18	BGN	LY96	0.000133335	5908.8	0.0256269	14602	1.33038	6189	0.97884	1780	0.902681	6972	0	1
M_CCL18	M_CD14	APOE	LRP8	0.000133351	7148.8	0.0943737	1238	2.21809	1676	1.55239	512	0.772728	32317	0	1
Tum_TNNT2	M_CCL18	MIF	CD44_CD74	0.00013355	6947.6	0.0167161	25345	1.37842	5827	0.987503	1747	0.932056	1818	0	1
FB_MYH11	M_CD14	LGALS1	CD69	0.000134187	3478.4	0.0458665	5834	2.0259	2212	0.601826	4300	0.913767	5045	0	1
FB_CFD	FB_RGS5	ADM	ADCYAP1R1	0.000134289	8440.8	0.19336	197	4.58456	64	0.398058	8746	0.769014	33196	0	1
M_CCR2	FB_CALB2	SPP1	ITGAV_ITGB5	0.00013454	2168.6	0.0388534	7776	2.43409	1275	1.94472	110	0.932945	1681	0	1
FB_COMP	FB_RGS5	LAMB1	ITGA1	0.000134664	3896.4	0.0824579	1721	3.38968	552	0.827354	2577	0.856222	14631	0	1
M_CCR2	M_CD14	S100A9	CD68	0.000135017	2554.8	0.0830299	1683	2.69016	964	1.16666	1087	0.88947	9039	0	1
FB_COMP	FB_RGS5	DCN	EGFR	0.000135171	8943.4	0.0279543	12810	0.710247	14642	0.509571	5705	0.873944	11559	0	1
FB_MYH11	M_CD14	DCN	TLR2	0.000135264	6051.6	0.0345209	9363	1.53079	4758	0.520897	5507	0.879302	10629	0	1
FB_MYH11	M_CCL18	CD59	STAB1	0.000135264	8233.8	0.0301542	11422	1.56836	4492	0.358194	10610	0.856142	14644	0	1
FB_MYH11	M_CD14	LGALS1	PTPRC	0.00013531	3446	0.032263	10341	2.23938	1635	0.674616	3580	0.932969	1673	0	1
FB_SERPINE1	Tum_TNNT2	THBS2	CD47	0.000135402	6957.4	0.0255621	14647	0.878329	11319	0.571902	4631	0.91818	4189	0	1
FB_MYH11	M_CD14	VCAN	TLR2	0.000135449	8844.8	0.0310095	10950	1.35561	6002	0.320843	12668	0.856353	14603	0	1
M_CCL18	M_CCL18	HLA-DMA	CD4	0.000135735	2660.2	0.0829471	1686	3.60728	422	1.19856	998	0.881967	10194	0	1
FB_MYH11	M_CCR2	COL6A3	CD44	0.000135865	4888.2	0.0255403	14657	1.51134	4884	0.816065	2654	0.928842	2245	0	1
FB_MYH11	M_CD14	SPON2	ITGB2	0.000135958	2599.8	0.0397332	7500	2.30444	1480	1.04186	1508	0.92713	2510	0	1
FB_COL27A1	M_CCR2	COL6A3	CD44	0.000135958	4520.8	0.0255386	14659	1.51126	4886	1.33799	812	0.928839	2246	0	1
FB_CFD	M_CD14	LGALS1	CD69	0.000136293	3493.2	0.0457739	5857	2.02252	2222	0.600929	4316	0.913687	5070	0	1
FB_MYH11	M_CD14	MYL9	CD69	0.000136515	5755.6	0.0512356	4776	1.93568	2573	0.413776	8114	0.863101	13314	0	1
M_CCL18	M_CCL18	APOE	SORL1	0.000137125	1946.6	0.0662595	2860	2.95528	765	1.79752	241	0.908907	5866	0	1
M_CCR2	FB_CFD	SPP1	ITGAV_ITGB1	0.000137421	3381.6	0.0271714	13407	2.20818	1693	1.82874	197	0.933605	1610	0	1
FB_CALB2	BC_IGHG1_PRDM1	MMP2	PECAM1	0.000137542	4516.8	0.0563483	3988	2.22811	1656	0.466038	6636	0.881273	10303	0	1
M_CCL18	M_CD14	HLA-DPB1	CD4	0.000137866	1663.2	0.0796743	1865	3.85457	280	1.75156	296	0.908884	5874	0	1
M_CCL18	FB_RGS5	SPP1	ITGAV_ITGB1	0.000137905	3110.4	0.0287561	12295	2.20676	1695	1.8513	168	0.935341	1393	0	1
FB_COMP	FB_COMP	PLAU	ITGB5	0.000138011	9684.2	0.0254775	14703	0.722945	14368	0.422152	7820	0.8742	11529	0	1
FB_CALB2	Tum_KRT6A	COL1A1	DDR1	0.000138105	5459	0.0392242	7666	0.942639	10399	0.481405	6295	0.92457	2934	0	1
FB_COMP	M_CCR2	ANXA2	TLR2	0.000138245	7268.4	0.030843	11041	1.90804	2679	0.290059	14708	0.896549	7913	0	1
FB_MYH11	M_CCL18	SPON2	ITGAM	0.000138292	5755.2	0.0563329	3991	1.85479	2859	0.442793	7216	0.855755	14709	0	1
M_CD14	BC_IGHG1_PRDM1	CXCL8	CD79A	0.000138403	7021.6	0.268817	69	4.04059	200	0.858039	2417	0.772346	32421	0	1
Tum_TNNT2	M_CCR2	CD59	STAB1	0.000138481	7829.2	0.0299445	11538	1.53244	4744	0.41282	8150	0.855712	14713	0	1
M_CD14	FB_COMP	SPP1	ITGA4_ITGB1	0.000138633	2368.8	0.0350144	9167	2.74016	924	2.09674	54	0.932838	1698	0	1
FB_MYH11	FB_RGS5	COL11A1	ITGA1_ITGB1	0.000138716	6818.2	0.0254604	14718	1.8293	2980	0.489346	6129	0.881529	10263	0	1
M_CD14	M_CCR2	HLA-DQB1	CD4	0.000138877	2339	0.0827269	1699	3.75692	339	1.19132	1014	0.891947	8642	0	1
FB_CALB2	Tum_KRT6A	THBS2	CD47	0.000138952	5687.4	0.0283885	12519	1.03157	9291	0.72275	3216	0.922034	3410	0	1
Tum_KRT6A	FB_CALB2	S100A1	RYR2	0.000139547	10269.6	0.153446	368	1.37024	5892	0.753974	3024	0.731161	42063	0	1
M_CCL18	FB_CALB2	SPP1	ITGA9_ITGB1	0.000139608	3617.4	0.0246855	15359	2.20305	1702	1.74033	304	0.940662	721	0	1
M_CD14	M_CCR2	HLA-DPB1	CD4	0.000139734	1734.4	0.0794191	1882	3.82888	293	1.48832	602	0.908751	5894	0	1
M_CD14	FB_COMP	SPP1	ITGA8_ITGB1	0.000139789	25776.8	0.0364081	8602		120054	2.15984	26	0.950622	201	0	1
Tum_KRT6A	M_CD14	LCN2	FCGR2A	0.000139828	7533	0.10448	960	1.72674	3483	0.501667	5895	0.795254	27326	0	1
FB_RGS5	M_CCL18	THY1	ITGAM_ITGB2	0.000140393	2635.6	0.0455887	5901	2.2338	1643	0.85862	2412	0.92309	3221	0	1
FB_COL27A1	M_CCL18	HLA-A	LILRB1	0.000140564	7462	0.0305058	11233	1.73905	3417	0.41949	7902	0.855499	14757	0	1
FB_CALB2	Tum_KRT6A	COL3A1	DDR1	0.00014085	5451.8	0.041038	7152	0.955761	10246	0.496057	5998	0.919733	3862	0	1
FB_CALB2	Tum_KRT6A	COL5A2	DDR1	0.000140993	6283.4	0.047393	5505	0.946381	10355	0.440242	7277	0.894142	8279	0	1
M_CD14	FB_COMP	SPP1	ITGA9_ITGB1	0.000141181	25776.8	0.0364081	8602		120054	2.15984	26	0.950622	201	0	1
Tum_TNNT2	M_CCL18	C3	ITGAM	0.000141526	7045	0.0559409	4049	2.12053	1918	0.500212	5913	0.814771	23344	0	1
M_CCR2	M_CCL18	HLA-DQA1	CD4	0.000141572	2511.2	0.0826277	1710	3.65101	393	1.40231	714	0.88486	9738	0	1
M_CCR2	M_CCR2	C1QB	CD33	0.000142313	3422.4	0.0825883	1713	3.09464	687	1.08495	1323	0.862754	13388	0	1
FB_COL27A1	M_CCL18	HLA-C	LILRB1	0.000142575	7837.6	0.0311121	10890	1.73195	3455	0.369465	10043	0.855325	14799	0	1
Tum_TNNT2	Tum_KRT6A	CALM2	PDE1A	0.000143251	10693.2	0.0253253	14813	0.940042	10426	0.288892	14780	0.862368	13446	0	1
FB_CALB2	Tum_TNNT2	COL3A1	DDR1	0.000143735	6211.4	0.037048	8388	0.86185	11577	0.476984	6393	0.915876	4698	0	1
FB_MYH11	M_CCR2	COL6A2	CD44	0.000143735	4597.4	0.0253202	14823	1.53672	4711	0.882169	2292	0.937103	1160	0	1
FB_CALB2	Tum_TNNT2	COL5A2	DDR1	0.000143881	7058.2	0.0427852	6625	0.852469	11742	0.421169	7852	0.889203	9071	0	1
BC_IGHG1_PRDM1	Tum_KRT6A	IL16	CD9	0.000144198	5947.2	0.0631899	3169	1.36487	5941	0.7975	2752	0.839839	17873	0	1
FB_COL27A1	FB_RGS5	GNAI2	EDNRA	0.000144318	7380	0.0342701	9458	1.20482	7294	0.531571	5312	0.855143	14835	0	1
FB_RGS5	M_CCL18	THY1	ITGAX_ITGB2	0.000145065	2892	0.0453703	5950	2.07216	2057	0.811713	2678	0.92017	3774	0	1
M_CD14	FB_COL27A1	SPP1	ITGA4_ITGB1	0.000145303	2371	0.0349029	9211	2.76595	899	2.18227	19	0.932738	1725	0	1
M_CCR2	M_CCR2	HLA-DPB1	CD4	0.000145548	1716.8	0.0787007	1920	3.8107	309	1.64015	399	0.908374	5955	0	1
M_CCL18	M_CCR2	S100A9	CD68	0.000145554	2568.4	0.0823566	1726	2.65622	992	1.18715	1033	0.889069	9090	0	1
FB_COMP	FB_CFD	EDIL3	ITGB5	0.000146471	9907.6	0.0322214	10362	0.725543	14279	0.37011	10017	0.854953	14879	0	1
Tum_TNNT2	FB_RGS5	COL26A1	ITGA1_ITGB1	0.000146615	14038.8	0.106298	923	2.09555	1987	0.497985	5966	0.639731	61317	0	1
Tum_KRT6A	FB_RGS5	S100A1	AGER	0.000147297	11876.4	0.174658	264	1.35977	5973	0.737248	3121	0.695223	50023	0	1
FB_COMP	M_CCR2	HLA-B	LILRB1	0.000147458	9041.8	0.0271603	13412	1.55577	4593	0.326777	12304	0.854877	14899	0	1
FB_COMP	FB_COMP	MDK	SDC1	0.000147805	7689.8	0.0252204	14906	0.737387	14011	0.43744	7341	0.929255	2190	0	1
FB_COL27A1	M_CCL18	COL6A1	ITGA6	0.000148152	7840.6	0.0274814	13181	1.00588	9587	1.0393	1521	0.854784	14913	0	1
FB_COMP	FB_CALB2	COL10A1	ITGA1_ITGB1	0.000148202	10169.6	0.0307409	11099	0.74973	13698	0.348465	11136	0.854776	14914	0	1
Tum_KRT6A	M_CCL18	HMGB1	HAVCR2	0.000148252	7507	0.0313565	10767	2.11366	1941	0.286757	14915	0.883758	9911	0	1
FB_COMP	FB_RGS5	GNAI2	CAV1	0.000148252	4834.8	0.0252027	14915	1.97682	2406	1.00137	1693	0.913204	5159	0	1
FB_COMP	M_CD14	VCAN	CD44	0.000148799	5692.6	0.0251911	14926	1.35752	5988	0.689662	3455	0.918614	4093	0	1
FB_COL27A1	M_CCR2	COL6A1	CD44	0.000148949	4287.4	0.0251851	14929	1.5223	4812	1.4792	615	0.937738	1080	0	1
Tum_TNNT2	M_CD14	LAMB3	CD44	0.000149358	8878.6	0.048715	5238	1.44862	5323	0.496409	5994	0.79286	27837	0	1
FB_COL27A1	M_CD14	VCAN	CD44	0.000149548	5210.8	0.0251725	14941	1.35673	5991	1.19048	1019	0.918586	4102	0	1
BC_IGHG1_PRDM1	FB_RGS5	GZMA	F2RL2	0.000149677	23319.2	0.190546	208	1.51219	4879	0.152152	28244	0.51729	83264	0	1
Tum_TNNT2	BC_IGHG1_PRDM1	HMGB1	CXCR4	0.000149951	7783.4	0.0193034	21123	1.36072	5968	0.495711	6000	0.909112	5825	0	1
Tum_KRT6A	FB_SERPINE1	APOA1	LDLR	0.000150121	9582.8	0.153392	370	1.31897	6281	0.988725	1744	0.742066	39518	0	1
M_CCL18	Tum_TNNT2	LGALS9	CD47	0.000150148	3088	0.0451773	6002	2.22913	1652	0.921775	2079	0.909854	5706	0	1
Tum_TNNT2	M_CD14	PKM	CD44	0.000150446	8484.8	0.0155022	27857	1.35528	6005	0.564424	4731	0.919901	3830	0	1
Tum_TNNT2	Tum_KRT6A	APP	TSPAN12	0.000150501	7843.6	0.058507	3685	1.00555	9594	0.351513	10978	0.854449	14960	0	1
FB_COL27A1	FB_COMP	MDK	SDC1	0.000150501	6922.2	0.0251534	14960	0.732461	14121	0.705354	3324	0.929168	2205	0	1
Tum_KRT6A	M_CCL18	ANXA1	FPR1	0.000150753	7784.2	0.037584	8211	1.78854	3161	0.322315	12583	0.854406	14965	0	1
FB_CFD	FB_RGS5	THBS2	NOTCH3	0.000150843	3551.8	0.0515735	4731	1.6494	3978	0.751187	3040	0.908034	6009	0	1
Tum_KRT6A	M_CCR2	MMP7	CD44	0.000151141	9464.2	0.0499862	4996	1.35395	6012	0.583265	4505	0.775051	31807	0	1
BC_IGHG1_PRDM1	M_CD14	IL16	CD4	0.000151923	11511.8	0.0817773	1751	2.29775	1497	0.402491	8556	0.714895	45754	0	1
FB_SERPINE1	FB_COMP	COL6A3	SDC1	0.000152118	7756.4	0.0253686	14782	0.695924	14992	0.515395	5602	0.922081	3405	0	1
FB_COMP	FB_COMP	COL10A1	ITGA1_ITGB1	0.000152321	10140.6	0.0316871	10607	0.695674	14996	0.359239	10557	0.856647	14542	0	1
M_CCL18	M_CCL18	HLA-DPA1	CD4	0.000152339	1691.8	0.0786505	1925	3.78911	317	1.83286	192	0.907951	6024	0	1
M_CCR2	M_CCR2	HLA-DMA	CD4	0.000153218	2774	0.081746	1756	3.59356	428	1.07758	1363	0.881206	10322	0	1
FB_COMP	FB_COL27A1	COL10A1	ITGA1_ITGB1	0.000153646	9594.2	0.0312411	10833	0.694741	15022	0.435276	7412	0.855775	14703	0	1
Tum_KRT6A	M_CCR2	CALM1	HMMR	0.0001538	8431.2	0.0273177	13313	1.45991	5259	0.40246	8558	0.854047	15025	0	1
FB_COMP	FB_CALB2	COL8A1	ITGA10_ITGB1	0.000153902	9211.4	0.0250764	15027	0.807941	12494	0.459386	6797	0.872716	11738	0	1
FB_COMP	FB_COMP	HSPG2	SDC1	0.000154312	10271	0.0287519	12300	0.69436	15035	0.374217	9808	0.858362	14211	0	1
M_CD14	M_CD14	GAL	HLA-DPA1	0.000154521	6974.4	0.0959195	1196	2.18023	1761	1.16896	1078	0.779297	30836	0	1
FB_MYH11	FB_RGS5	CALM2	MYLK	0.000154929	8768	0.0251301	14980	1.17025	7645	0.285306	15047	0.907221	6167	0	1
M_CCL18	M_CD14	PROC	THBD	0.000155479	16318.6	0.38053	22	4.0082	212	0.290271	14692	0.611857	66666	0	1
M_CCL18	M_CCR2	SELPLG	ITGB2	0.000155568	5094.4	0.0949293	1221	3.25653	626	0.983377	1765	0.8214	21859	0	1
FB_COMP	M_CCR2	CD59	STAB1	0.000155703	8280.8	0.0290762	12084	1.49625	4985	0.385901	9272	0.853886	15062	0	1
FB_COMP	FB_CFD	COL8A1	ITGA1_ITGB1	0.000156895	8731.4	0.0250172	15085	0.850885	11782	0.495485	6005	0.878358	10784	0	1
FB_MYH11	M_CCL18	COL6A1	ITGA6	0.000157103	9420.4	0.0270462	13506	0.986318	9838	0.399993	8668	0.85379	15089	0	1
M_CCL18	FB_CALB2	SPP1	ITGAV_ITGB1	0.000157148	3390.2	0.0272517	13353	2.17638	1771	1.80707	227	0.933697	1599	0	1
FB_COMP	FB_CFD	COL10A1	ITGA10_ITGB1	0.000157259	10101.6	0.0336254	9721	0.707606	14710	0.35142	10984	0.853765	15092	0	1
M_CD14	M_CD14	HLA-DRB1	CD4	0.000157303	1999.8	0.0667408	2801	3.50442	486	1.46386	638	0.907719	6073	0	1
M_CD14	FB_SERPINE1	SPP1	ITGAV_ITGB5	0.000157413	2145.8	0.0381255	8024	2.78228	889	2.1226	43	0.932351	1772	0	1
FB_COL27A1	M_CCR2	COL6A2	CD44	0.000157938	4355.2	0.0249971	15105	1.52116	4818	1.46609	634	0.936723	1218	0	1
FB_CALB2	FB_COMP	COL6A2	SDC1	0.000158043	7477.2	0.0249955	15107	0.70832	14688	0.514018	5624	0.93087	1966	0	1
BC_IGHG1_PRDM1	M_CCR2	ICAM3	ITGAL	0.000159005	13774.4	0.127706	577	2.17395	1778	0.31953	12748	0.677111	53768	0	1
FB_COMP	FB_CFD	COL11A1	ITGA1_ITGB1	0.000159039	9673.6	0.0249698	15126	0.701271	14864	0.418859	7932	0.880509	10445	0	1
FB_SERPINE1	FB_RGS5	CALM3	MYLK	0.000159197	8878.2	0.024964	15129	1.31017	6338	0.420094	7889	0.854022	15034	0	1
Tum_TNNT2	M_CCR2	HMGB1	CD163	0.000159935	7906.4	0.0249508	15143	1.4064	5622	0.410588	8236	0.879876	10530	0	1
FB_SERPINE1	M_CCL18	MMP2	PECAM1	0.000159987	7310.8	0.0347112	9278	1.41064	5584	0.470694	6547	0.853497	15144	0	1
Tum_KRT6A	M_CCL18	BMP7	ENG	0.000160089	8098.4	0.0557328	4075	1.37799	5830	0.490871	6100	0.809279	24486	0	1
Tum_TNNT2	FB_RGS5	LAMC1	ITGA1	0.000161862	6614.8	0.0447175	6117	3.09238	689	0.692165	3438	0.817185	22829	0	1
FB_COMP	FB_RGS5	COL6A2	ITGA1_ITGB1	0.000161898	4148.2	0.0249004	15180	2.10743	1955	0.742696	3093	0.942605	512	0	1
M_CCL18	M_CCR2	APOE	LRP8	0.000161952	7621	0.0859543	1544	2.16772	1789	1.54709	521	0.764419	34250	0	1
FB_COMP	FB_RGS5	COL6A3	ITGA1_ITGB1	0.000162111	4371.8	0.0248991	15184	2.0769	2038	0.727898	3183	0.934751	1453	0	1
FB_COMP	Tum_TNNT2	COL11A1	DDR1	0.000162272	6130.2	0.0797136	1863	1.10473	8399	0.536805	5201	0.853225	15187	0	1
FB_CALB2	FB_COMP	COL6A1	SDC1	0.000162753	7461.6	0.0248761	15196	0.693266	15056	0.53859	5171	0.931582	1884	0	1
M_CD14	M_CD14	HLA-DQA1	CD4	0.000163033	2645.8	0.0810094	1793	3.59769	424	1.15777	1112	0.883848	9899	0	1
FB_COL27A1	FB_RGS5	COL5A3	ITGA1_ITGB1	0.000163182	6771.4	0.0248645	15204	1.95066	2520	0.730825	3163	0.865101	12969	0	1
M_CCR2	FB_SERPINE1	SPP1	ITGAV_ITGB1	0.000163303	3625.4	0.0259531	14322	2.17291	1781	1.80364	229	0.932169	1794	0	1
FB_COL27A1	FB_RGS5	COL1A2	ITGA1_ITGB1	0.000163575	3770.8	0.0233691	16519	2.16573	1795	1.56133	500	0.953816	39	0	1
FB_COMP	FB_MYH11	COL10A1	ITGA11_ITGB1	0.000164096	9564.6	0.0350814	9129	0.686512	15221	0.366622	10180	0.8633	13292	0	1
FB_COL27A1	M_CD14	SPARC	ENG	0.000164204	4611.2	0.02485	15223	1.46259	5231	1.34691	802	0.932124	1799	0	1
FB_COMP	FB_CALB2	COL10A1	ITGA11_ITGB1	0.000164312	9881.6	0.0344152	9395	0.686472	15225	0.345021	11309	0.862165	13478	0	1
FB_COMP	FB_RGS5	COL6A1	ITGA1_ITGB1	0.000164366	4166	0.0248422	15226	2.09572	1985	0.731943	3153	0.943268	465	0	1
FB_RGS5	M_CCR2	THY1	ITGAM_ITGB2	0.000164389	2834.8	0.0446159	6141	2.08092	2024	0.817958	2644	0.922321	3364	0	1
FB_CFD	M_CCR2	SPON2	ITGB2	0.000164707	2098.4	0.0445975	6144	2.47522	1211	1.13222	1182	0.930936	1954	0	1
FB_SERPINE1	Tum_KRT6A	COL5A2	DDR1	0.000164852	8882.6	0.0410539	7147	0.801994	12620	0.283024	15235	0.887152	9410	0	1
FB_COL27A1	FB_RGS5	COL1A1	ITGA1_ITGB1	0.000164935	3828.2	0.0230185	16858	2.16451	1800	1.57867	469	0.95509	13	0	1
Tum_KRT6A	FB_RGS5	LAMC1	ITGA1	0.000165239	6638.8	0.0445816	6149	3.09113	690	0.687258	3475	0.816958	22879	0	1
FB_MYH11	M_CD14	LAMB1	CD44	0.000165883	8132.2	0.0254371	14734	1.38991	5740	0.552145	4932	0.85284	15254	0	1
Tum_TNNT2	M_CD14	MIF	CD44_CD74	0.000166091	7825.4	0.0154438	28001	1.3336	6157	0.786212	2811	0.929506	2157	0	1
Tum_TNNT2	M_CCR2	LCN2	FCGR2A	0.000166518	7848.4	0.101783	1054	1.60425	4250	0.487844	6161	0.793116	27776	0	1
M_CCR2	Tum_KRT6A	APOE	LSR	0.000166839	2776.4	0.0572481	3862	1.84703	2894	1.2156	961	0.907233	6164	0	1
FB_MYH11	M_CCR2	COL6A1	CD44	0.000166973	4774.4	0.0247863	15274	1.50274	4941	0.839902	2519	0.93727	1137	0	1
Tum_TNNT2	M_CD14	LAMA5	CD44	0.000167268	7937.8	0.0445049	6168	1.49964	4958	0.52459	5446	0.815833	23116	0	1
FB_COMP	Tum_KRT6A	APP	TSPAN15	0.000167466	10339.4	0.0291633	12022	0.890399	11144	0.282248	15283	0.86356	13247	0	1
FB_COL27A1	FB_RGS5	COL3A1	ITGA1_ITGB1	0.000167954	3710	0.0239064	16057	2.16119	1811	1.53042	550	0.951941	131	0	1
M_CD14	FB_RGS5	PTGS2	CAV1	0.00016823	9548.8	0.133616	523	2.50323	1172	0.970611	1812	0.721624	44236	0	1
M_CCR2	M_CD14	SELPLG	ITGB2	0.000168784	4569.2	0.108761	857	3.38732	554	0.970085	1814	0.83116	19620	0	1
M_CCL18	FB_SERPINE1	SPP1	ITGA8_ITGB1	0.000168784	4018.8	0.0229359	16948	2.15968	1814	1.69715	349	0.938577	982	0	1
M_CCR2	M_CD14	C1QB	CD33	0.000169338	3534.6	0.0805456	1816	3.04826	711	1.04445	1497	0.861265	13648	0	1
FB_COL27A1	M_CCR2	HLA-B	LILRB1	0.000170112	8232	0.0261532	14182	1.48663	5060	0.468933	6586	0.852517	15331	0	1
FB_SERPINE1	M_CD14	VCAN	TLR2	0.000170223	9812	0.0291435	12033	1.29953	6438	0.28269	15255	0.852494	15333	0	1
FB_COMP	M_CCR2	ANXA1	FPR1	0.000170445	8304.8	0.0364412	8593	1.64339	4021	0.306465	13572	0.852475	15337	0	1
FB_SERPINE1	M_CCR2	C3	C3AR1	0.000171504	5613.6	0.0394472	7584	2.25685	1596	0.680255	3531	0.852324	15356	0	1
FB_COMP	FB_RGS5	GNAI2	EDNRA	0.000171839	8651.6	0.0327427	10110	1.16177	7737	0.369269	10048	0.852296	15362	0	1
M_CD14	FB_MYH11	SPP1	ITGA4_ITGB1	0.000171849	2469.2	0.0340941	9528	2.72221	937	2.08946	55	0.931999	1825	0	1
FB_COMP	FB_COMP	COL8A1	ITGA1_ITGB1	0.000172343	9107.2	0.024676	15371	0.779993	13064	0.487579	6164	0.877622	10936	0	1
FB_COL27A1	Tum_KRT6A	MDK	SDC4	0.000172455	8116.4	0.0323606	10288	0.680549	15373	0.54087	5128	0.884574	9792	0	1
FB_COMP	FB_COL27A1	PLAU	ITGB5	0.000172736	9342.6	0.0246686	15378	0.690118	15137	0.592302	4402	0.872415	11795	0	1
M_CCL18	M_CCL18	HMGB1	CD163	0.000172808	3435.2	0.0443219	6219	2.49594	1186	0.673882	3583	0.907084	6187	0	1
M_CCL18	FB_RGS5	POMC	ADCYAP1R1	0.000173544	17490.2	0.187235	224	4.6916	44	0.255187	17426	0.595358	69756	0	1
Tum_KRT6A	FB_MYH11	SLPI	PLSCR1	0.00017358	7368	0.0246578	15393	0.899061	11011	0.735419	3134	0.900626	7301	0	1
FB_COMP	FB_MYH11	THBS1	SDC1	0.000173749	9111.4	0.0346191	9318	0.759545	13483	0.436881	7359	0.852136	15396	0	1
FB_COL27A1	M_CCL18	COPA	CD74	0.000174088	4347.8	0.0246444	15402	1.94973	2522	1.74554	297	0.921425	3517	0	1
M_CCR2	M_CCR2	LGALS9	PTPRC	0.000174101	3152.2	0.0813004	1781	3.52959	469	0.966585	1833	0.873162	11677	0	1
M_CCL18	M_CCL18	HLA-DQB1	CD4	0.000174101	2367.2	0.0801927	1833	3.70487	365	1.36495	758	0.890438	8879	0	1
FB_COMP	FB_MYH11	COL8A1	ITGA1_ITGB1	0.000174314	8967.4	0.0246407	15406	0.807936	12495	0.497086	5982	0.877545	10953	0	1
FB_COMP	M_CD14	LAMB2	CD44	0.00017488	7110.8	0.0332816	9885	1.42101	5506	0.563457	4746	0.852025	15416	0	1
FB_SERPINE1	M_CCL18	CXCL12	CXCR4	0.000175051	7142	0.0348254	9232	1.25941	6771	0.60338	4287	0.852002	15419	0	1
FB_CALB2	Tum_KRT6A	THBS1	CD47	0.000175164	8734.2	0.0246273	15421	0.919227	10700	0.612118	4199	0.862939	13350	0	1
FB_MYH11	M_CCR2	ANXA1	FPR1	0.000175221	8289	0.0361635	8691	1.63394	4081	0.311765	13250	0.851993	15422	0	1
FB_MYH11	M_CD14	SPARC	ENG	0.000175278	5241.2	0.0246201	15423	1.44922	5315	0.669699	3612	0.931829	1855	0	1
FB_COMP	Tum_KRT6A	APP	TSPAN12	0.000175335	8861	0.0562488	3998	0.95813	10212	0.290641	14670	0.851984	15424	0	1
M_CCR2	FB_RGS5	TGFB1	CAV1	0.000175462	2508	0.053787	4337	2.63463	1017	1.22866	942	0.906729	6243	0	1
Tum_TNNT2	M_CCR2	COL9A2	CD44	0.000175462	8462.4	0.0442418	6243	1.48719	5053	0.60426	4276	0.798155	26739	0	1
M_CCL18	FB_SERPINE1	APOE	LDLR	0.000175519	6911	0.103645	990	2.1479	1838	1.55808	502	0.777647	31224	0	1
FB_CALB2	M_CCL18	COL1A2	CD93	0.000175684	9355.2	0.0442363	6245	1.73828	3421	0.516398	5582	0.911419	5461	0.001	26067
FB_COMP	FB_RGS5	MDK	SDC2	0.00017579	6979	0.0246095	15432	0.840588	11962	0.505664	5804	0.932855	1696	0	1
FB_RGS5	BC_IGHG1_PRDM1	COL4A1	SDC1	0.000175796	1894.6	0.0709192	2475	3.97352	231	1.54739	520	0.906705	6246	0	1
FB_CALB2	FB_RGS5	APP	TNFRSF21	0.000176018	6306.6	0.0384753	7922	1.70747	3587	0.414237	8101	0.871588	11922	0	1
M_CCL18	FB_MYH11	SPP1	ITGAV_ITGB1	0.000176658	3461.8	0.0269179	13608	2.14634	1842	1.8157	222	0.933314	1636	0	1
FB_COL27A1	M_CCR2	COL6A1	ITGA6	0.000176989	8216	0.0262375	14123	0.969125	10055	1.05461	1448	0.851885	15453	0	1
Tum_KRT6A	M_CCR2	MIF	CD74_CXCR4	0.000177136	7137	0.0169721	24880	1.32243	6258	0.869741	2362	0.929306	2184	0	1
FB_COL27A1	M_CCL18	CXCL14	CXCR4	0.000177792	6760.2	0.0363837	8616	1.2244	7104	0.823668	2613	0.851828	15467	0	1
Tum_TNNT2	FB_RGS5	SLPI	CD4	0.00017808	8019.6	0.0248849	15190	1.29298	6489	0.762929	2946	0.851726	15472	0	1
FB_COL27A1	FB_RGS5	PTHLH	ADCYAP1R1	0.000178215	7353.4	0.185481	227	4.46698	78	0.520005	5519	0.778885	30942	0	1
FB_CALB2	FB_RGS5	LAMB1	ITGA1	0.00017831	3562.4	0.0904283	1353	3.45309	516	0.862578	2401	0.861809	13541	0	1
Tum_TNNT2	M_CD14	GSTP1	TRAF2	0.000178426	10556.2	0.0252255	14902	1.10452	8405	0.280193	15478	0.859571	13995	0	1
FB_COL27A1	FB_RGS5	MDK	SDC2	0.000178772	6425.4	0.0245442	15484	0.835662	12039	0.773578	2885	0.932772	1718	0	1
M_CCR2	M_CD14	TNFSF13B	HLA-DPB1	0.000178934	2273.8	0.0592534	3598	2.89311	803	1.42262	693	0.906574	6274	0	1
FB_CALB2	FB_RGS5	LAMC1	ITGA1	0.000179234	4081	0.0764727	2058	3.38387	558	0.803683	2730	0.853919	15058	0	1
FB_SERPINE1	FB_RGS5	COL6A3	ITGA1_ITGB1	0.000180278	4484.2	0.0245131	15510	2.06032	2096	0.70854	3302	0.934273	1512	0	1
FB_COMP	FB_RGS5	COL10A1	ITGA11_ITGB1	0.000180336	9508.8	0.0362795	8665	0.675315	15511	0.361655	10428	0.86527	12939	0	1
FB_CALB2	FB_RGS5	THBS2	NOTCH3	0.00018051	3976.4	0.0477703	5424	1.58004	4411	0.69268	3434	0.904785	6612	0	1
FB_MYH11	M_CCR2	B2M	LILRB1	0.000181326	9210.4	0.0260931	14222	1.53523	4720	0.279594	15528	0.873816	11581	0	1
FB_MYH11	M_CCR2	CD59	STAB1	0.000181385	8911.6	0.0279544	12809	1.44949	5311	0.352991	10908	0.851414	15529	0	1
Tum_TNNT2	M_CD14	HSP90B1	TLR2	0.000181911	8334.8	0.0258859	14379	1.61836	4163	0.429772	7593	0.851378	15538	0	1
FB_CALB2	FB_RGS5	COL16A1	ITGA1_ITGB1	0.000182204	6353.2	0.0260278	14261	1.90943	2672	0.540106	5139	0.885139	9693	0	1
FB_CALB2	FB_RGS5	COL27A1	ITGA1_ITGB1	0.00018238	6088.6	0.0317574	10572	1.96462	2460	0.55492	4895	0.867891	12515	0	1
M_CD14	FB_CFD	SPP1	ITGA4_ITGB1	0.000182429	2501.2	0.0338177	9650	2.72361	935	2.08061	58	0.93174	1862	0	1
M_CD14	BC_IGHG1_PRDM1	TNFSF13B	TNFRSF17	0.000182947	5432.2	0.184934	230	4.00545	214	0.653472	3764	0.816567	22952	0	1
FB_CALB2	FB_RGS5	COL8A1	ITGA1_ITGB1	0.000183085	5240.2	0.0299011	11563	2.06814	2071	0.721683	3226	0.887568	9340	0	1
FB_CALB2	FB_RGS5	COL5A2	ITGA1_ITGB1	0.000183202	4148.2	0.0263995	14004	2.09101	1995	0.718241	3250	0.934547	1491	0	1
FB_CALB2	FB_RGS5	COL5A1	ITGA1_ITGB1	0.000183261	4406.6	0.0263364	14056	2.04663	2133	0.675736	3565	0.928651	2278	0	1
FB_COL27A1	M_CCR2	MXRA5	AXL	0.000183438	9259.4	0.0244667	15564	0.791497	12820	0.632175	3964	0.859811	13948	0	1
FB_CALB2	FB_RGS5	GNAI2	EDNRA	0.00018456	7497.8	0.0360906	8723	1.25613	6805	0.424865	7743	0.858319	14217	0	1
FB_CALB2	FB_RGS5	GNAI2	F2R	0.000184619	4157.6	0.0478492	5409	2.31416	1462	0.638929	3895	0.883117	10021	0	1
FB_CALB2	FB_RGS5	GNAI2	CAV1	0.000184679	4179.2	0.0277796	12946	2.07118	2059	1.05697	1439	0.916985	4451	0	1
FB_SERPINE1	FB_RGS5	COL5A1	ITGA1_ITGB1	0.000184797	5010	0.0244383	15587	1.97343	2423	0.593901	4385	0.926133	2654	0	1
Tum_KRT6A	FB_CALB2	SLPI	PLSCR4	0.000184916	6394.8	0.0477219	5434	1.10884	8339	0.824297	2611	0.851107	15589	0	1
M_CD14	Tum_TNNT2	APOE	LSR	0.00018499	2796	0.0559848	4040	1.86721	2811	1.34695	801	0.906289	6327	0	1
M_CD14	FB_RGS5	CD14	ITGB1	0.000185066	2249	0.0403997	7302	2.5862	1058	1.19139	1013	0.931677	1871	0	1
M_CCL18	FB_RGS5	SPP1	ITGA5_ITGB1	0.000185361	3034.8	0.0301182	11441	2.20943	1689	1.84969	171	0.93167	1872	0	1
M_CD14	M_CCR2	GAL	HLA-DPA1	0.000185656	7044.8	0.0938007	1256	2.13558	1873	1.34675	804	0.77737	31290	0	1
FB_CALB2	FB_RGS5	LGALS3	MCAM	0.000185688	5165.2	0.0454585	5930	3.34132	583	0.404207	8475	0.87804	10837	0	1
FB_COMP	FB_CALB2	COL10A1	ITGA10_ITGB1	0.000185688	10480	0.0322012	10375	0.723623	14350	0.331046	12072	0.851043	15602	0	1
M_CCL18	FB_COL27A1	SPP1	ITGAV_ITGB1	0.000185951	3485.4	0.0267169	13773	2.13549	1874	1.93204	116	0.933081	1663	0	1
FB_CALB2	M_CCL18	ANXA1	FPR1	0.000186105	6316	0.0440212	6307	1.97134	2436	0.377447	9645	0.863967	13191	0	1
FB_CALB2	M_CCL18	THY1	ITGAM_ITGB2	0.000186165	2958.8	0.0430973	6536	2.16324	1804	0.774798	2869	0.921071	3584	0	1
FB_CALB2	M_CCL18	THY1	ITGAX_ITGB2	0.000186224	3257.2	0.0428908	6589	2.0016	2307	0.727891	3184	0.918081	4205	0	1
FB_MYH11	FB_RGS5	COL12A1	ITGA1_ITGB1	0.000186344	5368.8	0.0244101	15613	1.94479	2541	0.569486	4664	0.918906	4025	0	1
FB_CALB2	M_CCL18	ANXA2	TLR2	0.000186403	8702	0.0257703	14480	1.60797	4225	0.279662	15524	0.887914	9280	0	1
FB_CFD	M_CCL18	SPON2	ITGB2	0.000186498	2152.8	0.0438773	6340	2.43784	1269	1.15484	1122	0.930411	2032	0	1
FB_CALB2	M_CCL18	CD99	PILRA	0.000186582	5610.8	0.0541266	4275	1.80804	3071	0.400504	8642	0.870665	12065	0	1
FB_CALB2	M_CCL18	COL1A1	CD93	0.00018708	9189.4	0.0438666	6345	1.74557	3375	0.538755	5165	0.91402	4995	0.001	26067
FB_COL27A1	M_CCL18	MMP2	PECAM1	0.00018736	6812	0.033337	9850	1.36384	5948	0.819684	2631	0.850953	15630	0	1
M_CCR2	M_CCR2	TNFSF13B	HLA-DPB1	0.000188132	2262.8	0.0587175	3663	2.87493	822	1.57444	474	0.906188	6354	0	1
Tum_KRT6A	FB_RGS5	CALM1	AQP1	0.000188201	7563.2	0.0360749	8731	1.43661	5399	0.415263	8041	0.8509	15644	0	1
Tum_KRT6A	M_CD14	COL9A2	CD44	0.000188249	9026	0.0438179	6355	1.38226	5795	0.491614	6084	0.797378	26895	0	1
FB_MYH11	M_CCR2	VCAN	CD44	0.000188261	5872.8	0.0243673	15645	1.37905	5819	0.680133	3532	0.917362	4367	0	1
FB_MYH11	M_CCR2	COL6A1	ITGA6	0.000188381	9685.6	0.025822	14417	0.949564	10325	0.415305	8038	0.850875	15647	0	1
M_CCL18	M_CCL18	HLA-DPB1	CD4	0.000188718	1837.4	0.0746711	2188	3.73555	349	1.75752	290	0.906163	6359	0	1
FB_CALB2	M_CCL18	LGALS1	PTPRC	0.000188803	4301.8	0.0278171	12913	1.95509	2501	0.655598	3750	0.928182	2344	0	1
FB_CALB2	M_CCL18	COPA	CD74	0.000189226	3643.4	0.0277018	13009	2.05119	2124	1.71678	318	0.925556	2765	0	1
FB_COL27A1	FB_RGS5	LAMB1	ITGA1	0.000189468	4107.4	0.0755704	2120	3.33488	585	0.905452	2166	0.85077	15665	0	1
FB_CALB2	M_CCL18	SPON2	ITGB2	0.000189528	2915.2	0.0367921	8469	2.27963	1542	1.01815	1612	0.924489	2952	0	1
FB_MYH11	M_CCR2	HLA-A	LILRB1	0.000189528	8172.4	0.0282867	12578	1.68022	3771	0.39549	8846	0.850767	15666	0	1
FB_SERPINE1	FB_RGS5	COL1A2	CD36	0.000189831	6463.8	0.0584925	3688	2.45468	1241	0.277452	15671	0.872854	11718	0	1
FB_SERPINE1	FB_RGS5	TGFB1	CAV1	0.000189891	6422.4	0.0243301	15672	2.01002	2268	1.02509	1573	0.867345	12598	0	1
FB_COMP	FB_COL27A1	COL8A1	ITGA1_ITGB1	0.000190012	8916.4	0.0243287	15674	0.779059	13079	0.563615	4744	0.876859	11084	0	1
M_CCL18	FB_RGS5	CD14	ITGB1	0.000190116	2239.2	0.04024	7350	2.5773	1070	1.27524	887	0.93155	1888	0	1
FB_SERPINE1	M_CCL18	HLA-B	LILRB1	0.000190498	8608.8	0.0313445	10775	1.75166	3336	0.277182	15682	0.863541	13250	0	1
FB_COL27A1	M_CCL18	CXCL12	CXCR4	0.000190923	7078.2	0.0340453	9551	1.24469	6907	0.719751	3243	0.850568	15689	0	1
M_CD14	FB_COL27A1	SPP1	ITGA8_ITGB1	0.000190972	25851.8	0.0355028	8962		120054	2.29138	7	0.950028	235	0	1
FB_CALB2	M_CCL18	HMGB1	CD163	0.000191106	6539	0.0339282	9595	1.92434	2608	0.325742	12371	0.895194	8120	0	1
FB_COMP	M_CCL18	CXCL12	CXCR4	0.000191167	7367	0.0340334	9555	1.24447	6910	0.568456	4676	0.850546	15693	0	1
FB_CALB2	M_CCL18	MDK	SORL1	0.000191289	7747	0.0301662	11417	1.29965	6437	0.303602	13762	0.901769	7118	0	1
FB_CALB2	M_CCL18	CD59	STAB1	0.000191411	7829.4	0.03123	10841	1.60992	4205	0.372726	9874	0.858288	14226	0	1
FB_CALB2	M_CCR2	ANXA1	FPR1	0.000192021	8202	0.036757	8484	1.65413	3944	0.310062	13355	0.853017	15226	0	1
FB_CALB2	M_CCR2	THY1	ITGAM_ITGB2	0.000192082	3188.6	0.0421777	6797	2.01036	2265	0.734136	3141	0.920283	3739	0	1
FB_CALB2	M_CCR2	THY1	ITGAX_ITGB2	0.000192143	3782.2	0.0412608	7077	1.67574	3802	0.68385	3500	0.916612	4531	0	1
FB_CALB2	M_CCR2	ANXA2	TLR2	0.000192327	6707	0.0317929	10562	1.98308	2388	0.316922	12896	0.897947	7688	0	1
FB_RGS5	M_CCR2	THY1	ITGAX_ITGB2	0.000192503	3347.4	0.043646	6391	1.7463	3368	0.767672	2914	0.918735	4063	0	1
M_CD14	FB_COL27A1	SPP1	ITGA9_ITGB1	0.000192597	25851.8	0.0355028	8962		120054	2.29138	7	0.950028	235	0	1
FB_CALB2	M_CCR2	COL1A1	CD93	0.000192817	4528.8	0.0404382	7289	1.62247	4143	0.512542	5653	0.910768	5558	0	1
Tum_TNNT2	Tum_TNNT2	SLPI	PLSCR4	0.000193124	6740	0.0471628	5538	1.03186	9285	0.732402	3151	0.850359	15725	0	1
FB_CALB2	M_CCR2	LAMB1	CD44	0.000193124	7658.2	0.0257943	14453	1.48117	5109	0.668098	3630	0.853713	15098	0	1
FB_SERPINE1	FB_RGS5	COL16A1	ITGA1_ITGB1	0.000193185	6863	0.0242839	15726	1.86375	2825	0.520505	5508	0.881566	10255	0	1
FB_CALB2	M_CCR2	LGALS1	PTPRC	0.00019454	3739	0.0302859	11345	2.11283	1945	0.689667	3454	0.930965	1950	0	1
M_CCR2	M_CD14	LGALS9	PTPRC	0.000194951	2984.2	0.0866563	1501	3.65707	390	0.9531	1904	0.876653	11125	0	1
FB_CALB2	M_CCR2	COPA	CD74	0.000195035	4183.2	0.0258318	14406	1.89897	2710	1.50281	582	0.923112	3217	0	1
FB_CALB2	M_CCR2	SPON2	ITGB2	0.000195283	2862.6	0.037396	8286	2.317	1459	0.995524	1715	0.925056	2852	0	1
FB_CALB2	M_CCR2	CD59	STAB1	0.000196525	8487.6	0.0289517	12161	1.49106	5025	0.367522	10133	0.853618	15118	0	1
M_CCR2	M_CCL18	SPP1	CD44	0.000196785	2116.6	0.0387543	7811	2.88325	814	2.12115	47	0.931323	1910	0	1
FB_CALB2	M_CD14	THY1	ITGAM_ITGB2	0.000196899	3985.4	0.038089	8039	1.67954	3779	0.679429	3538	0.916462	4570	0	1
FB_CALB2	M_CD14	THY1	ITGAX_ITGB2	0.000196961	4336.6	0.0386237	7859	1.49266	5014	0.647553	3817	0.914053	4992	0	1
FB_COMP	Tum_TNNT2	DCN	ERBB4	0.000197586	6639.2	0.0740972	2234	0.975361	9986	0.53781	5178	0.849908	15797	0	1
Tum_KRT6A	M_CCL18	CXADR	JAML	0.000197799	10079.6	0.136038	495	1.72302	3505	0.47482	6435	0.740206	39962	0	1
FB_COL27A1	FB_COMP	COL1A2	SDC1	0.000197836	5918	0.0241847	15801	0.801341	12633	1.36819	755	0.945036	400	0	1
FB_CFD	M_CCL18	THY1	ITGAM_ITGB2	0.00019792	2907	0.0434976	6436	2.17457	1777	0.788612	2801	0.921406	3520	0	1
M_CCL18	FB_CALB2	SPP1	ITGAV_ITGB5	0.000198014	2388.6	0.0368881	8443	2.31919	1454	1.89856	131	0.931304	1914	0	1
FB_CALB2	M_CD14	LGALS1	PTPRC	0.000198903	3438.6	0.0322811	10326	2.24031	1633	0.676182	3561	0.932987	1672	0	1
M_CCR2	FB_SERPINE1	SPP1	ITGA9_ITGB1	0.000198939	3763.8	0.0241578	15818	2.12081	1917	1.7433	298	0.940056	785	0	1
FB_CALB2	FB_RGS5	COL6A2	ITGA1_ITGB1	0.000199154	4354.2	0.0241526	15822	2.07271	2054	0.707163	3310	0.941774	584	0	1
M_CD14	FB_MYH11	SPP1	ITGA8_ITGB1	0.000199168	25872.2	0.0353148	9034		120054	2.1431	32	0.949902	240	0	1
Tum_KRT6A	M_CCR2	BMP7	ACTR2	0.00019928	6596.6	0.0510387	4806	1.29613	6466	0.501933	5886	0.84979	15824	0	1
FB_CALB2	M_CD14	SPON2	ITGB2	0.000199532	3136.2	0.0356882	8904	2.21131	1686	0.947846	1930	0.923419	3160	0	1
Tum_KRT6A	M_CD14	CXADR	JAML	0.000199996	9480.8	0.151282	390	1.82952	2977	0.474028	6453	0.750287	37583	0	1
FB_COMP	M_CCR2	APP	CD74	0.000200227	4136.4	0.0241405	15839	1.83648	2947	1.42908	685	0.936751	1210	0	1
M_CD14	FB_MYH11	SPP1	ITGA9_ITGB1	0.000200828	25872.2	0.0353148	9034		120054	2.1431	32	0.949902	240	0	1
Tum_KRT6A	M_CD14	LAMC2	CD44	0.000200855	10557.2	0.0587045	3664	1.48152	5105	0.47371	6460	0.75039	37556	0	1
Tum_KRT6A	M_CCL18	APOA1	ABCA1	0.000201367	5988	0.0561284	4018	1.10046	8458	1.0189	1606	0.849635	15857	0	1
Tum_TNNT2	FB_RGS5	CALM1	MYLK	0.000201939	8358.6	0.024108	15866	1.26169	6742	0.368043	10098	0.889091	9086	0	1
FB_CFD	BC_IGHG1_PRDM1	CXCL14	CXCR4	0.000202512	5583.4	0.0457867	5853	1.4647	5221	0.629222	3998	0.865756	12844	0	1
Tum_TNNT2	M_CD14	HMGB1	THBD	0.000202895	7149.8	0.0440153	6309	3.14177	669	0.274795	15881	0.865514	12889	0	1
FB_CFD	BC_IGHG1_PRDM1	CXCL12	CXCR4	0.000203023	6030.2	0.0415403	6985	1.47606	5145	0.5715	4637	0.862777	13383	0	1
FB_CFD	BC_IGHG1_PRDM1	MMP2	PECAM1	0.000203279	3697.8	0.0627192	3206	2.34845	1406	0.592114	4405	0.886763	9471	0	1
FB_CFD	M_CCR2	COL1A2	CD93	0.000203574	4022.8	0.0432949	6482	1.70245	3626	0.59066	4417	0.910546	5588	0	1
FB_COL27A1	M_CD14	COL1A1	CD36	0.000203727	5926.4	0.0366976	8509	1.6285	4109	1.15546	1119	0.849437	15894	0	1
FB_CFD	M_CCL18	THY1	ITGAX_ITGB2	0.000203823	3194	0.0432892	6484	2.01293	2257	0.741705	3098	0.918428	4130	0	1
FB_CFD	Tum_KRT6A	THBS1	CD47	0.000204562	7191.2	0.0299531	11534	1.00881	9557	0.705036	3327	0.874111	11537	0	1
FB_SERPINE1	FB_RGS5	COL13A1	ITGA1_ITGB1	0.000204695	12850	0.0489784	5183	2.01166	2260	0.499463	5929	0.691219	50877	0	1
FB_COMP	FB_CALB2	INHBA	ACTR2	0.00020527	10434.2	0.0240475	15918	0.80741	12501	0.398303	8731	0.854099	15020	0	1
M_CCR2	M_CCR2	APOE	TREM2	0.000205319	2316.2	0.0432502	6496	2.57795	1068	1.55701	504	0.921449	3512	0	1
FB_CALB2	FB_RGS5	COL6A1	ITGA1_ITGB1	0.000205463	4343.2	0.0240372	15921	2.05766	2106	0.731736	3155	0.94238	533	0	1
FB_RGS5	M_CCR2	LAMC3	CD44	0.000205849	3988.2	0.180575	244	5.13409	15	0.782433	2829	0.844888	16852	0	1
FB_CFD	Tum_KRT6A	COL1A1	DDR1	0.000206239	4739	0.0414338	7017	1.02395	9374	0.567211	4690	0.926459	2613	0	1
FB_CALB2	M_CD14	COPA	CD74	0.000206498	4775.8	0.0240272	15937	1.75208	3333	1.26699	899	0.920502	3709	0	1
FB_SERPINE1	FB_RGS5	COL1A1	ITGA1_ITGB1	0.000206697	4774.6	0.0215882	18311	2.07003	2062	0.690536	3449	0.953694	50	0	1
FB_COL27A1	M_CD14	BGN	TLR2	0.000206822	7396.6	0.0286967	12345	1.42227	5498	0.725832	3197	0.849232	15942	0	1
FB_COMP	M_CCR2	COL6A2	CD44	0.000207537	5050.2	0.0240019	15953	1.47322	5164	0.794876	2764	0.935508	1369	0	1
FB_COL27A1	M_CCR2	ANXA1	FPR1	0.000207797	8392.4	0.0345944	9331	1.58058	4409	0.327479	12264	0.849175	15957	0	1
FB_COMP	FB_CALB2	COL11A1	ITGA10_ITGB1	0.000207797	10367.8	0.0250289	15071	0.658327	15957	0.382761	9397	0.874952	11413	0	1
FB_COMP	FB_MYH11	COL11A1	ITGA1_ITGB1	0.000207862	9967.8	0.0245941	15448	0.658322	15958	0.420461	7870	0.879709	10562	0	1
FB_COMP	M_CCR2	COL6A3	CD44	0.000207927	5344.6	0.0240006	15959	1.4427	5358	0.780078	2840	0.926759	2565	0	1
M_CCL18	FB_CALB2	C1QB	LRP1	0.000207956	2525.8	0.0431574	6517	2.41877	1300	1.62874	411	0.917203	4400	0	1
M_CD14	M_CD14	BPI	SLAMF9	0.000208313	31616	0.821317	1	2.80226	875	0.0586668	47065	0.284683	110138	0	1
BC_IGHG1_PRDM1	BC_IGHG1_PRDM1	ICAM1	IL2RG	0.000208313	29251.8	0.0147562	29650	1.56057	4545	0.188154	23954	0.486147	88109	0	1
FB_RGS5	Tum_KRT6A	TIMP1	CD63	0.000208313	7683.2	0.0137648	32350	1.59606	4305	0.984564	1759	0.961937	1	0	1
Tum_KRT6A	M_CCL18	SCGB3A1	MARCO	0.000208714	17618.8	0.19167	203	1.28985	6523	0.525019	5437	0.561106	75930	0	1
FB_RGS5	FB_RGS5	COL5A3	ITGA1_ITGB1	0.000208968	2854.8	0.0551931	4129	2.47398	1214	0.861804	2405	0.905254	6525	0	1
FB_CFD	Tum_KRT6A	THBS2	CD47	0.000209037	5066	0.0306486	11142	1.10092	8447	0.781258	2836	0.924743	2904	0	1
FB_MYH11	FB_COMP	THBS2	SDC1	0.000209102	8989.8	0.0265913	13859	0.657834	15977	0.432859	7478	0.898336	7634	0	1
M_CCR2	M_CCL18	HLA-DRB5	CD4	0.000209303	2426.2	0.0784089	1950	3.56163	452	1.39771	719	0.889645	9009	0	1
FB_SERPINE1	FB_RGS5	LAMB1	ITGA1	0.000210237	5222.2	0.059181	3606	3.20449	652	0.767572	2916	0.834577	18936	0	1
FB_RGS5	FB_RGS5	LGALS3	MCAM	0.000210491	2360.2	0.0798924	1851	3.932	247	0.730782	3165	0.905162	6537	0	1
FB_SERPINE1	FB_RGS5	COL1A2	ITGA1_ITGB1	0.000210619	4937.6	0.0214366	18470	2.04166	2151	0.635457	3930	0.951877	136	0	1
FB_MYH11	FB_RGS5	DCN	EGFR	0.000211271	9898.6	0.026721	13769	0.656751	16010	0.423752	7773	0.871438	11940	0	1
FB_COMP	M_CCR2	COL6A1	CD44	0.000211535	5069.6	0.0239457	16014	1.46151	5242	0.784122	2819	0.936248	1272	0	1
FB_COMP	Tum_KRT6A	MDK	SDC4	0.000211667	10256.2	0.0324467	10254	0.685475	15247	0.272956	16016	0.884709	9763	0	1
FB_COMP	FB_CALB2	COL8A1	ITGA1_ITGB1	0.000211799	9141	0.0239392	16018	0.834049	12060	0.476804	6397	0.875985	11229	0	1
FB_COMP	FB_CFD	THBS2	SDC1	0.000212196	9048.4	0.0250995	15006	0.656187	16024	0.487955	6160	0.895669	8051	0	1
FB_CALB2	FB_RGS5	COL11A1	ITGA1_ITGB1	0.000212262	7309	0.0239323	16025	1.7962	3121	0.468056	6599	0.878258	10799	0	1
FB_COL27A1	FB_RGS5	CALM3	MYLK	0.000212594	9097.4	0.0239269	16030	1.27545	6638	0.440349	7275	0.851357	15543	0	1
FB_SERPINE1	FB_RGS5	LAMC1	ITGA1	0.000212793	4746.2	0.0650651	2983	3.27915	619	0.756542	3003	0.843553	17125	0	1
FB_SERPINE1	FB_RGS5	COL6A1	ITGA1_ITGB1	0.000213178	4905.8	0.0227255	17130	1.99565	2334	0.59572	4366	0.940838	698	0	1
FB_SERPINE1	FB_COMP	COL6A2	SDC1	0.000213923	8358	0.023913	16050	0.659764	15918	0.427816	7652	0.929432	2169	0	1
FB_SERPINE1	FB_RGS5	COL6A2	ITGA1_ITGB1	0.00021395	4762.8	0.0231066	16783	2.02416	2217	0.620961	4080	0.940548	733	0	1
FB_SERPINE1	FB_RGS5	GNAI2	EDNRA	0.000214457	9149.2	0.0310201	10943	1.11322	8287	0.361065	10457	0.848861	16058	0	1
FB_COMP	FB_SERPINE1	COL10A1	ITGA1_ITGB1	0.000214724	11578	0.0280288	12758	0.654363	16062	0.314375	13046	0.848949	16023	0	1
Tum_TNNT2	M_CCL18	BMP7	ENG	0.000214983	8859.8	0.0500623	4983	1.28399	6572	0.469901	6561	0.800861	26182	0	1
FB_CFD	Tum_KRT6A	COL3A1	DDR1	0.000215126	4724.8	0.0434676	6442	1.03436	9250	0.584	4489	0.921831	3442	0	1
FB_COMP	FB_CALB2	COL11A1	ITGA1_ITGB1	0.000215326	10162.4	0.0238939	16071	0.684434	15261	0.400179	8661	0.878172	10818	0	1
FB_CFD	Tum_KRT6A	COL5A2	DDR1	0.00021546	5286	0.0518636	4671	1.04821	9072	0.545339	5051	0.898333	7635	0	1
Tum_KRT6A	M_CD14	SFTPD	LY96	0.00021589	7965	0.0757576	2108	1.31779	6289	0.469251	6579	0.807555	24848	0	1
M_CD14	M_CCL18	HLA-DRB1	CD4	0.00021589	2198.2	0.0625498	3223	3.3854	557	1.46982	631	0.904967	6579	0	1
FB_SERPINE1	FB_RGS5	GNAI2	CAV1	0.000216199	5182	0.0238767	16084	1.92827	2596	0.993168	1723	0.911038	5506	0	1
FB_SERPINE1	FB_RGS5	LAMA1	ITGA1	0.00021654	12224.6	0.166412	302	3.23292	635	0.737551	3120	0.661354	57065	0	1
FB_CALB2	M_CCL18	GNAI2	FPR1	0.000216602	6238.4	0.0443231	6218	2.05433	2115	0.460505	6768	0.848649	16090	0	1
FB_SERPINE1	FB_RGS5	COL4A5	ITGA1_ITGB1	0.00021693	7563.8	0.0968454	1174	2.54471	1107	0.561019	4785	0.779634	30752	0	1
Tum_KRT6A	M_CCR2	HSP90B1	TLR7	0.000217451	6577.8	0.0539209	4315	2.057	2109	0.468406	6591	0.830032	19873	0	1
M_CCR2	M_CCR2	CD14	TLR1	0.000217716	7078.6	0.0779228	1976	2.6536	994	0.968773	1820	0.780322	30602	0	1
FB_CALB2	FB_RGS5	COL12A1	ITGA1_ITGB1	0.000217817	5577.6	0.0238593	16108	1.92273	2614	0.550997	4949	0.918052	4216	0	1
FB_COMP	M_CD14	SPARC	ENG	0.000218426	5586	0.0238418	16117	1.40397	5641	0.612124	4198	0.930802	1973	0	1
FB_CFD	Tum_TNNT2	THBS1	CD47	0.000218494	9438.4	0.0250338	15068	0.788168	12890	0.494444	6035	0.863905	13198	0	1
M_CCR2	M_CCL18	HLA-DQB1	CD4	0.00021903	2445.4	0.0778634	1980	3.64037	398	1.37688	746	0.888992	9102	0	1
FB_SERPINE1	M_CCL18	C3	C3AR1	0.000219172	6008	0.0370804	8382	2.1346	1876	0.665605	3653	0.848387	16128	0	1
FB_COL27A1	FB_COMP	COL1A1	SDC1	0.000219648	5977.8	0.0238218	16135	0.80012	12656	1.38553	730	0.946538	367	0	1
FB_CFD	Tum_TNNT2	COL1A1	DDR1	0.000219716	5422.8	0.0374054	8281	0.93004	10565	0.548138	5003	0.922897	3264	0	1
FB_RGS5	Tum_TNNT2	COL4A1	ITGA3_ITGB1	0.000219809	2508.2	0.0494322	5088	4.00284	215	1.47097	628	0.904802	6609	0	1
FB_COMP	FB_CFD	FN1	DPP4	0.000220057	10939.4	0.023814	16141	0.653929	16078	0.461774	6736	0.850273	15741	0	1
FB_MYH11	FB_RGS5	TGFB1	CAV1	0.000220193	6571.4	0.0238095	16143	1.99898	2322	1.02049	1593	0.866095	12798	0	1
FB_MYH11	Tum_TNNT2	THBS2	CD47	0.00022033	7772.6	0.0238068	16145	0.813879	12377	0.516335	5583	0.915468	4757	0	1
FB_COMP	FB_SERPINE1	COL8A1	ITGA10_ITGB1	0.000220876	9582	0.0238012	16153	0.8043	12577	0.450974	6982	0.869789	12197	0	1
Tum_TNNT2	M_CCL18	HMGB1	TLR2	0.000220945	9217	0.0237995	16154	1.59258	4325	0.309496	13382	0.869688	12223	0	1
FB_COMP	FB_RGS5	LAMC1	ITGA1	0.000221492	4431.2	0.0698911	2539	3.32345	591	0.776075	2863	0.848216	16162	0	1
M_CCR2	M_CCR2	LYZ	ITGAL	0.000221673	7208.8	0.151918	380	3.05406	709	0.938452	1988	0.769969	32966	0	1
M_CCL18	FB_CFD	SPP1	ITGAV_ITGB1	0.000221673	3703.2	0.025797	14448	2.09328	1988	1.78258	252	0.931979	1827	0	1
FB_CFD	Tum_TNNT2	THBS2	CD47	0.000221835	6943.2	0.0256151	14608	0.880277	11293	0.570666	4649	0.918258	4165	0	1
Tum_KRT6A	M_CCR2	HMGB1	CD163	0.000222316	9379.6	0.0237745	16174	1.3073	6368	0.310135	13352	0.8773	11003	0	1
M_CCR2	M_CCL18	CD14	TLR4	0.000222337	8132.4	0.103172	1004	2.67635	976	0.938227	1990	0.754153	36691	0	1
FB_SERPINE1	FB_RGS5	CCL2	CCR10	0.000222982	9676.2	0.122279	636	2.92223	780	0.560516	4793	0.730673	42171	0	1
M_CCR2	M_CD14	CD14	TLR6	0.000223002	8144.2	0.202476	169	2.96365	763	0.937326	1992	0.749352	37796	0	1
FB_COMP	FB_COL27A1	EDIL3	ITGB5	0.000223004	9792	0.0299644	11528	0.650135	16184	0.519263	5528	0.850392	15719	0	1
FB_COMP	FB_CFD	COL11A1	ITGA11_ITGB1	0.000223211	9306	0.0277959	12929	0.650071	16187	0.419488	7903	0.886476	9510	0	1
FB_RGS5	FB_CALB2	COL18A1	ITGB5	0.000223248	3015.6	0.0427611	6635	1.91141	2659	0.906718	2154	0.920847	3629	0	1
FB_COMP	FB_SERPINE1	COL11A1	ITGA10_ITGB1	0.000223486	10779.6	0.0237562	16191	0.654686	16054	0.374349	9799	0.872069	11853	0	1
FB_RGS5	Tum_KRT6A	COL4A2	ITGA3_ITGB1	0.000223914	2781.2	0.0458514	5839	3.38688	555	1.29079	871	0.904648	6640	0	1
FB_COMP	FB_COMP	PLAU	LRP1	0.000224385	9888.2	0.0237399	16204	0.782473	13017	0.431917	7503	0.866551	12716	0	1
FB_CFD	M_CCR2	COL1A1	CD93	0.000224581	3958.2	0.0427162	6645	1.70378	3610	0.598348	4338	0.91297	5197	0	1
FB_SERPINE1	FB_RGS5	WNT5A	MCAM	0.000224849	10072	0.0534943	4390	3.47504	502	0.586415	4458	0.735579	41009	0	1
FB_CALB2	Tum_TNNT2	THBS2	CD47	0.00022487	7817.4	0.0237262	16211	0.810919	12436	0.512159	5659	0.915336	4780	0	1
FB_SERPINE1	FB_RGS5	CXCL12	AVPR1A	0.00022525	5085.6	0.164287	309	5.213	9	0.535517	5221	0.829953	19888	0	1
M_CCL18	M_CD14	SELPLG	ITGB2	0.000226349	5336.4	0.0905939	1349	3.15085	666	0.935699	2002	0.817945	22664	0	1
M_CD14	FB_CFD	SPP1	ITGA8_ITGB1	0.000226549	25920.4	0.0347985	9246		120054	2.12168	45	0.94955	256	0	1
Tum_TNNT2	M_CCR2	MIF	CD74_CXCR4	0.000226996	7477.8	0.0164214	25875	1.27219	6663	0.842302	2514	0.928215	2336	0	1
FB_CFD	Tum_TNNT2	COL3A1	DDR1	0.000227308	5402.4	0.0392414	7656	0.940449	10418	0.564927	4722	0.918065	4215	0	1
FB_CFD	Tum_TNNT2	COL5A2	DDR1	0.000227728	5933.6	0.0468211	5617	0.954296	10264	0.526266	5406	0.893566	8380	0	1
FB_MYH11	M_CD14	MDK	SORL1	0.000227728	9126.6	0.0268749	13645	1.15534	7820	0.269545	16252	0.896532	7915	0	1
M_CD14	FB_CFD	SPP1	ITGA9_ITGB1	0.000228318	25920.4	0.0347985	9246		120054	2.12168	45	0.94955	256	0	1
Tum_KRT6A	FB_RGS5	BMP7	ENG	0.000228346	8349	0.0544763	4212	1.35543	6003	0.464592	6673	0.807513	24856	0	1
FB_MYH11	M_CCR2	HLA-C	LILRB1	0.00022843	9521.2	0.0275973	13104	1.60061	4267	0.300604	13972	0.847749	16262	0	1
FB_COMP	FB_MYH11	PLAU	PLAUR	0.00022843	9223	0.0236639	16262	0.902228	10952	0.487064	6173	0.866497	12727	0	1
FB_SERPINE1	FB_RGS5	ANGPTL4	SDC2	0.000228617	8930.4	0.0559032	4052	1.29836	6451	0.504858	5815	0.790516	28333	0	1
FB_COMP	FB_SERPINE1	COL10A1	ITGA10_ITGB1	0.000229063	10894	0.0305637	11190	0.719982	14445	0.322635	12563	0.847704	16271	0	1
FB_CALB2	M_CCL18	BGN	LY96	0.000229133	7141.6	0.0236539	16272	1.26033	6760	0.540168	5136	0.899105	7539	0	1
M_CCR2	FB_COMP	SPP1	ITGA5_ITGB1	0.000229389	3177.4	0.0290578	12097	2.25222	1604	1.84925	174	0.930521	2011	0	1
FB_MYH11	M_CD14	COL1A1	CD36	0.000229556	8335.2	0.0357063	8894	1.58743	4357	0.329776	12146	0.847678	16278	0	1
Tum_KRT6A	M_CCL18	SFTPD	SIRPA	0.000229566	8648.4	0.126523	587	1.71994	3524	0.46387	6682	0.772215	32448	0	1
FB_SERPINE1	FB_RGS5	COL5A2	ITGA1_ITGB1	0.000229566	5282.6	0.0228684	17010	1.94662	2531	0.561023	4784	0.930016	2087	0	1
FB_SERPINE1	FB_RGS5	COL3A1	ITGA1_ITGB1	0.000229838	4556.4	0.0225913	17259	2.08481	2012	0.707117	3312	0.95063	198	0	1
FB_COMP	M_CCL18	FN1	ITGA6	0.00023005	9213.8	0.0236388	16285	1.06369	8885	0.49298	6066	0.85516	14832	0	1
FB_SERPINE1	M_CCR2	COL6A3	CD44	0.000230615	5476.6	0.0236286	16293	1.42611	5471	0.760719	2973	0.926227	2645	0	1
FB_MYH11	FB_RGS5	GNAI2	EDNRA	0.000230969	9447.8	0.0304089	11269	1.09599	8516	0.348035	11155	0.847581	16298	0	1
FB_CFD	M_CCR2	THY1	ITGAM_ITGB2	0.000231473	3133	0.0425694	6696	2.02169	2225	0.74795	3061	0.920622	3682	0	1
Tum_KRT6A	M_CCR2	LAMA3	CD44	0.000231883	17744.4	0.0425641	6699	1.38904	5747	0.544686	5063	0.587693	71212	0	1
FB_CFD	M_CD14	SPON2	ITGB2	0.00023202	2310.4	0.0425608	6700	2.36953	1356	1.08454	1324	0.929418	2171	0	1
M_CCR2	M_CCR2	CD14	TLR4	0.000232799	8291.2	0.100051	1091	2.64997	998	0.93332	2021	0.751295	37345	0	1
FB_MYH11	FB_COMP	COL1A2	SDC1	0.000232818	6956.2	0.0235814	16324	0.763918	13388	0.570419	4652	0.944376	416	0	1
FB_SERPINE1	FB_COMP	TIMP1	FGFR2	0.000233032	8163.2	0.0235781	16327	0.945376	10370	0.803325	2734	0.875106	11384	0	1
M_CCL18	FB_RGS5	GNAI2	CAV1	0.000233142	2235.6	0.0407796	7218	2.5472	1102	1.31865	835	0.930475	2022	0	1
M_CCL18	M_CCR2	S100A8	CD68	0.000234172	3671	0.146072	417	2.59394	1052	0.932365	2025	0.855035	14860	0	1
M_CD14	M_CD14	HLA-DPA1	CD4	0.000235185	2044.8	0.072005	2392	3.57364	443	1.44703	665	0.904195	6723	0	1
M_CCR2	M_CCR2	SEMA4A	LILRB2	0.000235465	13943.6	0.221794	136	3.89212	261	0.3164	12938	0.664755	56382	0	1
Tum_TNNT2	M_CD14	SPINT1	ST14	0.000235739	6917.6	0.0682628	2661	1.45669	5270	0.462098	6727	0.829818	19929	0	1
M_CCR2	FB_COMP	SPP1	ITGAV_ITGB5	0.000235896	2468.4	0.0358972	8804	2.35557	1387	1.92346	120	0.930427	2030	0	1
FB_SERPINE1	FB_RGS5	ICAM1	CAV1	0.000236432	5536.2	0.0522268	4618	2.27511	1551	1.0301	1556	0.829618	19955	0	1
FB_COMP	M_CCR2	LAMB1	CD44	0.000236694	8420.6	0.0235208	16378	1.41776	5526	0.632874	3955	0.847857	16243	0	1
FB_COMP	M_CCR2	HMGB1	CD163	0.0002372	10069.8	0.0235138	16385	1.28533	6559	0.268968	16294	0.876705	11110	0	1
FB_RGS5	FB_CFD	TFPI	VLDLR	0.000237269	13688.2	0.175091	262	4.49357	73	0.631618	3977	0.625169	64128	0	1
M_CCL18	M_CCR2	APOE	SORL1	0.000237405	2298.2	0.0591772	3608	2.80211	876	1.765	267	0.904118	6739	0	1
FB_COMP	M_CCR2	HLA-C	LILRB1	0.000237417	9738.2	0.0273475	13282	1.58062	4408	0.291485	14612	0.847161	16388	0	1
FB_SERPINE1	FB_RGS5	SORBS1	ITGA1	0.000237684	8965	0.0675605	2731	3.06494	702	0.701609	3353	0.74842	38038	0	1
FB_COMP	FB_CFD	COL11A1	ITGA10_ITGB1	0.00023807	10023.6	0.0261359	14197	0.64231	16397	0.403134	8521	0.877301	11002	0	1
FB_MYH11	M_CCR2	HMGB1	CD163	0.000238143	10072.6	0.0234973	16398	1.28394	6573	0.269324	16276	0.876667	11115	0	1
FB_COMP	FB_CFD	PLAU	LRP1	0.000238361	9993.8	0.0234952	16401	0.771672	13225	0.431493	7524	0.865951	12818	0	1
FB_SERPINE1	M_CCR2	SPON2	ITGAM	0.000238506	6399	0.0491265	5160	1.59449	4313	0.489848	6118	0.8471	16403	0	1
M_CCL18	M_CD14	LGALS9	PTPRC	0.000238672	3181.8	0.0815598	1770	3.54159	461	0.930294	2038	0.873338	11639	0	1
FB_MYH11	Tum_TNNT2	DCN	ERBB4	0.000239671	7303.2	0.0708282	2480	0.921865	10662	0.451991	6954	0.847008	16419	0	1
Tum_KRT6A	FB_RGS5	RTN4	TNFRSF19	0.000240915	8811.4	0.0357844	8871	1.13365	8055	0.356816	10694	0.846932	16436	0	1
FB_SERPINE1	M_CCL18	APP	CD74	0.000241469	5962	0.0182024	22733	1.63801	4054	1.46769	633	0.927853	2389	0	1
FB_SERPINE1	M_CCL18	ICAM1	ITGAM_ITGB2	0.00024161	8732.4	0.0561786	4006	2.30539	1476	0.632116	3967	0.764604	34212	0	1
FB_SERPINE1	M_CCL18	ICAM1	ITGAX_ITGB2	0.000241893	9264.2	0.0559094	4051	2.14375	1851	0.585209	4472	0.757249	35946	0	1
BC_IGHG1_PRDM1	M_CCL18	IL16	CD4	0.000242524	11866.2	0.076642	2049	2.17873	1764	0.408457	8319	0.708239	47198	0	1
FB_MYH11	M_CCR2	CALM1	KCNN4	0.000242605	9172	0.0260861	14227	2.25891	1592	0.267336	16459	0.861648	13581	0	1
M_CD14	FB_CALB2	SPP1	ITGA4_ITGB1	0.000243228	2680.6	0.0322645	10340	2.7102	944	2.06095	67	0.93023	2051	0	1
Tum_KRT6A	FB_RGS5	CALM1	ADCYAP1R1	0.000243935	5487.2	0.0920896	1297	4.67021	47	0.37804	9614	0.846714	16477	0	1
M_CD14	M_CCL18	LILRB4	LAIR1	0.000244288	3301.4	0.106335	922	3.76165	335	0.926756	2054	0.863934	13195	0	1
FB_MYH11	FB_RGS5	GNAI2	CAV1	0.000244379	5312.6	0.0234063	16483	1.91104	2661	0.980138	1777	0.910228	5641	0	1
M_CCL18	M_CCR2	LGALS9	PTPRC	0.000244642	3351.6	0.0765188	2055	3.41411	537	0.94378	1963	0.869767	12202	0	1
Tum_KRT6A	M_CCL18	CALM1	HMMR	0.000244676	9397.8	0.0243269	15675	1.33375	6156	0.399982	8670	0.846671	16487	0	1
FB_SERPINE1	FB_COMP	TNC	SDC1	0.000246163	8942.8	0.0395678	7549	0.74408	13833	0.458061	6824	0.846547	16507	0	1
Tum_TNNT2	M_CCR2	HMGB1	HAVCR2	0.000246238	9811.6	0.0233797	16508	1.57193	4465	0.279252	15559	0.86781	12525	0	1
Tum_KRT6A	M_CCR2	HSP90B1	ASGR1	0.000246387	6937.2	0.0334205	9813	1.99329	2348	0.495198	6014	0.846542	16510	0	1
FB_SERPINE1	M_CCR2	ANXA2	TLR2	0.000246536	7750.6	0.0302628	11358	1.86221	2829	0.266688	16512	0.895664	8053	0	1
FB_RGS5	Tum_TNNT2	COL4A1	ITGA10_ITGB1	0.000246586	2230.2	0.0421592	6804	3.74724	342	1.29821	858	0.923463	3146	0	1
FB_CFD	FB_SERPINE1	PAM	FAP	0.000246611	8833.8	0.0272644	13347	0.676112	15484	0.444787	7154	0.894773	8183	0	1
FB_RGS5	Tum_TNNT2	COL4A1	ITGA1_ITGB1	0.00024673	2232.2	0.0421592	6804	3.73154	352	1.29821	858	0.923463	3146	0	1
FB_RGS5	Tum_TNNT2	COL4A1	ITGA9_ITGB1	0.000246873	2223.2	0.0421592	6804	3.81304	307	1.29821	858	0.923463	3146	0	1
FB_RGS5	Tum_TNNT2	COL4A1	ITGA11_ITGB1	0.000247016	2245.8	0.0421592	6804	3.60988	420	1.29821	858	0.923463	3146	0	1
FB_RGS5	FB_COMP	COL4A1	ITGA3_ITGB1	0.000247485	24607.6	0.0764235	2063		120054	1.694	353	0.942012	567	0	1
FB_COMP	FB_SERPINE1	FBN1	ITGA5	0.000247583	8815.4	0.0335905	9736	0.897174	11040	0.46028	6774	0.84648	16526	0	1
FB_RGS5	FB_COMP	COL4A1	ITGA9_ITGB1	0.000247842	24607.6	0.0764235	2063		120054	1.694	353	0.942012	567	0	1
Tum_KRT6A	M_CCL18	BMP7	ACTR2	0.000247958	7215.4	0.0484715	5289	1.22792	7067	0.443649	7189	0.846466	16531	0	1
FB_COMP	FB_COMP	COL1A2	SDC1	0.000248333	7110.2	0.0233522	16536	0.749695	13699	0.55518	4889	0.944119	426	0	1
FB_COMP	M_CCL18	ADAM10	TREM2	0.000249688	4955.6	0.0463093	5726	2.54633	1103	1.06725	1394	0.846393	16554	0	1
FB_COMP	M_CCR2	TIMP2	CD44	0.000250519	5964.8	0.0233362	16565	1.49327	5008	0.735766	3131	0.913387	5119	0	1
Tum_TNNT2	M_CCL18	MMP7	CD44	0.000250911	7501	0.0757354	2110	1.25342	6834	0.623738	4045	0.809197	24515	0	1
FB_SERPINE1	M_CCL18	CCL2	CCR1	0.000252657	11270.8	0.0661789	2868	1.99421	2344	0.516078	5593	0.715916	45548	0	1
FB_SERPINE1	M_CCL18	MIF	CD74_CXCR4	0.000253387	7197.6	0.0164699	25776	1.35734	5989	0.953723	1898	0.928313	2324	0	1
FB_MYH11	FB_RGS5	COL3A1	ITGA1_ITGB1	0.000253482	4326.8	0.0233003	16604	2.12599	1900	0.761868	2966	0.95135	163	0	1
FB_SERPINE1	M_CCL18	CXCL12	CD4	0.000253826	7248.6	0.0440259	6303	1.86698	2814	0.503943	5840	0.823857	21285	0	1
FB_CALB2	M_CCR2	HLA-A	LILRB2	0.000254016	7518.4	0.041937	6868	2.54318	1109	0.265253	16611	0.864941	13003	0	1
FB_CALB2	M_CCR2	COL6A2	CD44	0.000254016	5292.4	0.023281	16611	1.43851	5382	0.759343	2987	0.934582	1481	0	1
FB_SERPINE1	M_CCL18	COPA	CD74	0.000254266	5060	0.022138	17739	1.86655	2816	1.64098	397	0.917454	4347	0	1
FB_SERPINE1	M_CCL18	RARRES2	CCRL2	0.000255146	9463.6	0.0489726	5185	1.30399	6399	0.465726	6644	0.78701	29089	0	1
FB_COMP	FB_COMP	FN1	SDC1	0.000255934	6683.4	0.0232589	16636	0.849921	11801	0.687564	3473	0.934379	1506	0	1
Tum_KRT6A	FB_RGS5	PDGFC	FLT1	0.000256146	20502.2	0.109897	823	2.5107	1163	0.227614	19826	0.533311	80698	0	1
FB_COMP	FB_COMP	FBN1	ITGB1	0.000256318	8549.8	0.0232537	16641	0.79613	12726	0.433044	7468	0.908655	5913	0	1
FB_CALB2	M_CCR2	HP	CD163	0.000256876	7167.6	0.205065	163	2.22155	1663	0.92059	2089	0.774536	31922	0	1
Tum_KRT6A	Tum_KRT6A	PRSS2	PARD3	0.000257505	8261.8	0.111439	792	1.24792	6879	0.517524	5557	0.79175	28080	0	1
Tum_TNNT2	M_CCL18	APOE	TREM2	0.000257862	5481.6	0.0232311	16661	2.5201	1147	1.0255	1572	0.895804	8027	0	1
M_CCR2	M_CD14	HLA-DPA1	CD4	0.000257949	2054.6	0.0704145	2502	3.52899	470	1.62481	418	0.903224	6882	0	1
FB_COMP	M_CCR2	HLA-A	LILRB1	0.000258327	9697.6	0.0261999	14144	1.5287	4773	0.316784	12903	0.845837	16667	0	1
FB_CALB2	M_CD14	SPARC	ENG	0.00025856	5851.8	0.0232161	16670	1.36759	5917	0.577309	4571	0.929941	2100	0	1
FB_SERPINE1	M_CCL18	C3	ITGAM	0.00025869	8318.4	0.045226	5984	1.95304	2508	0.477825	6371	0.798187	26728	0	1
FB_CALB2	M_CD14	LAMB1	CD44	0.000259025	8882	0.0232099	16676	1.32087	6270	0.545842	5041	0.846997	16422	0	1
M_CD14	M_CCL18	HLA-DQA1	CD4	0.000259076	2828.2	0.0759223	2095	3.47867	499	1.16373	1096	0.880478	10450	0	1
M_CCR2	FB_COL27A1	SPP1	ITGA5_ITGB1	0.000259444	3250.2	0.0285751	12412	2.23848	1636	1.95616	106	0.929977	2096	0	1
FB_SERPINE1	M_CCL18	BGN	TLR4	0.00025988	10183.6	0.0511703	4784	1.24632	6894	0.538641	5170	0.765133	34069	0	1
FB_COMP	FB_RGS5	COL3A1	ITGA1_ITGB1	0.000259881	4355.6	0.0231936	16687	2.11979	1922	0.756736	3000	0.951244	168	0	1
Tum_KRT6A	Tum_KRT6A	SLPI	PLSCR4	0.000260114	6898.8	0.043916	6332	1.06868	8828	0.818016	2643	0.845763	16690	0	1
FB_COMP	FB_RGS5	LAMB2	ITGA7_ITGB1	0.000260192	9369.6	0.0273635	13269	1.43759	5389	0.341289	11498	0.845762	16691	0	1
M_CCL18	M_CD14	LILRB4	LAIR1	0.00026055	3545.4	0.0979246	1145	3.64593	396	0.918791	2099	0.859018	14086	0	1
FB_COL27A1	M_CD14	B2M	LILRB2	0.000261051	8888.4	0.0231798	16702	1.47419	5160	0.411086	8220	0.857584	14359	0	1
FB_CFD	FB_RGS5	OXT	AVPR1A	0.000261342	13696	0.171244	275	5.17054	12	0.386826	9230	0.651458	58962	0	1
FB_CALB2	FB_RGS5	COL6A3	ITGA1_ITGB1	0.000261442	4906.2	0.0231786	16707	2.00297	2302	0.652398	3772	0.932533	1749	0	1
FB_MYH11	FB_COMP	COL1A1	SDC1	0.00026152	7076.6	0.0231784	16708	0.759045	13491	0.559849	4805	0.945841	378	0	1
FB_COL27A1	M_CD14	COL1A2	CD36	0.000261912	6061.6	0.0372565	8324	1.62972	4103	1.13812	1167	0.845652	16713	0	1
FB_SERPINE1	FB_COMP	COL6A1	SDC1	0.000261912	8753	0.0235186	16383	0.631251	16713	0.402575	8551	0.929772	2117	0	1
FB_SERPINE1	Tum_TNNT2	COL5A2	DDR1	0.000262147	10000.2	0.0370624	8386	0.708083	14699	0.263951	16716	0.88193	10199	0	1
FB_COL27A1	FB_COMP	COL3A1	DDR2	0.000262147	6904.4	0.0231722	16716	0.724035	14335	1.24079	925	0.92686	2545	0	1
BC_IGHG1_PRDM1	Tum_TNNT2	IL16	CD9	0.000262271	6747.6	0.0572741	3858	1.24429	6911	0.657193	3732	0.833117	19236	0	1
M_CCL18	FB_SERPINE1	SPP1	ITGAV_ITGB1	0.0002624	3964.4	0.0246403	15408	2.05801	2104	1.75749	291	0.93051	2018	0	1
FB_CALB2	M_CCR2	COL6A1	CD44	0.000262461	5286	0.0231698	16720	1.42345	5484	0.783915	2820	0.935258	1405	0	1
Tum_TNNT2	M_CD14	SFTPD	LAIR1	0.000262721	9172	0.0831933	1671	1.8459	2899	0.454004	6914	0.763806	34375	0	1
FB_SERPINE1	M_CCL18	BGN	TLR1	0.000262872	6082.8	0.064308	3062	1.79638	3119	0.607197	4245	0.829528	19987	0	1
FB_COL27A1	M_CCR2	SPARC	ENG	0.000263483	5124.2	0.02315	16733	1.36527	5935	1.31259	840	0.929848	2112	0	1
FB_COMP	FB_COMP	COL11A1	ITGA1_ITGB1	0.000263719	10185.2	0.0246293	15415	0.630378	16736	0.410953	8227	0.879785	10547	0	1
M_CCR2	M_CCL18	LILRB4	LAIR1	0.000263886	3459.4	0.101008	1068	3.66575	385	0.917679	2108	0.860885	13735	0	1
FB_COMP	FB_COL27A1	COL11A1	ITGA1_ITGB1	0.000265932	9868.4	0.0242827	15727	0.629445	16764	0.48699	6175	0.879033	10675	0	1
BC_IGHG1_PRDM1	M_CD14	HSP90B1	TLR2	0.000265932	10792.6	0.0235634	16346	1.49724	4978	0.274922	15874	0.845332	16764	0	1
FB_MYH11	M_CD14	PTN	NCL	0.000266091	9489.8	0.02312	16766	1.0383	9189	0.441493	7249	0.85817	14244	0	1
FB_COL27A1	M_CCL18	GNAI2	FPR1	0.000266329	6119.4	0.0420874	6835	2.00302	2301	0.56721	4691	0.845295	16769	0	1
FB_COMP	FB_COMP	COL1A1	SDC1	0.000266329	7121.2	0.0231169	16769	0.755121	13572	0.555805	4882	0.945773	382	0	1
FB_SERPINE1	M_CD14	COL1A1	CD36	0.000266488	9470.8	0.0344174	9394	1.53401	4728	0.267317	16460	0.845289	16771	0	1
FB_SERPINE1	M_CD14	SPARC	ENG	0.000266488	5951.6	0.0231161	16771	1.36178	5963	0.553748	4907	0.9298	2116	0	1
FB_SERPINE1	Tum_TNNT2	DCN	ERBB4	0.000266965	7408	0.068947	2608	0.89108	11136	0.471837	6518	0.845255	16777	0	1
BC_IGHG1_PRDM1	M_CD14	IL16	KCNJ15	0.000267062	29533.4	0.281706	57	1.56282	4526	0.0981827	37757	0.351042	105326	0	1
BC_IGHG1_PRDM1	M_CCL18	ICAM4	ITGA4	0.000267062	21151.6	0.170394	278	1.70773	3585	0.173609	25544	0.558694	76350	0	1
M_CCR2	M_CD14	C1QB	C1QBP	0.000267103	2530.8	0.0416751	6943	2.49516	1187	1.28383	880	0.920811	3643	0	1
M_CCL18	M_CCR2	ITGB2	CD226	0.000268001	9917.4	0.163396	313	2.85365	837	0.915221	2119	0.712124	46317	0	1
M_CCL18	M_CD14	APOE	SORL1	0.000268016	2402.8	0.057375	3844	2.76313	903	1.71963	317	0.902769	6949	0	1
FB_COL27A1	M_CCR2	TIMP2	CD44	0.000268161	5738.4	0.0230941	16792	1.48047	5114	1.02059	1589	0.912974	5196	0	1
FB_CFD	M_CCR2	THY1	ITGAX_ITGB2	0.000268169	3704.4	0.041644	6950	1.68707	3728	0.697664	3390	0.916965	4453	0	1
FB_SERPINE1	M_CCR2	APP	CD74	0.000268626	6726.8	0.0169737	24872	1.48579	5068	1.25372	912	0.925478	2781	0	1
M_CD14	M_CD14	HLA-DRB5	CD4	0.000268754	2605	0.07557	2121	3.48211	498	1.15786	1111	0.887822	9294	0	1
FB_SERPINE1	M_CCR2	ICAM1	ITGAM_ITGB2	0.000268779	9008.4	0.0549798	4152	2.15251	1834	0.591454	4410	0.762657	34645	0	1
FB_SERPINE1	FB_RGS5	COL8A1	ITGA10_ITGB1	0.0002688	10849.4	0.023087	16800	0.64645	16272	0.399369	8683	0.868054	12491	0	1
FB_SERPINE1	M_CCR2	ICAM1	ITGAL_ITGB2	0.000268932	9405.4	0.0561813	4005	2.20776	1694	0.552926	4921	0.755312	36406	0	1
Tum_TNNT2	Tum_KRT6A	SPINT1	ST14	0.000269085	7957.6	0.058126	3743	1.29611	6467	0.451889	6956	0.818165	22621	0	1
FB_SERPINE1	M_CCR2	ICAM1	ITGAX_ITGB2	0.000269085	9858	0.0537846	4338	1.81789	3026	0.541169	5125	0.75367	36800	0	1
M_CCR2	Tum_TNNT2	APOE	LSR	0.00026939	3220.6	0.0515528	4733	1.74388	3386	1.18929	1025	0.902728	6958	0	1
FB_MYH11	M_CCR2	HLA-B	CD3D	0.000270082	10052	0.0242217	15772	0.920691	10679	0.450722	6992	0.84505	16816	0	1
Tum_KRT6A	M_CCR2	LCN2	FCGR2A	0.000270463	8840.4	0.0868359	1493	1.49012	5032	0.451643	6965	0.779783	30711	0	1
Tum_KRT6A	FB_RGS5	PRSS1	F2RL2	0.00027077	11824.2	0.509102	7	1.91009	2669	0.451547	6967	0.697791	49477	0	1
FB_CFD	FB_RGS5	CXCL12	AVPR1A	0.000270909	5164.6	0.169996	280	5.23584	7	0.48831	6154	0.83235	19381	0	1
FB_SERPINE1	M_CCL18	MIF	CD44_CD74	0.000270923	7993.8	0.0151441	28688	1.23758	6968	0.923108	2071	0.928862	2241	0	1
FB_SERPINE1	Tum_TNNT2	COL4A5	CD47	0.000271692	8894.8	0.0897303	1380	1.33636	6139	0.451349	6973	0.783073	29981	0	1
Tum_TNNT2	M_CD14	LAMC2	CD44	0.000272463	12863.6	0.0430653	6541	1.32267	6255	0.451175	6978	0.720268	44543	0	1
FB_COMP	M_CCL18	INHBA	ENG	0.000273067	6867.4	0.0404087	7300	1.36413	5945	0.608012	4238	0.844883	16853	0	1
FB_SERPINE1	M_CCR2	COL1A1	CD44	0.00027339	5615.6	0.0208092	19246	1.43582	5403	0.742715	3092	0.947893	336	0	1
M_CCL18	M_CCL18	SPP1	CD44	0.000273681	2312.4	0.036794	8468	2.76835	897	2.07499	62	0.929645	2134	0	1
FB_SERPINE1	FB_RGS5	DCN	EGFR	0.000273959	10103.2	0.0260113	14276	0.625966	16864	0.443598	7193	0.869922	12182	0	1
FB_COMP	FB_CFD	MMP2	FGFR1	0.00027404	9366	0.0231162	16770	0.625961	16865	0.460287	6773	0.90584	6421	0	1
FB_SERPINE1	M_CCR2	FN1	CD44	0.000274474	6275	0.0191172	21340	1.42293	5490	0.754664	3017	0.934173	1527	0	1
FB_CALB2	M_CCR2	TIMP2	CD44	0.000274691	6110.6	0.0230045	16873	1.47573	5148	0.707105	3313	0.912819	5218	0	1
Tum_TNNT2	FB_CALB2	SLPI	PLSCR4	0.000274854	7306.4	0.0432486	6497	0.986286	9839	0.705659	3320	0.844762	16875	0	1
Tum_TNNT2	M_CCL18	S100A1	TLR4	0.00027494	10995.2	0.109199	842	1.38706	5761	0.450659	6994	0.734117	41378	0	1
FB_SERPINE1	M_CCR2	COL1A2	CD44	0.000275717	5777.2	0.020663	19429	1.40746	5607	0.687637	3472	0.945862	377	0	1
FB_SERPINE1	Tum_KRT6A	ICAM1	MUC1	0.00027634	9437.4	0.0646756	3015	1.23384	7003	0.528161	5379	0.77518	31789	0	1
M_CD14	M_CD14	HLA-DPB1	CD4	0.000276808	2168.8	0.0685549	2645	3.52851	472	1.397	720	0.902466	7006	0	1
Tum_KRT6A	M_CD14	SPINT1	ST14	0.000276964	6770.8	0.0708699	2478	1.49335	5007	0.449863	7007	0.832448	19361	0	1
FB_SERPINE1	M_CCR2	COL6A1	CD44	0.000277277	5876.6	0.0219054	17989	1.36144	5966	0.6479	3813	0.933538	1614	0	1
FB_MYH11	M_CD14	COL6A3	CD44	0.000277388	5836.6	0.0229813	16906	1.35104	6033	0.693809	3425	0.925273	2818	0	1
FB_COL27A1	M_CCR2	COPA	CD74	0.00027747	4922.2	0.0229809	16907	1.79751	3114	1.53157	549	0.918857	4040	0	1
FB_SERPINE1	M_CCR2	COL6A2	CD44	0.00027759	5715.2	0.0222728	17598	1.38995	5739	0.673141	3588	0.933216	1650	0	1
FB_COL27A1	M_CD14	COL6A3	CD44	0.000277634	5344.6	0.0229798	16909	1.35096	6034	1.21573	960	0.92527	2819	0	1
M_CD14	M_CD14	HLA-DMA	CD4	0.000278282	3092.8	0.075286	2146	3.40719	542	1.0022	1687	0.876829	11088	0	1
FB_COL27A1	Tum_TNNT2	DCN	ERBB4	0.000278291	6567.8	0.0682573	2663	0.879793	11296	0.94388	1962	0.844597	16917	0	1
FB_SERPINE1	M_CCR2	LAMA1	CD44	0.000278686	15456	0.0474683	5492	1.261	6750	0.54307	5092	0.646333	59945	0	1
FB_CFD	FB_COMP	COL1A1	SDC1	0.00027895	6559.4	0.0238855	16079	0.804184	12579	0.652064	3775	0.946606	363	0	1
FB_SERPINE1	M_CCR2	COL4A5	CD44	0.000279	8797.4	0.0933507	1271	1.9105	2667	0.613198	4182	0.757571	35866	0	1
M_CD14	M_CCR2	LGALS9	PTPRC	0.000279053	3308.8	0.0786245	1930	3.46497	507	0.908227	2148	0.871297	11958	0	1
Tum_TNNT2	M_CCL18	LAMB3	CD44	0.000279629	10335.2	0.0416268	6959	1.23915	6948	0.449204	7024	0.77965	30744	0	1
M_CCR2	FB_RGS5	SPP1	ITGA4_ITGB1	0.000279826	2908.6	0.0315964	10653	2.25986	1590	1.86703	149	0.929548	2150	0	1
Tum_KRT6A	FB_RGS5	APOA1	LDLR	0.000280213	12079.6	0.0988234	1123	1.14199	7958	0.963976	1845	0.697813	49471	0	1
M_CCR2	FB_CFD	SPP1	ITGA5_ITGB1	0.000280601	3328.4	0.0281964	12638	2.22763	1658	1.83244	193	0.929542	2152	0	1
FB_CFD	FB_COMP	COL1A2	SDC1	0.000281099	6525.8	0.0242091	15783	0.802854	12605	0.644376	3842	0.945062	398	0	1
FB_MYH11	M_CCR2	SPARC	ENG	0.000281099	5812.2	0.0229358	16951	1.3519	6026	0.635385	3932	0.929544	2151	0	1
FB_MYH11	FB_RGS5	MFAP5	NOTCH1	0.000282012	6618	0.0731162	2308	1.23528	6990	0.457707	6829	0.844462	16962	0	1
FB_CFD	FB_COMP	COL6A1	SDC1	0.000282012	5992.4	0.0279109	12855	0.831908	12094	0.670507	3601	0.93516	1411	0	1
FB_COMP	Tum_TNNT2	APP	TSPAN15	0.000282262	11539.8	0.0266056	13853	0.802566	12613	0.260443	16965	0.858062	14267	0	1
FB_CFD	BC_IGHG1_PRDM1	COL6A1	ITGA6	0.000282511	10265.6	0.0233607	16527	0.902378	10945	0.455158	6887	0.844408	16968	0	1
FB_CFD	FB_COMP	COL6A2	SDC1	0.000282678	6170.4	0.0274669	13193	0.819178	12304	0.651098	3786	0.933843	1568	0	1
FB_CFD	FB_COL27A1	PAM	FAP	0.000282845	8833.6	0.0256996	14551	0.622212	16972	0.628319	4004	0.891958	8640	0	1
FB_SERPINE1	M_CCR2	VCAN	CD44	0.000283264	6387.8	0.0229009	16979	1.32297	6252	0.64198	3864	0.914979	4843	0	1
FB_CFD	FB_COMP	COL6A3	SDC1	0.000283345	6403.4	0.028144	12672	0.811168	12431	0.613252	4181	0.92573	2732	0	1
FB_SERPINE1	M_CCR2	MIF	CD44_CD74	0.000283423	7825	0.0151622	28640	1.34635	6064	0.900853	2181	0.928901	2239	0	1
FB_CFD	FB_COMP	THBS2	SDC1	0.000283595	8006.2	0.0286111	12392	0.724232	14330	0.48719	6172	0.90163	7136	0	1
FB_CFD	FB_COMP	HSPG2	SDC1	0.000283846	10047.4	0.0290871	12077	0.70364	14803	0.385806	9278	0.859065	14078	0	1
FB_SERPINE1	M_CCR2	CXCL12	CD4	0.0002839	5654.2	0.0544203	4225	2.28637	1522	0.5893	4431	0.838713	18092	0	1
FB_SERPINE1	M_CCR2	COPA	CD74	0.000284377	5716	0.0206436	19450	1.71434	3557	1.42701	687	0.914768	4885	0	1
FB_RGS5	FB_MYH11	TFPI	F3	0.000284591	11757.8	0.168859	287	4.68701	45	0.651586	3781	0.672821	54675	0	1
FB_COMP	FB_CFD	INHBA	ACTR2	0.000284683	11209.8	0.0228792	16994	0.764593	13372	0.369093	10057	0.850969	15625	0	1
FB_COL27A1	M_CCR2	SPON2	ITGAM	0.000284766	5943	0.0470048	5568	1.55141	4616	0.835698	2535	0.844219	16995	0	1
FB_COMP	FB_MYH11	COL11A1	ITGA11_ITGB1	0.000285185	9590.4	0.0272676	13345	0.621216	17000	0.418336	7952	0.885507	9654	0	1
FB_SERPINE1	M_CCR2	HMGB1	CD163	0.000285185	10355	0.0228767	17000	1.23165	7033	0.268317	16376	0.875213	11365	0	1
M_CD14	M_CD14	CD14	TLR1	0.000285278	7212	0.0750509	2164	2.7647	901	1.01189	1647	0.777086	31347	0	1
FB_COMP	FB_CALB2	COL11A1	ITGA11_ITGB1	0.000285353	9869	0.0267498	13745	0.621176	17002	0.396736	8798	0.884532	9799	0	1
FB_COL27A1	FB_CALB2	POSTN	ITGAV_ITGB5	0.00028653	7606.6	0.0228639	17016	0.68427	15267	1.03738	1532	0.918045	4217	0	1
FB_CFD	FB_COMP	MDK	SDC1	0.000286783	8492	0.0242988	15710	0.669579	15667	0.398641	8714	0.928022	2368	0	1
FB_SERPINE1	FB_COMP	COL8A1	ITGA11_ITGB1	0.000286783	10710	0.0228604	17019	0.643717	16346	0.400656	8624	0.873941	11560	0	1
M_CCR2	M_CCL18	LGALS9	HAVCR2	0.000286848	3319.2	0.109654	827	3.83435	287	0.905025	2168	0.863111	13313	0	1
FB_CALB2	FB_RGS5	COL3A1	ITGA1_ITGB1	0.000286867	4412.4	0.0228595	17020	2.10039	1972	0.774056	2881	0.950906	188	0	1
FB_RGS5	FB_RGS5	MFGE8	PDGFRB	0.000287415	3721.4	0.0412753	7073	1.57892	4420	0.82635	2590	0.916657	4523	0	1
FB_COMP	FB_RGS5	VCAN	EGFR	0.000287964	11113.4	0.0275776	13120	0.620342	17033	0.355482	10754	0.856022	14659	0	1
M_CCR2	M_CD14	HLA-DPB1	CD4	0.000288219	2154	0.0679348	2694	3.51033	481	1.54882	516	0.902065	7078	0	1
FB_MYH11	M_CD14	COL1A2	CD36	0.000288556	8312.4	0.0363272	8642	1.5923	4326	0.340345	11553	0.843996	17040	0	1
FB_SERPINE1	M_CCR2	HLA-A	LILRB1	0.000288811	10688.4	0.0257413	14511	1.49541	4991	0.259404	17043	0.844682	16896	0	1
FB_COMP	FB_RGS5	THBS2	ITGA3_ITGB1	0.00028898	8036.4	0.0228204	17045	0.882074	11262	0.526165	5410	0.905559	6464	0	1
FB_MYH11	FB_CALB2	TGFB3	ITGB5	0.000289489	11696	0.0274048	13252	0.653544	16085	0.33062	12091	0.843976	17051	0	1
FB_SERPINE1	M_CCR2	VIM	CD44	0.000289508	6368.2	0.0176471	23648	1.50982	4892	0.84696	2492	0.93987	808	0	1
FB_CALB2	FB_COMP	COL1A2	SDC1	0.000290084	7426	0.0228022	17058	0.71558	14547	0.543901	5071	0.943487	453	0	1
FB_COL27A1	FB_RGS5	VCAN	EGFR	0.000290424	9456.6	0.0275573	13135	0.619554	17062	0.856304	2421	0.855977	14664	0	1
FB_RGS5	BC_IGHG1_PRDM1	COL4A2	SDC1	0.000290639	2429.6	0.0591845	3605	3.27053	623	1.32957	826	0.90198	7093	0	1
FB_SERPINE1	M_CCR2	TIMP2	CD44	0.000290639	6963.6	0.0207976	19262	1.35906	5976	0.662307	3681	0.908722	5898	0	1
FB_COMP	FB_RGS5	MFAP2	NOTCH1	0.000291106	7360	0.0565051	3950	1.26712	6696	0.39009	9083	0.843825	17070	0	1
M_CCR2	FB_RGS5	SPP1	ITGA8_ITGB1	0.000291196	2637.2	0.0336578	9708	2.5112	1162	1.8844	136	0.929346	2179	0	1
FB_MYH11	FB_RGS5	COL1A2	ITGA1_ITGB1	0.000291447	4393	0.0227862	17074	2.12831	1891	0.763564	2941	0.953257	58	0	1
M_CCR2	FB_RGS5	SPP1	ITGA9_ITGB1	0.000291593	2657.6	0.0335783	9748	2.46825	1223	1.88418	137	0.929346	2179	0	1
FB_MYH11	M_CD14	COL6A2	CD44	0.000291788	5492.8	0.0227833	17078	1.37642	5844	0.759914	2980	0.933919	1561	0	1
M_CCL18	M_CD14	CD14	TLR1	0.000291991	7163	0.0747542	2181	2.7558	913	1.09574	1296	0.776743	31424	0	1
FB_SERPINE1	M_CCR2	SPARC	ENG	0.000293075	6613.4	0.0215347	18363	1.26446	6720	0.519434	5527	0.927452	2456	0	1
FB_RGS5	M_CCR2	LAMA4	CD44	0.000293187	2405.2	0.0747397	2184	2.69481	961	1.0654	1404	0.899496	7476	0	1
FB_CFD	FB_COMP	COL3A1	DDR2	0.000293243	7482.6	0.0234693	16419	0.741837	13887	0.572361	4625	0.927291	2481	0	1
M_CCR2	M_CCL18	LGALS9	PTPRC	0.000294385	3445	0.0746732	2187	3.37185	568	0.932516	2024	0.868378	12445	0	1
Tum_TNNT2	M_CCR2	MUC1	SIGLEC9	0.000294543	7108.8	0.118139	691	2.52961	1134	0.446063	7117	0.798853	26601	0	1
FB_CFD	FB_COMP	PAM	FAP	0.000295394	8784.4	0.0276665	13056	0.689966	15144	0.428216	7640	0.895461	8081	0	1
FB_CFD	Tum_TNNT2	DCN	ERBB4	0.000295567	8171.8	0.0671941	2767	0.862395	11567	0.382652	9402	0.843564	17122	0	1
FB_COMP	M_CCL18	B2M	LILRB1	0.000295826	8284.6	0.0309836	10970	1.76083	3286	0.258407	17125	0.882987	10041	0	1
FB_SERPINE1	M_CD14	APP	CD74	0.000295853	7641.2	0.0157879	27216	1.3389	6120	1.0179	1616	0.922942	3253	0	1
FB_COMP	Tum_KRT6A	CTHRC1	FZD6	0.000295912	10137.8	0.0306461	11144	0.617526	17126	0.419848	7893	0.856734	14525	0	1
FB_SERPINE1	M_CD14	ICAM1	ITGAM_ITGB2	0.000296017	10030.4	0.0496501	5053	1.8217	3011	0.536747	5202	0.753305	36885	0	1
FB_SERPINE1	M_CD14	ICAM1	ITGAL_ITGB2	0.000296182	10763	0.050736	4858	1.59615	4303	0.498116	5960	0.745769	38693	0	1
FB_SERPINE1	M_CD14	ICAM1	ITGAX_ITGB2	0.000296346	10619.6	0.0503472	4939	1.63482	4076	0.504872	5814	0.747488	38268	0	1
Tum_KRT6A	FB_RGS5	ADM	ADCYAP1R1	0.000296792	16711.6	0.0786397	1927	4.19621	130	0.15198	28278	0.679813	53222	0	1
Tum_TNNT2	M_CCR2	S100A1	TLR4	0.000296839	11219.6	0.105896	928	1.36068	5969	0.445752	7131	0.731109	42069	0	1
Tum_KRT6A	M_CD14	SFTPD	SIRPA	0.000298321	8331.6	0.136244	493	1.8164	3037	0.445203	7140	0.778659	30987	0	1
FB_COMP	FB_RGS5	FN1	SDC2	0.000298426	6304.6	0.0226956	17155	0.953122	10278	0.755788	3008	0.937736	1081	0	1
FB_SERPINE1	M_CD14	COL1A1	CD44	0.000298652	6611.6	0.0187243	21941	1.27552	6637	0.62046	4087	0.945223	392	0	1
FB_COMP	M_CCL18	MXRA5	AXL	0.000298774	10982.6	0.022694	17159	0.738075	13981	0.393023	8949	0.855217	14823	0	1
FB_MYH11	BC_IGHG1_PRDM1	CXCL12	CXCR4	0.000299297	8359.2	0.0304756	11244	1.2949	6478	0.454187	6908	0.843391	17165	0	1
FB_COMP	FB_RGS5	INHBA	ENG	0.000299384	7072	0.0394977	7567	1.34157	6099	0.581734	4527	0.843383	17166	0	1
FB_SERPINE1	M_CD14	FN1	CD44	0.000299809	7416.4	0.0172017	24417	1.26264	6735	0.632409	3962	0.930852	1967	0	1
FB_COMP	FB_COL27A1	FBN1	ITGB1	0.000299907	8305	0.0226755	17172	0.757102	13532	0.564585	4729	0.907604	6091	0	1
FB_COL27A1	M_CCR2	HLA-A	LILRB1	0.000300344	9320.6	0.0252135	14910	1.45709	5268	0.386464	9247	0.843318	17177	0	1
FB_RGS5	FB_COL27A1	COL4A1	ITGA10_ITGB1	0.000300427	24619.8	0.0745233	2202		120054	1.82555	202	0.94132	640	0	1
FB_RGS5	FB_COL27A1	COL4A1	ITGA3_ITGB1	0.000300833	24619.8	0.0745233	2202		120054	1.82555	202	0.94132	640	0	1
FB_SERPINE1	M_CD14	COL1A2	CD44	0.000300971	6846.6	0.0185927	22155	1.24716	6886	0.565382	4716	0.943094	475	0	1
FB_COL27A1	M_CD14	COL6A1	CD44	0.000301132	5079.6	0.0226617	17186	1.362	5960	1.35695	771	0.934584	1480	0	1
FB_RGS5	FB_COL27A1	COL4A1	ITGA9_ITGB1	0.000301239	24619.8	0.0745233	2202		120054	1.82555	202	0.94132	640	0	1
FB_SERPINE1	M_CCR2	BGN	TLR4	0.000301303	10435.8	0.0496225	5056	1.21994	7158	0.533734	5253	0.762362	34711	0	1
M_CCR2	M_CCL18	C1QB	CD33	0.000301645	3814.6	0.074513	2205	2.9113	790	1.04184	1509	0.856548	14568	0	1
M_CCL18	FB_RGS5	GNAI2	F2R	0.000301802	2548.6	0.0702411	2516	2.79018	882	0.900615	2183	0.90152	7161	0	1
FB_SERPINE1	M_CD14	COL6A2	CD44	0.000301969	6852.8	0.0200412	20152	1.22965	7050	0.550885	4951	0.92985	2110	0	1
M_CCL18	FB_RGS5	C1QB	C1QBP	0.000302302	2444	0.0410044	7164	2.71331	942	1.70067	347	0.920217	3766	0	1
FB_SERPINE1	M_CD14	COL6A3	CD44	0.000302302	6523.2	0.0212611	18685	1.26581	6710	0.638464	3900	0.922538	3320	0	1
FB_COL27A1	FB_RGS5	DCN	EGFR	0.000302448	9220.6	0.0257511	14499	0.614679	17201	0.915641	2116	0.869352	12286	0	1
FB_MYH11	M_CD14	ANXA2	TLR2	0.000303064	8829.2	0.0226356	17208	1.53049	4759	0.334856	11880	0.881296	10298	0	1
FB_SERPINE1	M_CD14	COL4A5	CD44	0.000303136	9851	0.0839975	1621	1.7502	3341	0.490943	6098	0.747744	38194	0	1
FB_COL27A1	M_CCR2	HLA-C	LILRB1	0.00030324	9764	0.0257146	14538	1.44999	5307	0.336438	11764	0.843132	17210	0	1
FB_MYH11	FB_RGS5	MDK	SDC2	0.000304034	8464.4	0.0226274	17219	0.691124	15104	0.418541	7940	0.930177	2058	0	1
Tum_KRT6A	M_CCL18	HSP90B1	TLR1	0.000304474	7077.2	0.0525217	4567	1.92913	2594	0.443923	7177	0.824836	21047	0	1
M_CD14	M_CCL18	HLA-DPA1	CD4	0.00030481	2218.6	0.0674834	2742	3.45462	515	1.45299	656	0.901349	7179	0	1
FB_COL27A1	Tum_KRT6A	MDK	TSPAN1	0.00030483	8291.2	0.0645575	3030	0.67877	15423	0.506833	5774	0.843019	17228	0	1
FB_CALB2	FB_COMP	COL1A1	SDC1	0.000305449	7341.2	0.0226117	17235	0.722871	14369	0.566259	4707	0.945203	394	0	1
FB_SERPINE1	M_CCL18	COL4A5	CD44	0.000305649	11203.6	0.0717755	2414	1.54073	4689	0.443737	7184	0.732628	41730	0	1
FB_COL27A1	Tum_TNNT2	THBS1	CD47	0.000305893	10098	0.022608	17240	0.739342	13946	0.548995	4982	0.857801	14321	0	1
FB_SERPINE1	M_CD14	CCL2	CCR1	0.000306827	12704.6	0.0557924	4066	1.74388	3385	0.463933	6680	0.69824	49391	0	1
Tum_TNNT2	FB_RGS5	BMP7	ENG	0.000306996	9142	0.0489337	5196	1.26143	6749	0.443622	7192	0.799036	26572	0	1
Tum_TNNT2	M_CCR2	BMP7	ACTR2	0.000307137	7345.2	0.0458458	5842	1.20214	7323	0.480963	6306	0.842812	17254	0	1
Tum_KRT6A	FB_RGS5	RTN4	LINGO1	0.000307373	8956.2	0.0867776	1497	2.43396	1276	0.273609	15976	0.801563	26031	0	1
M_CD14	M_CD14	LGALS9	PTPRC	0.000307373	3145.8	0.0838042	1642	3.59245	429	0.894742	2219	0.874832	11438	0	1
FB_SERPINE1	M_CCL18	MXRA5	PILRA	0.00030767	6385	0.0796699	1866	1.90105	2707	0.443573	7196	0.828788	20155	0	1
FB_SERPINE1	FB_RGS5	COL5A3	ITGA1_ITGB1	0.000307849	7773	0.0225887	17262	1.91139	2660	0.552753	4924	0.8594	14018	0	1
FB_SERPINE1	M_CD14	CXCL12	CD4	0.000308177	6830.4	0.0469758	5578	1.986	2378	0.497978	5967	0.828514	20228	0	1
FB_SERPINE1	M_CCL18	CIRBP	TREM1	0.000308206	8044	0.0333606	9842	1.67636	3799	0.384802	9312	0.842755	17266	0	1
Tum_TNNT2	M_CCR2	HP	CD163	0.000308347	15159.4	0.0579726	3766	1.51629	4856	0.443376	7200	0.646212	59974	0	1
FB_RGS5	M_CD14	THY1	ITGAX_ITGB2	0.000308347	3899.2	0.0408565	7200	1.56323	4523	0.731375	3158	0.916235	4614	0	1
FB_MYH11	FB_COMP	COL3A1	DDR2	0.000308385	8327.4	0.0225848	17268	0.688837	15174	0.472231	6505	0.925985	2689	0	1
FB_SERPINE1	M_CD14	COPA	CD74	0.000308516	6427.2	0.0192015	21238	1.56744	4499	1.19119	1015	0.911902	5383	0	1
FB_COMP	M_CCR2	FN1	ITGA6	0.000309368	9545.2	0.0225688	17279	1.02693	9341	0.508292	5736	0.852268	15369	0	1
FB_COMP	FB_RGS5	COL1A2	ITGA1_ITGB1	0.000309637	4471.4	0.0225647	17282	2.11409	1939	0.748325	3058	0.953038	77	0	1
FB_COMP	FB_MYH11	FBN1	ITGB1	0.000310444	9027.6	0.0225554	17291	0.748996	13710	0.416305	8007	0.907381	6129	0	1
FB_MYH11	FB_RGS5	CALM3	MYLK	0.000310624	10040.2	0.0225536	17293	1.22948	7053	0.379657	9554	0.847578	16300	0	1
BC_IGHG1_PRDM1	M_CD14	ICAM4	ITGAM	0.000310889	22968.6	0.166538	300	1.9689	2448	0.152926	28145	0.512912	83949	0	1
FB_RGS5	FB_MYH11	COL4A1	ITGA10_ITGB1	0.000311093	24660.6	0.0741286	2228		120054	1.67727	368	0.941173	652	0	1
FB_RGS5	FB_MYH11	COL4A1	ITGA3_ITGB1	0.000311508	24660.6	0.0741286	2228		120054	1.67727	368	0.941173	652	0	1
FB_CALB2	M_CCR2	COL1A2	CD93	0.000311573	9916.2	0.0407789	7219	1.61518	4176	0.490185	6112	0.908078	6007	0.001	26067
FB_RGS5	FB_MYH11	COL4A1	ITGA9_ITGB1	0.000311923	24660.6	0.0741286	2228		120054	1.67727	368	0.941173	652	0	1
FB_COL27A1	M_CCR2	COL1A2	CD44	0.000312514	4564.4	0.0225258	17314	1.53153	4753	1.61351	425	0.94803	329	0	1
FB_SERPINE1	M_CD14	VIM	CD44	0.000312597	7494.6	0.0158789	27028	1.34952	6044	0.724705	3204	0.936817	1196	0	1
BC_IGHG1_PRDM1	M_CCL18	SELPLG	ITGB2	0.000313172	16727	0.0177234	23525	2.26369	1581	0.893168	2233	0.665241	56295	0	1
M_CD14	M_CCR2	LILRB4	LAIR1	0.000313589	3376.4	0.104671	957	3.7292	353	0.892975	2234	0.863004	13337	0	1
M_CCR2	M_CCR2	ITGB2	CD226	0.000314424	9865.2	0.166078	305	2.89102	805	0.892598	2236	0.71379	45979	0	1
FB_COMP	FB_RGS5	LAMB2	ITGA3_ITGB1	0.000315231	12036.2	0.0252572	14874	0.770008	13259	0.290152	14703	0.842387	17344	0	1
FB_SERPINE1	M_CD14	MXRA5	CD69	0.000315512	5663.2	0.074272	2225	2.03288	2187	0.520232	5515	0.837196	18388	0	1
Tum_KRT6A	Tum_KRT6A	PSAP	SORT1	0.000315686	10032.6	0.0224967	17349	1.04208	9147	0.307803	13478	0.882012	10188	0	1
FB_MYH11	Tum_KRT6A	THBS1	CD47	0.000315777	9446	0.0224958	17350	0.883372	11242	0.60611	4263	0.857497	14374	0	1
Tum_TNNT2	M_CCR2	C3	ITGAM	0.0003162	8699.8	0.0447331	6111	1.77739	3221	0.44151	7246	0.797303	26920	0	1
FB_COMP	FB_RGS5	COL11A1	ITGA11_ITGB1	0.000316232	9504.2	0.0281989	12635	0.610018	17355	0.413369	8128	0.887198	9402	0	1
FB_COL27A1	M_CD14	COL6A2	CD44	0.000316232	5149	0.0224926	17355	1.36086	5967	1.34383	806	0.933521	1616	0	1
FB_COL27A1	BC_IGHG1_PRDM1	COL6A1	ITGA6	0.000316414	9548.6	0.0226317	17213	0.862585	11563	1.01853	1609	0.842314	17357	0	1
FB_COMP	M_CCL18	GNAI2	FPR1	0.000316779	7131	0.0402116	7362	1.95997	2481	0.404908	8450	0.84229	17361	0	1
Tum_TNNT2	M_CCR2	SEMA6D	PLXNA1_TREM2_TYROBP	0.00031689	11580	0.047152	5539	1.21098	7250	0.662079	3685	0.733875	41425	0	1
FB_RGS5	FB_CFD	COL18A1	ITGB5	0.000317408	3279.8	0.0406086	7253	1.85435	2863	0.887103	2262	0.918945	4020	0	1
FB_COL27A1	FB_RGS5	MFAP5	NOTCH1	0.000317967	5999.2	0.0706708	2489	1.20768	7276	0.777499	2856	0.842214	17374	0	1
FB_COMP	M_CCL18	PLAU	PLAUR	0.000318242	9740.4	0.0224692	17377	0.848997	11814	0.48393	6243	0.863472	13267	0	1
FB_RGS5	M_CCL18	GPC3	CD81	0.000319043	2720.8	0.08684	1492	3.01876	726	0.890517	2247	0.888781	9138	0	1
FB_COMP	M_CD14	APP	CD74	0.000319801	4720.6	0.0224541	17394	1.68959	3714	1.19326	1011	0.934571	1483	0	1
M_CD14	M_CCL18	TNFSF13B	HLA-DPB1	0.000320357	2622.2	0.051888	4666	2.89506	801	1.67405	373	0.900799	7270	0	1
M_CCL18	FB_COMP	SPP1	ITGA5_ITGB1	0.000320734	3492	0.027588	13110	2.13732	1867	1.8031	231	0.928824	2251	0	1
FB_SERPINE1	FB_SERPINE1	SPON2	ITGA5	0.00032109	9993	0.0224394	17408	0.677637	15446	0.490361	6106	0.877298	11004	0	1
FB_MYH11	M_CD14	LGALS3BP	CD33	0.000321367	8794	0.0324713	10240	1.95779	2492	0.255322	17411	0.860496	13826	0	1
Tum_KRT6A	M_CCR2	CXADR	JAML	0.000321926	11965.6	0.102049	1040	1.48556	5072	0.440201	7279	0.711627	46436	0	1
FB_COL27A1	Tum_TNNT2	MDK	SDC4	0.000322106	9164.2	0.0289082	12192	0.607631	17419	0.523869	5470	0.878688	10739	0	1
FB_CFD	FB_CALB2	POSTN	ITGAV_ITGB5	0.000322476	8427.4	0.023092	16795	0.694584	15029	0.486927	6179	0.918417	4133	0	1
M_CCR2	FB_RGS5	GNAI2	CAV1	0.000324132	2432.6	0.0387053	7828	2.47125	1221	1.30222	854	0.928767	2259	0	1
Tum_KRT6A	Tum_KRT6A	SPINT1	ST14	0.000324202	7781.6	0.060346	3477	1.33278	6169	0.439654	7292	0.820936	21969	0	1
FB_CALB2	M_CCL18	MIF	CD74_CXCR4	0.00032461	4494	0.0224067	17446	1.84645	2898	1.17074	1067	0.937905	1058	0	1
Tum_KRT6A	M_CCR2	ANXA1	FPR1	0.000324703	10126.2	0.0313821	10753	1.47133	5179	0.25493	17447	0.842827	17251	0	1
FB_COMP	M_CCL18	LAMB2	CD44	0.000324703	8554.4	0.0284389	12493	1.21154	7245	0.516252	5586	0.841836	17447	0	1
Tum_KRT6A	FB_SERPINE1	PRSS2	F2R	0.000324729	9813.8	0.0636952	3119	1.20481	7295	0.510415	5693	0.769981	32961	0	1
Tum_KRT6A	M_CCL18	HSP90B1	TLR7	0.000324905	7714	0.0460498	5778	1.83018	2973	0.439318	7296	0.81861	22522	0	1
Tum_KRT6A	Tum_KRT6A	CALM1	PDE1A	0.000325355	10409.4	0.0260744	14234	1.03937	9178	0.347559	11180	0.841809	17454	0	1
FB_MYH11	FB_RGS5	COL1A1	ITGA1_ITGB1	0.000325355	4482.8	0.0223968	17454	2.12344	1908	0.752994	3029	0.954499	22	0	1
M_CD14	FB_RGS5	SPP1	CD44	0.000325413	2359.4	0.0358097	8853	3.12949	675	2.29229	6	0.928753	2262	0	1
FB_SERPINE1	BC_IGHG1_PRDM1	TNFSF13B	TNFRSF17	0.000325785	12582.4	0.0490204	5178	3.27738	621	0.43907	7301	0.696223	49811	0	1
FB_COMP	FB_CALB2	THBS2	SDC1	0.000326662	9946.4	0.0233423	16556	0.606149	17468	0.446102	7116	0.892229	8591	0	1
FB_COMP	FB_RGS5	MFGE8	PDGFRB	0.000326756	9375.6	0.02238	17469	0.781896	13026	0.434187	7441	0.890096	8941	0	1
M_CCL18	FB_COMP	SPP1	ITGAV_ITGB5	0.000327126	2714.2	0.0340815	9532	2.24067	1629	1.87731	143	0.928728	2266	0	1
FB_CFD	FB_COMP	COL1A1	DDR2	0.000327879	7676	0.0223713	17481	0.731428	14135	0.555572	4885	0.93162	1878	0	1
FB_COL27A1	Tum_KRT6A	COL11A1	DDR1	0.000328161	6977.4	0.0666692	2811	0.937629	10456	0.616781	4135	0.841679	17484	0	1
M_CCL18	FB_RGS5	TGFB1	CAV1	0.000328613	3028.6	0.0466268	5653	2.4828	1204	1.2114	968	0.900511	7317	0	1
FB_RGS5	FB_COL27A1	TFPI	LRP1	0.000330138	2940.2	0.109101	844	4.60384	61	0.885322	2273	0.874249	11522	0	1
FB_COMP	Tum_KRT6A	THBS1	ITGA3_ITGB1	0.000330325	11824.8	0.0223511	17507	0.773811	13186	0.34221	11454	0.844338	16976	0	1
FB_SERPINE1	M_CD14	COL6A1	CD44	0.000330747	7078.2	0.0197106	20585	1.20114	7329	0.525644	5421	0.930187	2055	0	1
Tum_TNNT2	FB_MYH11	SLPI	PLSCR1	0.000330986	8552.4	0.0223464	17514	0.776506	13140	0.616781	4134	0.896134	7973	0	1
FB_CALB2	M_CCR2	COL6A3	CD44	0.00033127	5950.6	0.0223422	17517	1.36876	5910	0.704577	3331	0.924292	2994	0	1
FB_SERPINE1	FB_COMP	COL1A1	SDC1	0.000331553	7732.2	0.0223417	17520	0.705633	14760	0.497391	5977	0.944892	403	0	1
FB_COMP	FB_RGS5	COL1A1	ITGA1_ITGB1	0.000332311	4505	0.0223373	17528	2.11951	1923	0.74895	3050	0.954441	23	0	1
FB_RGS5	M_CD14	THY1	ITGAM_ITGB2	0.000332532	3545	0.0402909	7339	1.7501	3342	0.763251	2943	0.918589	4100	0	1
FB_COL27A1	M_CCL18	FN1	ITGA6	0.00033288	8958.2	0.0223281	17534	0.989549	9794	0.942589	1972	0.851592	15490	0	1
FB_MYH11	M_CD14	B2M	LILRB2	0.00033364	10623.2	0.0234471	16443	1.50879	4903	0.253734	17542	0.858283	14227	0	1
M_CCR2	M_CCR2	LILRB4	LAIR1	0.000334037	3544	0.0994267	1109	3.63329	402	0.883897	2282	0.859937	13926	0	1
FB_COL27A1	FB_COMP	COL1A1	DDR2	0.000334211	6907	0.0223116	17548	0.727364	14224	1.28904	872	0.931534	1890	0	1
FB_MYH11	M_CCR2	SPON2	ITGAM	0.000334306	7562.6	0.0450466	6038	1.51165	4883	0.384091	9342	0.8414	17549	0	1
M_CCR2	M_CCL18	HLA-DPA1	CD4	0.000334505	2237.8	0.0659928	2889	3.40997	540	1.63078	409	0.900352	7350	0	1
FB_SERPINE1	M_CD14	TIMP2	CD44	0.000334505	8232.2	0.0187138	21958	1.19876	7350	0.540052	5141	0.904248	6711	0	1
FB_MYH11	M_CD14	COL6A1	CD44	0.000335165	5689.6	0.0223029	17558	1.34244	6093	0.717647	3256	0.934094	1540	0	1
M_CCL18	FB_SERPINE1	SPP1	ITGA9_ITGB1	0.000335779	4113.2	0.0229359	16948	2.00591	2286	1.69715	349	0.938577	982	0	1
Tum_KRT6A	M_CCL18	PKM	CD44	0.000336486	10108.6	0.0135905	32828	1.19809	7361	0.521995	5495	0.914917	4858	0	1
M_CCL18	M_CCL18	LGALS9	HAVCR2	0.000337528	3532.4	0.103205	1003	3.71887	360	0.88222	2290	0.85949	14008	0	1
FB_COMP	FB_RGS5	PLAU	ITGB1	0.000337749	8404.2	0.0222812	17585	0.935565	10486	0.485059	6217	0.897638	7732	0	1
FB_MYH11	BC_IGHG1_PRDM1	COL6A1	ITGA6	0.000339	11336.8	0.0222733	17597	0.843023	11917	0.379228	9571	0.841251	17598	0	1
FB_COMP	M_CCL18	ANXA2	TLR2	0.000339385	9393.2	0.0250003	15100	1.53293	4739	0.252799	17602	0.886395	9524	0	1
FB_SERPINE1	FB_CALB2	TGFB3	ITGB5	0.000339771	11866.4	0.0262823	14092	0.627543	16817	0.354447	10816	0.841202	17606	0	1
FB_MYH11	M_CCL18	LGALS3BP	CD33	0.000339868	9362.8	0.0300393	11485	1.82083	3013	0.252717	17607	0.855758	14708	0	1
M_CCR2	FB_SERPINE1	SPP1	ITGA5_ITGB1	0.000340602	3493	0.0273034	13327	2.23635	1640	1.8267	200	0.92848	2297	0	1
FB_SERPINE1	FB_COMP	ANGPTL4	SDC1	0.000340838	9806.4	0.0572908	3854	1.19516	7385	0.436634	7368	0.781076	30424	0	1
FB_COMP	FB_COMP	INHBA	ACTR2	0.000341511	11470.8	0.0222446	17624	0.741337	13906	0.37296	9867	0.849176	15956	0	1
M_CCR2	M_CCR2	LGALS9	CD44	0.000342298	2886.4	0.049937	5000	2.91874	783	1.10643	1255	0.900061	7393	0	1
FB_SERPINE1	BC_IGHG1_PRDM1	IL10	CD27	0.000342664	14094.8	0.200975	174	2.62599	1022	0.435665	7395	0.636941	61882	0	1
M_CCL18	FB_RGS5	S100A9	CD36	0.000342669	6973.2	0.230351	123	3.78998	315	0.852925	2432	0.774202	31995	0	1
Tum_TNNT2	FB_CALB2	S100A1	TRPM3	0.000343396	13318.6	0.255489	81	1.28835	6534	0.435491	7399	0.682809	52578	0	1
Tum_KRT6A	M_CD14	MMP7	CD44	0.000343396	10832	0.0449779	6053	1.19366	7399	0.46101	6761	0.765714	33946	0	1
Tum_KRT6A	M_CCL18	ADAM10	TREM2	0.000343695	13334.6	0.0155265	27804	2.15964	1815	0.920717	2086	0.761367	34967	0	1
FB_COMP	FB_CFD	FBN1	ITGB1	0.000344038	9400.8	0.0222257	17650	0.726737	14249	0.394881	8869	0.906761	6235	0	1
FB_RGS5	Tum_TNNT2	COL4A2	ITGA3_ITGB1	0.000344497	3201	0.0412529	7078	3.29985	608	1.25315	913	0.899991	7405	0	1
FB_RGS5	M_CD14	LAMC3	CD44	0.000344842	4460.4	0.162482	316	4.97379	25	0.660178	3702	0.837844	18258	0	1
M_CD14	M_CCL18	SPP1	ITGA8_ITGB1	0.000345027	5964.6	0.0165147	25698	2.30787	1473	1.70293	344	0.928399	2307	0	1
FB_COMP	M_CCR2	SPARC	ENG	0.000345405	6179.4	0.0222108	17664	1.30666	6375	0.577811	4563	0.928485	2294	0	1
FB_RGS5	M_CCL18	APOE	TREM2	0.000345416	2638.6	0.0400176	7410	2.87731	819	1.29592	865	0.918592	4098	0	1
M_CD14	M_CCL18	SPP1	ITGA9_ITGB1	0.000345471	5968.2	0.0165147	25698	2.30022	1491	1.70293	344	0.928399	2307	0	1
FB_MYH11	M_CD14	HLA-B	LILRB2	0.000345502	9103.4	0.0256523	14590	1.62452	4130	0.389053	9131	0.840807	17665	0	1
Tum_TNNT2	FB_RGS5	MFGE8	PDGFRB	0.000345502	9209.8	0.0222105	17665	0.774746	13169	0.48457	6224	0.889723	8990	0	1
FB_SERPINE1	M_CD14	MIF	CD44_CD74	0.000345784	9002.2	0.0139915	31725	1.19276	7412	0.721817	3224	0.926201	2649	0	1
Tum_TNNT2	FB_COL27A1	APOA1	LRP1	0.000345992	10347.6	0.0246797	15367	0.599911	17670	0.405021	8444	0.881559	10256	0	1
Tum_KRT6A	M_CD14	LGALS3	ENG	0.000346187	7127	0.0222033	17672	1.53564	4716	0.590391	4420	0.890753	8826	0	1
FB_MYH11	FB_RGS5	MFGE8	PDGFRB	0.000346481	9545	0.0221986	17675	0.774245	13179	0.420305	7874	0.889697	8996	0	1
Tum_TNNT2	M_CCR2	HSP90B1	ASGR1	0.000346677	7808.2	0.0306059	11166	1.86913	2805	0.435784	7392	0.84074	17677	0	1
Tum_KRT6A	M_CCL18	LAMA5	CD44	0.000347445	8949.4	0.0399961	7421	1.32758	6213	0.481898	6288	0.807673	24824	0	1
FB_COL27A1	M_CCR2	COL1A1	CD44	0.000347856	4625	0.0221879	17689	1.53031	4762	1.63085	408	0.949454	265	0	1
FB_SERPINE1	FB_COMP	COL1A2	SDC1	0.000348249	8175.4	0.0221847	17693	0.67727	15452	0.442312	7230	0.94275	501	0	1
FB_COMP	M_CCL18	VCAN	ITGA4	0.000349432	10126.8	0.0311118	10891	0.785584	12945	0.389843	9092	0.840615	17705	0	1
FB_RGS5	FB_CFD	COL4A1	ITGA3_ITGB1	0.000349937	24693.6	0.0730449	2318		120054	1.65584	390	0.940764	705	0	1
FB_RGS5	FB_CFD	COL4A1	ITGA9_ITGB1	0.000350385	24693.6	0.0730449	2318		120054	1.65584	390	0.940764	705	0	1
FB_CALB2	FB_COMP	COL3A1	DDR2	0.000350618	8516.2	0.0221575	17717	0.663237	15824	0.484419	6232	0.925328	2807	0	1
FB_COL27A1	M_CCL18	VCAN	ITGA4	0.000350816	8767.6	0.0310889	10907	0.784796	12965	0.890664	2246	0.840565	17719	0	1
M_CD14	M_CCL18	HMGB1	HAVCR2	0.00035097	3658.4	0.043699	6380	2.9021	797	0.662732	3674	0.899751	7440	0	1
FB_CALB2	FB_RGS5	CALM1	MYLK	0.000353397	10246.8	0.0221348	17745	1.15054	7869	0.274952	15873	0.88481	9746	0	1
Tum_KRT6A	BC_IGHG1_PRDM1	EFNB2	PECAM1	0.000353537	17614	0.0729018	2326	2.16149	1808	0.307136	13538	0.591873	70397	0	1
FB_CALB2	FB_RGS5	CALM3	MYLK	0.000354594	10472.4	0.0221194	17757	1.21494	7211	0.354366	10825	0.846318	16568	0	1
M_CCL18	FB_COL27A1	SPP1	ITGA5_ITGB1	0.000354893	3562.4	0.0271298	13447	2.12358	1907	1.91001	128	0.928268	2329	0	1
M_CD14	M_CCL18	HLA-DPB1	CD4	0.000355837	2357.8	0.0642499	3068	3.40949	541	1.40297	713	0.899574	7466	0	1
M_CCR2	FB_RGS5	CD14	ITGB1	0.000356252	2715.8	0.0363364	8640	2.35973	1377	1.1125	1229	0.928225	2332	0	1
FB_RGS5	FB_COMP	COL4A1	CD44	0.000357156	2599.6	0.0497766	5030	4.21746	123	1.67541	371	0.899507	7473	0	1
FB_MYH11	FB_CFD	TGFB3	ITGB5	0.000357298	12615	0.0260253	14265	0.59648	17784	0.311005	13297	0.840545	17728	0	1
Tum_TNNT2	M_CD14	COL9A2	CD44	0.000357722	9704.8	0.0398091	7476	1.32689	6221	0.482005	6285	0.789516	28541	0	1
FB_COMP	BC_IGHG1_PRDM1	THBS1	SDC1	0.000357901	11104.4	0.0288506	12237	0.657462	15989	0.380991	9505	0.840281	17790	0	1
FB_CFD	FB_CFD	PAM	FAP	0.000358203	9411.4	0.0264628	13962	0.6485	16224	0.40463	8462	0.89336	8408	0	1
FB_CFD	FB_RGS5	APP	TNFRSF21	0.000358807	5542.6	0.0426896	6656	1.80271	3098	0.45206	6953	0.877293	11005	0	1
FB_COL27A1	Tum_KRT6A	CTHRC1	FZD6	0.000359009	9078.2	0.0301042	11445	0.595706	17801	1.06406	1409	0.855636	14735	0	1
FB_COL27A1	M_CCL18	CD59	STAB1	0.000359311	10638.2	0.0266379	13821	1.43249	5424	0.250627	17804	0.848337	16141	0	1
FB_COL27A1	FB_COMP	PAM	FAP	0.000359715	9137.8	0.0252795	14853	0.595391	17808	0.605426	4269	0.891162	8758	0	1
FB_CFD	FB_RGS5	VCAM1	ITGA9_ITGB1	0.000359715	13370.4	0.0238839	16081	0.657012	16004	0.255783	17377	0.842128	17389	0	1
Tum_KRT6A	M_CCR2	SFTPD	SIRPA	0.000359805	9295.4	0.116536	713	1.62085	4149	0.432651	7487	0.764902	34127	0	1
M_CCR2	FB_CFD	SPP1	ITGAV_ITGB5	0.000359895	2760.2	0.0335423	9762	2.27261	1557	1.88132	141	0.928199	2340	0	1
FB_COL27A1	M_CCR2	HMGB1	CD163	0.000360423	10381.2	0.0234964	16399	1.28386	6574	0.250517	17815	0.876665	11117	0	1
FB_COL27A1	M_CCL18	APP	CD74	0.000360929	4590.6	0.0220456	17820	1.81337	3047	1.54071	534	0.934008	1551	0	1
FB_CFD	FB_SERPINE1	SPON2	ITGA5	0.000361638	10515.8	0.0220401	17827	0.659886	15912	0.427277	7665	0.876329	11174	0	1
FB_RGS5	FB_SERPINE1	COL4A1	CD44	0.000361705	2608.8	0.0496324	5055	4.21571	124	1.67907	367	0.899375	7497	0	1
Tum_KRT6A	M_CCL18	F11R	ITGAL_ITGB2	0.000361725	28615.6	0.0896973	1382		120054	0.97405	1801	0.830197	19840	0	1
Tum_KRT6A	FB_SERPINE1	APOA1	ABCA1	0.000362552	6812.8	0.0485011	5282	1.03054	9300	1.01214	1645	0.840065	17836	0	1
FB_CFD	FB_RGS5	COL1A1	ITGA1_ITGB1	0.000362552	4222.4	0.02308	16806	2.16858	1788	0.845209	2505	0.955147	12	0	1
FB_CALB2	FB_RGS5	COL1A2	ITGA1_ITGB1	0.000362654	4617.4	0.0220333	17837	2.07997	2025	0.737046	3123	0.952502	101	0	1
FB_CFD	FB_RGS5	COL1A1	CD36	0.000363162	4161.6	0.0629768	3181	2.58159	1062	0.487204	6170	0.880821	10394	0	1
FB_COL27A1	FB_COMP	COL11A1	ITGA10_ITGB1	0.000363773	10535.2	0.0220251	17848	0.63031	16739	0.517412	5560	0.867789	12528	0	1
FB_COMP	FB_COL27A1	MMP2	FGFR1	0.000364079	9381.4	0.022242	17628	0.594107	17851	0.566515	4701	0.904183	6726	0	1
Tum_KRT6A	FB_RGS5	PDAP1	PDGFRB	0.000365714	8841.4	0.0220062	17867	0.898466	11022	0.496628	5988	0.887622	9329	0	1
FB_CFD	FB_RGS5	LAMB1	ITGA1	0.000365816	4166.8	0.0764534	2061	3.34191	580	0.810281	2681	0.851506	15511	0	1
BC_IGHG1_PRDM1	M_CCL18	S100A9	CD68	0.000365866	25593.2	0.00534068	68330	2.0288	2203	0.870947	2353	0.671154	55079	0	1
FB_CFD	FB_RGS5	COL1A2	ITGA1_ITGB1	0.000366123	4170.4	0.0233927	16498	2.16725	1791	0.837521	2527	0.953838	35	0	1
FB_COMP	FB_RGS5	FBLN1	ITGB1	0.000366123	6598.6	0.022002	17871	0.967405	10076	0.662213	3682	0.935549	1363	0	1
FB_CFD	FB_RGS5	COL1A2	CD36	0.000366636	4287.8	0.0638299	3101	2.58026	1064	0.479516	6336	0.877621	10937	0	1
M_CCR2	FB_RGS5	GNAI2	F2R	0.000366682	2711	0.0666683	2812	2.71422	940	0.884184	2279	0.899178	7523	0	1
M_CD14	FB_RGS5	MFNG	NOTCH1	0.000366952	7372.2	0.183402	235	3.77903	326	0.522705	5485	0.779376	30814	0	1
BC_IGHG1_PRDM1	M_CCR2	SELPLG	ITGB2	0.000367254	16562.4	0.0180144	23037	2.30107	1489	0.870546	2356	0.667051	55929	0	1
FB_SERPINE1	FB_COL27A1	COL8A1	ITGA11_ITGB1	0.000367354	10640	0.0219931	17883	0.597371	17753	0.512326	5658	0.871795	11905	0	1
M_CCR2	M_CCL18	HLA-DPB1	CD4	0.000367645	2341.6	0.0636687	3121	3.3913	550	1.55479	508	0.899163	7528	0	1
FB_MYH11	M_CCR2	TIMP2	CD44	0.000367971	6497	0.0219878	17889	1.42198	5499	0.673797	3584	0.911004	5512	0	1
FB_CFD	FB_RGS5	COL6A1	ITGA1_ITGB1	0.000368073	3614.4	0.0269697	13574	2.1963	1716	0.863652	2393	0.945427	388	0	1
FB_CALB2	M_CCR2	VCAN	CD44	0.000368073	6704.2	0.0219872	17890	1.28803	6538	0.631909	3970	0.913382	5122	0	1
FB_CFD	FB_COL27A1	COL6A3	SDC1	0.000368794	8710.6	0.0221316	17749	0.592887	17897	0.687715	3471	0.917033	4435	0	1
FB_CFD	FB_RGS5	COL6A2	ITGA1_ITGB1	0.000368897	3717	0.0265406	13901	2.18357	1753	0.844243	2510	0.944306	420	0	1
FB_COL27A1	FB_COMP	FN1	SDC1	0.000369516	6791.6	0.0219694	17904	0.775785	13149	1.13717	1170	0.932608	1734	0	1
BC_IGHG1_PRDM1	M_CCL18	TNFSF13B	HLA-DPB1	0.000369573	24004.6	0.00444282	73804	1.98922	2361	1.40622	712	0.726559	43145	0	1
FB_CFD	FB_RGS5	COL6A3	ITGA1_ITGB1	0.000369619	3799.6	0.0271949	13393	2.17556	1774	0.806397	2701	0.93739	1129	0	1
M_CCL18	M_CCL18	APOE	SCARB1	0.000370038	3926.4	0.0723807	2362	2.59902	1046	1.60895	434	0.849975	15789	0	1
FB_MYH11	M_CCR2	COL1A2	CD44	0.000370652	5183.6	0.021964	17915	1.49411	4998	0.815744	2655	0.947404	349	0	1
FB_COL27A1	FB_RGS5	CXCL12	AVPR1A	0.000371456	4879.2	0.160607	328	5.19828	10	0.651888	3777	0.828348	20280	0	1
FB_MYH11	M_CCL18	FN1	ITGA6	0.000372726	10770.8	0.0219492	17935	0.968112	10066	0.367108	10155	0.850507	15697	0	1
FB_CFD	FB_COL27A1	COL6A1	SDC1	0.000372934	8141.8	0.0219482	17937	0.613627	17236	0.74497	3083	0.927482	2452	0	1
FB_COMP	FB_RGS5	CXCL12	AVPR1A	0.000373718	5306.4	0.160551	329	5.19805	11	0.500593	5907	0.828323	20284	0	1
M_CCR2	M_CCR2	SPP1	PTGER4	0.000373773	4062.2	0.0722633	2370	2.64737	1002	1.83691	186	0.845389	16752	0	1
FB_CFD	FB_CALB2	CXCL12	ITGAV	0.000374183	13199.8	0.0223911	17458	0.591129	17949	0.293758	14452	0.848347	16139	0	1
Tum_TNNT2	M_CCL18	BMP7	ACTR2	0.000375122	8045.2	0.0435398	6422	1.13392	8045	0.422679	7800	0.839364	17958	0	1
M_CD14	M_CCL18	LGALS9	PTPRC	0.00037518	3611.6	0.0722155	2373	3.30722	604	0.874158	2342	0.866454	12738	0	1
FB_CFD	FB_RGS5	DCN	EGFR	0.000375227	11162.4	0.02535	14799	0.597281	17757	0.354412	10821	0.868458	12434	0	1
FB_MYH11	M_CD14	VCAN	CD44	0.000375645	7024.2	0.0219258	17963	1.21875	7173	0.557878	4837	0.913271	5147	0	1
M_CD14	FB_MYH11	SPP1	ITGAV_ITGB5	0.00037565	2657.4	0.0332883	9881	2.68329	970	2.07784	61	0.927945	2374	0	1
FB_CFD	FB_RGS5	VCAN	EGFR	0.000377006	11308.2	0.0273273	13304	0.610626	17336	0.34865	11130	0.85546	14770	0	1
Tum_TNNT2	Tum_KRT6A	SLPI	PLSCR4	0.000377951	7837.2	0.0397994	7479	0.946128	10358	0.699378	3363	0.839234	17985	0	1
FB_CFD	FB_RGS5	MDK	SDC2	0.000378056	7584	0.0237103	16225	0.77278	13201	0.466865	6624	0.93168	1869	0	1
FB_COL27A1	M_CCR2	HLA-B	CD3D	0.000378161	11008	0.0221905	17686	0.756348	13543	0.50474	5823	0.839229	17987	0	1
FB_RGS5	FB_RGS5	POMC	ADCYAP1R1	0.000378263	18451.8	0.160051	331	4.61323	57	0.241903	18588	0.57633	73282	0	1
M_CCR2	M_CCR2	HLA-DMB	CD4	0.000379422	3771.6	0.0884739	1427	3.49722	491	0.86565	2382	0.856582	14557	0	1
FB_SERPINE1	FB_COMP	COL3A1	DDR2	0.00037974	9020.2	0.0218975	18002	0.64766	16245	0.417479	7976	0.924919	2877	0	1
FB_CFD	FB_RGS5	MFAP2	NOTCH1	0.000380057	7958.8	0.05374	4348	1.21373	7225	0.360559	10483	0.840491	17737	0	1
FB_CFD	FB_RGS5	COL10A1	ITGA1_ITGB1	0.000380373	6212.8	0.0333649	9840	1.96151	2467	0.560039	4803	0.859786	13953	0	1
FB_CFD	FB_RGS5	COL16A1	ITGA1_ITGB1	0.00038069	5742	0.0283604	12542	1.97053	2442	0.567883	4683	0.88943	9042	0	1
Tum_KRT6A	M_CCL18	S100A9	ITGB2	0.000380843	14240.4	0.0135929	32820	2.19308	1727	0.916267	2112	0.763126	34542	0	1
FB_CFD	FB_RGS5	COL27A1	ITGA1_ITGB1	0.000381113	4910.4	0.0387915	7796	2.09622	1982	0.620567	4085	0.878945	10688	0	1
FB_COL27A1	M_CCR2	B2M	CD3D	0.000381219	10276.6	0.0218871	18016	0.770361	13255	0.472754	6494	0.861453	13617	0	1
Tum_KRT6A	M_CCL18	S100A9	CD68	0.000381317	13502.6	0.014335	30760	2.13362	1882	0.962199	1856	0.769783	33014	0	1
FB_CFD	FB_RGS5	COL12A1	ITGA1_ITGB1	0.000381431	4131.6	0.0287095	12338	2.11704	1929	0.685828	3488	0.924749	2902	0	1
FB_CFD	FB_COMP	FN1	SDC1	0.000381748	7518	0.0218814	18021	0.770727	13249	0.577659	4566	0.932482	1753	0	1
FB_CFD	FB_RGS5	COL8A1	ITGA1_ITGB1	0.000382915	6493	0.0253127	14826	1.96756	2452	0.583296	4503	0.878984	10683	0	1
FB_CFD	FB_RGS5	COL5A3	ITGA1_ITGB1	0.000383127	5558.4	0.0311686	10864	2.05944	2098	0.63694	3916	0.877751	10913	0	1
FB_CFD	FB_RGS5	COL5A2	ITGA1_ITGB1	0.000383234	3539.8	0.0288898	12213	2.19283	1729	0.823338	2617	0.93725	1139	0	1
FB_MYH11	FB_COMP	MDK	SDC1	0.000383234	9676.2	0.023189	16693	0.587923	18035	0.350317	11036	0.926445	2616	0	1
FB_CFD	FB_RGS5	COL5A1	ITGA1_ITGB1	0.00038334	3687.6	0.0293181	11911	2.16159	1807	0.766963	2921	0.932124	1798	0	1
FB_SERPINE1	FB_RGS5	MFGE8	PDGFRB	0.00038334	9714.8	0.0218604	18036	0.75998	13473	0.418311	7953	0.888942	9111	0	1
FB_CFD	FB_RGS5	COL3A1	ITGA1_ITGB1	0.000383446	4013.8	0.0242129	15780	2.17899	1763	0.861998	2404	0.952231	121	0	1
FB_MYH11	FB_RGS5	TGFB3	ITGB1	0.000383446	10985	0.0218601	18037	0.766519	13333	0.352915	10913	0.867006	12641	0	1
M_CD14	FB_RGS5	LGALS3	MCAM	0.000383507	2892.6	0.0688648	2614	3.74283	345	0.63897	3894	0.898592	7609	0	1
FB_CFD	FB_RGS5	COL11A1	ITGA1_ITGB1	0.000383765	5135.2	0.0321751	10385	1.97477	2417	0.587	4452	0.893216	8421	0	1
M_CD14	M_CCR2	LGALS9	CD44	0.000384503	3051.8	0.0482934	5326	2.85412	836	1.04807	1482	0.898546	7614	0	1
Tum_TNNT2	M_CCR2	VEGFA	CD44	0.000384902	9342.8	0.0393586	7616	1.43085	5440	0.585504	4466	0.78653	29191	0	1
FB_CALB2	FB_RGS5	COL1A1	ITGA1_ITGB1	0.00038515	4616	0.0218492	18053	2.08727	2009	0.759404	2986	0.953958	31	0	1
FB_MYH11	FB_COMP	TNC	SDC1	0.000386111	9971.8	0.0352191	9077	0.682021	15331	0.435924	7388	0.838831	18062	0	1
FB_COL27A1	FB_COMP	HSPG2	SDC1	0.000386539	11468.8	0.0248705	15201	0.586907	18066	0.412749	8153	0.849315	15923	0	1
M_CCL18	FB_RGS5	SPP1	ITGA4_ITGB1	0.000386561	3193.6	0.0299982	11509	2.14496	1849	1.82087	212	0.927829	2397	0	1
FB_CFD	FB_RGS5	GNAI2	EDNRA	0.000386753	8810.2	0.0318862	10511	1.13763	8011	0.373326	9850	0.85062	15678	0	1
FB_COMP	FB_SERPINE1	COL8A1	ITGA1_ITGB1	0.000386753	10256	0.0218271	18068	0.738681	13960	0.442714	7218	0.87088	12033	0	1
FB_CFD	FB_RGS5	GNAI2	F2R	0.00038686	4815.6	0.0422751	6770	2.19566	1719	0.587389	4448	0.876572	11140	0	1
FB_CFD	FB_RGS5	GNAI2	CAV1	0.000386967	5002.2	0.0245435	15485	1.95268	2510	1.00543	1676	0.912147	5339	0	1
M_CCL18	FB_CFD	SPP1	ITGA5_ITGB1	0.000387041	3663.8	0.0267702	13727	2.11273	1946	1.78628	247	0.927823	2398	0	1
FB_CFD	FB_RGS5	SERPINF1	PLXDC1	0.000387824	7525.8	0.0273895	13260	0.816902	12334	0.498044	5965	0.907753	6069	0	1
FB_CFD	FB_RGS5	CALM3	MYLK	0.000388253	9011.6	0.024779	15275	1.30397	6400	0.410196	8254	0.853558	15128	0	1
FB_CFD	FB_RGS5	TGFB1	CAV1	0.000388575	6956.2	0.0225529	17294	1.97234	2431	0.999773	1698	0.86292	13357	0	1
FB_CALB2	M_CCR2	LAMC1	CD44	0.000388898	8925.6	0.0218135	18088	1.41195	5567	0.609203	4227	0.845444	16745	0	1
BC_IGHG1_PRDM1	M_CD14	CD38	PECAM1	0.000388961	15197	0.0719056	2402	3.31467	600	0.336432	11766	0.64024	61216	0	1
FB_COMP	M_CD14	CALM1	KCNN4	0.000389113	9353.4	0.0265656	13880	2.34847	1405	0.24754	18090	0.86273	13391	0	1
FB_COMP	FB_CFD	DCN	EGFR	0.000390405	11118.4	0.0223249	17538	0.585735	18102	0.483533	6251	0.861028	13700	0	1
FB_SERPINE1	M_CCL18	GNAI2	FPR1	0.000390837	7520.2	0.038096	8036	1.91142	2658	0.396705	8800	0.838667	18106	0	1
Tum_KRT6A	FB_RGS5	PIGF	FLT1	0.000390888	15221.4	0.0718781	2406	2.5068	1168	0.236319	19074	0.678608	53458	0	1
FB_CALB2	M_CCL18	ADAM10	TREM2	0.000391269	5588.4	0.0412042	7091	2.4822	1205	1.03659	1535	0.838645	18110	0	1
FB_CFD	FB_RGS5	LGALS3	MCAM	0.000391593	3828	0.0568778	3901	3.53721	463	0.507573	5755	0.88954	9020	0	1
M_CD14	FB_CALB2	SPP1	ITGA8_ITGB1	0.000392061	26137.6	0.0324863	10232		120054	2.06346	64	0.947878	337	0	1
FB_COMP	FB_RGS5	LAMB2	ITGA6_ITGB1	0.000392242	13084	0.0237206	16221	0.682264	15328	0.276431	15751	0.83861	18119	0	1
Tum_KRT6A	M_CCL18	VEGFA	CD44	0.000392334	10172	0.0392483	7653	1.19829	7357	0.469085	6582	0.786295	29267	0	1
FB_CFD	M_CCL18	HLA-B	LILRB1	0.000392892	8615.6	0.031401	10743	1.75486	3316	0.275981	15785	0.863647	13233	0	1
FB_COMP	FB_SERPINE1	COL11A1	ITGA1_ITGB1	0.000392892	11602.8	0.0217859	18125	0.589067	18005	0.366089	10203	0.873145	11680	0	1
FB_SERPINE1	M_CCR2	HLA-B	CD3D	0.000393109	13090.8	0.0219814	17893	0.739423	13941	0.279963	15492	0.838589	18127	0	1
FB_CFD	M_CCL18	ANXA1	FPR1	0.000393217	8435.4	0.0374485	8268	1.78469	3181	0.276747	15719	0.854181	15008	0	1
FB_SERPINE1	M_CD14	BGN	LY96	0.000393434	7580.8	0.021775	18130	1.10321	8422	0.71835	3249	0.895288	8102	0	1
FB_CFD	M_CCL18	HLA-A	LILRB1	0.00039376	9524.2	0.030387	11278	1.73191	3456	0.247771	18071	0.855257	14815	0	1
Tum_KRT6A	M_CD14	S100A1	TLR4	0.000394158	15054.4	0.0492755	5121	1.16862	7662	0.727688	3186	0.649705	59302	0	1
Tum_KRT6A	FB_RGS5	CALM2	KCNQ3	0.000394303	8232	0.0485902	5263	2.16725	1790	0.273719	15968	0.838503	18138	0	1
FB_COMP	M_CCR2	COL1A2	CD44	0.000396045	5274.2	0.0217504	18154	1.47988	5120	0.800505	2743	0.94716	353	0	1
FB_CFD	M_CCL18	CD99	PILRA	0.000396263	5003.4	0.0570831	3879	1.8721	2792	0.461622	6742	0.87363	11603	0	1
FB_SERPINE1	M_CCR2	ANXA1	FPR1	0.000397137	9939	0.0328689	10056	1.5219	4814	0.246832	18164	0.845869	16660	0	1
FB_CFD	M_CCR2	DCN	TLR2	0.000397212	3812.8	0.0504194	4915	2.16529	1798	0.568988	4673	0.898004	7677	0	1
FB_COL27A1	FB_RGS5	MFAP2	NOTCH1	0.000397574	7080.4	0.052085	4642	1.18177	7533	0.545112	5058	0.838383	18168	0	1
FB_CFD	M_CCL18	B2M	LILRB1	0.000397574	8053.6	0.0311901	10855	1.78068	3200	0.269793	16239	0.88333	9973	0	1
FB_MYH11	M_CCL18	LAMB1	CD44	0.000397684	9759.8	0.0217359	18169	1.18044	7543	0.504939	5812	0.842696	17274	0	1
FB_RGS5	M_CCL18	BGN	TLR2	0.000398234	2428	0.0700962	2527	2.61231	1028	1.26126	902	0.897994	7682	0	1
Tum_TNNT2	M_CCL18	HMGB1	CXCR4	0.000398234	9237	0.0167455	25290	1.16692	7682	0.480383	6317	0.903066	6895	0	1
FB_SERPINE1	M_CCR2	B2M	LILRB2	0.000398451	7009.6	0.0421292	6826	2.52036	1146	0.246638	18176	0.890328	8899	0	1
FB_SERPINE1	M_CCL18	CD59	STAB1	0.000399109	11558.8	0.0240326	15928	1.33182	6179	0.24655	18182	0.841597	17504	0	1
FB_CFD	FB_CALB2	EDIL3	ITGB5	0.000399548	12903.2	0.0253093	14830	0.582896	18186	0.307262	13533	0.839331	17966	0	1
FB_MYH11	FB_COMP	COL1A1	DDR2	0.000399768	8421.6	0.021709	18188	0.686289	15232	0.463357	6694	0.930656	1993	0	1
FB_CFD	M_CCL18	FN1	C5AR1	0.000400207	5112	0.0812146	1786	1.64263	4025	0.447626	7067	0.866788	12681	0	1
FB_SERPINE1	FB_COMP	COL8A1	ITGA10_ITGB1	0.000400207	10811.8	0.0217068	18192	0.763034	13411	0.383672	9350	0.864483	13105	0	1
FB_CFD	M_CCL18	FN1	ITGA6	0.000400317	10486.4	0.0222387	17633	0.984492	9864	0.383075	9387	0.851338	15547	0	1
Tum_KRT6A	M_CCR2	HMGB1	TLR2	0.000400868	8910	0.0279772	12790	1.86858	2808	0.246302	18198	0.878582	10753	0	1
Tum_KRT6A	Tum_KRT6A	CDH1	ERBB3	0.000401397	16618	0.240657	102	1.14111	7968	0.233473	19326	0.668179	55693	0	1
FB_CFD	FB_COMP	THBS1	SDC1	0.000401419	11183.6	0.0279618	12804	0.632123	16684	0.410968	8226	0.83817	18203	0	1
FB_COMP	FB_RGS5	MFAP5	NOTCH1	0.00040175	7253.6	0.0665232	2828	1.16087	7748	0.432693	7485	0.838154	18206	0	1
Tum_KRT6A	M_CCL18	LAMC2	CD44	0.000401928	12080.4	0.0501627	4963	1.27205	6664	0.426505	7700	0.735375	41074	0	1
FB_CFD	M_CCL18	COL6A1	ITGA6	0.00040197	8514.8	0.0283667	12536	1.04567	9102	0.475923	6414	0.85674	14521	0	1
FB_RGS5	FB_COL27A1	GPC3	LRP1	0.000403072	3559.4	0.0727751	2334	2.54912	1097	0.853677	2431	0.871501	11934	0	1
Tum_KRT6A	M_CCR2	TIMP3	CD44	0.000403075	9008.2	0.0216795	18218	1.37691	5842	0.606366	4258	0.845608	16722	0	1
FB_CFD	FB_RGS5	CALM1	MYLK	0.000403518	10742.6	0.0216719	18222	1.12447	8158	0.255242	17419	0.883728	9913	0	1
M_CCL18	FB_RGS5	SPP1	ITGA8_ITGB1	0.000403564	2885.4	0.0319553	10482	2.3963	1329	1.83825	183	0.927623	2432	0	1
M_CCL18	FB_RGS5	SPP1	ITGA9_ITGB1	0.000404057	2905.6	0.0318799	10517	2.35335	1394	1.83803	184	0.927623	2432	0	1
FB_COL27A1	FB_SERPINE1	PAM	FAP	0.000404183	9268.8	0.0249121	15175	0.581537	18228	0.621996	4067	0.890449	8873	0	1
FB_COMP	M_CCR2	FN1	CD44	0.000404516	5143.8	0.0216636	18231	1.58011	4410	0.932889	2023	0.937915	1054	0	1
FB_CFD	M_CCL18	CXCL14	CXCR4	0.000404627	6552.8	0.0397194	7506	1.2709	6676	0.613895	4168	0.857279	14413	0	1
FB_MYH11	M_CCL18	HMGB1	HAVCR2	0.000404738	8241	0.0309908	10965	2.0903	1997	0.245947	18233	0.883154	10009	0	1
FB_CFD	M_CCL18	DCN	TLR2	0.000405515	4984.8	0.0408684	7196	1.79017	3152	0.531728	5306	0.887976	9269	0	1
FB_CFD	M_CCL18	LGALS1	PTPRC	0.000405626	4321.6	0.0277455	12967	1.95078	2517	0.653135	3767	0.928096	2356	0	1
M_CD14	M_CCL18	C1QA	CD93	0.000406033	4625.4	0.0731287	2305	2.46235	1231	0.852119	2437	0.843441	17153	0	1
FB_CFD	M_CCL18	VCAN	TLR2	0.000406517	5187.2	0.0440561	6297	1.80352	3095	0.525967	5412	0.876632	11131	0	1
FB_CFD	M_CCL18	VCAN	ITGA4	0.000406628	10286.2	0.0308294	11050	0.775868	13147	0.383011	9390	0.840003	17843	0	1
FB_COMP	M_CCL18	HMGB1	HAVCR2	0.000407074	8239	0.0310126	10949	2.09169	1992	0.24559	18254	0.88319	9999	0	1
FB_RGS5	FB_COMP	COL18A1	ITGB5	0.000407518	3503.6	0.0390024	7727	1.81177	3057	0.866106	2379	0.917429	4354	0	1
FB_SERPINE1	M_CD14	VCAN	CD44	0.000407518	7659	0.0206064	19494	1.16267	7727	0.519725	5521	0.910782	5552	0	1
FB_CALB2	M_CCR2	SPARC	ENG	0.00040819	6494.8	0.0216279	18264	1.27028	6680	0.542996	5093	0.927597	2436	0	1
FB_COL27A1	M_CCR2	CD59	STAB1	0.000408302	11418	0.0246946	15343	1.31362	6318	0.245423	18265	0.843399	17163	0	1
FB_CFD	M_CCL18	CXCL12	CXCR4	0.000408414	7046.2	0.0360357	8753	1.28226	6589	0.556173	4872	0.854143	15016	0	1
FB_CFD	M_CCL18	COPA	CD74	0.000408525	4298.2	0.0249041	15178	1.95835	2489	1.6728	375	0.921804	3448	0	1
FB_CFD	M_CD14	THY1	ITGAX_ITGB2	0.000408977	4261.4	0.0389825	7734	1.504	4935	0.661367	3695	0.914416	4942	0	1
M_CD14	M_CD14	HLA-DQB1	CD4	0.000409008	2801	0.0714102	2443	3.45655	513	1.09999	1273	0.884651	9775	0	1
FB_CFD	M_CCL18	ADAM10	TREM2	0.000409421	5658.8	0.040668	7244	2.47546	1210	1.02822	1564	0.837757	18275	0	1
FB_CFD	M_CCL18	SPON2	ITGAM	0.000409869	5246	0.0603418	3478	1.91988	2623	0.485466	6205	0.859946	13923	0	1
FB_COMP	FB_SERPINE1	COL8A1	ITGA11_ITGB1	0.000409869	11291.8	0.022264	17605	0.580445	18279	0.396986	8787	0.872478	11787	0	1
FB_COMP	FB_RGS5	BST1	CAV1	0.000410318	5141.8	0.0538192	4333	2.28921	1516	1.02368	1576	0.837741	18283	0	1
FB_COMP	FB_RGS5	LAMB2	ITGA9_ITGB1	0.000410767	12394.2	0.0246407	15407	0.796544	12721	0.27929	15555	0.837731	18287	0	1
Tum_KRT6A	Tum_KRT6A	EFNA1	EPHA1	0.000410842	19622.4	0.187689	221	0.9913	9778	0.224662	20147	0.605173	67965	0	1
FB_MYH11	M_CCL18	COPA	CD74	0.000410991	5226.6	0.0216047	18289	1.84885	2883	1.6286	412	0.916526	4548	0	1
FB_COL27A1	M_CCL18	CIRBP	TREM1	0.000411553	8319	0.0309226	10998	1.56796	4494	0.422494	7808	0.837662	18294	0	1
FB_CFD	FB_COL27A1	COL6A2	SDC1	0.000411666	8362	0.0215991	18295	0.600897	17632	0.725561	3199	0.926021	2683	0	1
FB_COMP	M_CD14	COL6A2	CD44	0.000412004	6000	0.021597	18298	1.31293	6322	0.672621	3592	0.932249	1787	0	1
FB_CALB2	M_CCL18	CIRBP	TREM1	0.000412116	9335.4	0.0309094	11009	1.56738	4503	0.317397	12865	0.837633	18299	0	1
FB_MYH11	FB_COMP	FN1	SDC1	0.000412341	7695.6	0.0215965	18301	0.754348	13592	0.561692	4769	0.932068	1815	0	1
FB_CFD	M_CCL18	GNAI2	FPR1	0.000412454	7258.8	0.0391597	7683	1.93583	2572	0.408965	8304	0.840521	17734	0	1
FB_COL27A1	FB_CFD	FN1	DPP4	0.000412454	10858.4	0.0224937	17352	0.579793	18302	0.911383	2138	0.846605	16499	0	1
FB_COMP	M_CD14	COL6A3	CD44	0.000412567	6366.4	0.0215959	18303	1.2824	6586	0.657823	3722	0.923094	3220	0	1
FB_COMP	M_CD14	PLAU	ST14	0.000412792	7888	0.0404894	7277	1.24618	6896	0.451719	6961	0.837596	18305	0	1
FB_CFD	M_CCL18	BGN	TLR2	0.000412905	6387	0.0361171	8709	1.74891	3349	0.468164	6596	0.863372	13280	0	1
FB_MYH11	M_CCR2	COL1A1	CD44	0.000413356	5272.8	0.0215885	18310	1.48923	5037	0.805174	2721	0.948793	295	0	1
FB_RGS5	Tum_KRT6A	COL4A2	ITGA10_ITGB1	0.000414007	2564.2	0.0388863	7758	3.08341	692	1.13863	1162	0.923138	3208	0	1
FB_CFD	M_CCL18	MMP2	PECAM1	0.000414034	7364.6	0.0347883	9249	1.41326	5553	0.45414	6910	0.853635	15110	0	1
FB_CFD	FB_RGS5	ADAM12	ITGB1	0.000414147	8159.4	0.0215833	18317	0.857703	11656	0.486037	6197	0.916193	4626	0	1
FB_RGS5	Tum_KRT6A	COL4A2	ITGA1_ITGB1	0.000414218	2564.6	0.0388863	7758	3.07994	694	1.13863	1162	0.923138	3208	0	1
FB_RGS5	Tum_KRT6A	COL4A2	ITGA9_ITGB1	0.000414428	2558.6	0.0388863	7758	3.15753	664	1.13863	1162	0.923138	3208	0	1
M_CCR2	FB_COL27A1	SPP1	ITGAV_ITGB5	0.0004145	2841.2	0.0328188	10079	2.26193	1585	2.0205	87	0.927469	2454	0	1
FB_SERPINE1	M_CCL18	HMGB1	HAVCR2	0.000414599	8424.8	0.0301723	11413	2.03801	2166	0.24494	18321	0.881766	10223	0	1
FB_CFD	M_CCL18	HMGB1	CD163	0.000415732	6485.6	0.0341587	9497	1.93701	2566	0.327017	12287	0.895511	8077	0	1
FB_CFD	M_CCL18	MDK	SORL1	0.000416413	6215.2	0.0325218	10216	1.42915	5456	0.395752	8837	0.905049	6566	0	1
M_CCR2	FB_MYH11	SPP1	ITGA5_ITGB1	0.000416509	3708.8	0.0264455	13976	2.13362	1881	1.80437	228	0.927413	2458	0	1
FB_CFD	M_CCL18	BGN	LY96	0.000416527	6259.8	0.0258462	14402	1.33817	6127	0.641001	3871	0.903055	6898	0	1
FB_RGS5	FB_RGS5	ADM2	DCLK3	0.000416618	38972.2	0.557374	2	2.1942	1723	0.0389867	52257	0.202436	112290	0.002	28589
BC_IGHG1_PRDM1	BC_IGHG1_PRDM1	TNFSF13B	TNFRSF17	0.000416618	22444.8	0.0158347	27115	3.09961	685	0.385638	9286	0.565708	75137	0	1
FB_RGS5	FB_SERPINE1	TIMP1	CD63	0.000416618	8098.4	0.013409	33387	1.49678	4981	0.914505	2121	0.961455	2	0	1
FB_MYH11	FB_COMP	PAM	FAP	0.000416867	10451.6	0.0248501	15222	0.578374	18341	0.374431	9794	0.890328	8900	0	1
FB_COL27A1	M_CCR2	LAMB1	CD44	0.000417095	8995	0.0215561	18343	1.36297	5953	0.710972	3293	0.842145	17385	0	1
FB_COL27A1	FB_RGS5	VCAM1	ITGA9_ITGB1	0.000417208	12594	0.0222571	17611	0.609628	17364	0.377356	9650	0.837382	18344	0	1
FB_CFD	M_CCL18	CD59	STAB1	0.000417891	9992.2	0.0266002	13855	1.43103	5437	0.29278	14512	0.848246	16156	0	1
FB_CFD	M_CCL18	MXRA5	AXL	0.000418005	9289.4	0.0261112	14211	0.853923	11715	0.439584	7293	0.863686	13227	0	1
FB_COMP	M_CD14	COL6A1	CD44	0.000418005	6026	0.0215465	18351	1.30121	6420	0.661867	3689	0.933024	1669	0	1
FB_MYH11	M_CCR2	HLA-A	CD3D	0.000418461	10433.6	0.0240008	15958	0.949937	10320	0.431297	7534	0.837351	18355	0	1
FB_CFD	M_CCL18	INHBA	ACTR2	0.000418575	10695.8	0.0228711	17005	0.849823	11803	0.391214	9038	0.850947	15632	0	1
FB_MYH11	M_CCL18	GNAI2	FPR1	0.000418803	7747.4	0.0373454	8301	1.89419	2728	0.383674	9349	0.837316	18358	0	1
M_CCL18	M_CCR2	LGALS9	CD44	0.000418871	3111	0.0470001	5571	2.80327	873	1.08362	1329	0.897301	7781	0	1
Tum_KRT6A	FB_SERPINE1	SLPI	PLSCR4	0.000419031	7680.4	0.0386865	7835	1.01351	9509	0.80737	2697	0.837311	18360	0	1
FB_COMP	M_CCR2	COL1A1	CD44	0.00041983	5296.6	0.0215313	18367	1.48531	5075	0.80113	2741	0.948729	299	0	1
FB_CFD	M_CCR2	HLA-B	CD3D	0.000419945	13081	0.022021	17853	0.742628	13871	0.278762	15587	0.838711	18093	0	1
FB_CFD	M_CCR2	HLA-B	LILRB2	0.000420173	6456	0.0436417	6393	2.57888	1066	0.312918	13163	0.873242	11657	0	1
FB_SERPINE1	M_CCR2	HLA-B	LILRB1	0.000420288	10675.2	0.0259067	14365	1.4697	5191	0.244155	18371	0.851921	15448	0	1
FB_COMP	M_CCL18	VCAN	CD44	0.000420746	7078.6	0.0215256	18375	1.14805	7894	0.642456	3858	0.912539	5265	0	1
FB_CFD	M_CCR2	HLA-A	LILRB2	0.000421318	7177.8	0.0422325	6780	2.55594	1091	0.284709	15096	0.865351	12921	0	1
FB_MYH11	M_CD14	MXRA5	CD69	0.000422121	5690	0.0742822	2222	2.03301	2186	0.512484	5654	0.837206	18387	0	1
M_CCL18	M_CCR2	B2M	LILRB2	0.000422279	3642.2	0.0487445	5232	2.97786	751	0.589405	4430	0.897249	7797	0	1
FB_COL27A1	M_CCR2	CXCL12	CD4	0.000422351	5542.4	0.0532013	4440	2.27165	1563	0.705671	3319	0.837175	18389	0	1
BC_IGHG1_PRDM1	FB_COMP	IL16	GRIN2D	0.000422801	28529.4	0.156256	350	0.903103	10934	0.112959	34731	0.426676	96631	0	1
FB_COL27A1	M_CCL18	VCAN	CD44	0.00042281	6543	0.0215098	18393	1.14727	7904	1.14328	1147	0.91251	5270	0	1
FB_COMP	M_CCR2	CXCL12	CD4	0.00042304	5860.4	0.0531827	4443	2.27142	1564	0.554376	4899	0.837151	18395	0	1
FB_CFD	M_CCR2	B2M	CD3D	0.000424768	12199.6	0.0218731	18026	0.768444	13292	0.272574	16053	0.861415	13626	0	1
FB_CFD	M_CCR2	B2M	LILRB2	0.000424999	5947.2	0.0433486	6473	2.6047	1039	0.30673	13552	0.891714	8671	0	1
FB_MYH11	FB_RGS5	CALM1	MYLK	0.000426617	10357.2	0.0214832	18426	1.11384	8280	0.284743	15094	0.883278	9985	0	1
FB_COL27A1	FB_RGS5	SORBS1	ITGA1	0.000426651	5370.8	0.147441	407	3.31139	601	0.849149	2478	0.814634	23367	0	1
FB_CFD	M_CCR2	COL1A1	CD44	0.000426849	4960.8	0.0222472	17619	1.53437	4725	0.897389	2200	0.949518	259	0	1
FB_COL27A1	FB_SERPINE1	SPON2	ITGA5	0.000427776	9799.4	0.0214703	18436	0.634555	16602	0.836211	2533	0.874902	11425	0	1
M_CD14	M_CCL18	APOE	SORL1	0.000427862	2933.4	0.0506192	4879	2.47392	1215	1.37535	749	0.897131	7823	0	1
M_CD14	M_CCL18	HLA-DRB5	CD4	0.000428186	2788.8	0.0708245	2481	3.36308	573	1.16382	1095	0.884552	9794	0	1
M_CCR2	M_CD14	ITGB2	CD226	0.000428698	14262.2	0.0708243	2482	2.45413	1244	0.868587	2368	0.619572	65216	0	1
FB_CFD	M_CCR2	LAMB1	CD44	0.000428937	9075.2	0.021808	18098	1.36999	5895	0.615801	4145	0.842916	17237	0	1
FB_CFD	FB_CFD	POSTN	PTK7	0.000429286	9242.6	0.0245909	15453	0.575205	18449	0.435054	7418	0.914694	4892	0	1
FB_CFD	M_CCR2	COL1A2	CD44	0.000429403	4923.4	0.0225485	17299	1.53304	4738	0.889701	2251	0.948054	328	0	1
FB_SERPINE1	M_CCL18	SPON2	ITGA4	0.000429868	10037.4	0.0298602	11589	0.777376	13116	0.448794	7027	0.83697	18454	0	1
FB_CFD	M_CCR2	COL6A1	CD44	0.000430684	4381.4	0.0259964	14289	1.5621	4533	0.915832	2115	0.938657	969	0	1
FB_CFD	M_CCR2	COL6A1	ITGA6	0.000430801	8839	0.0270827	13482	1.00892	9554	0.491235	6094	0.853874	15064	0	1
FB_CFD	FB_CFD	FN1	DPP4	0.000431151	12688.4	0.0224036	17449	0.574735	18465	0.351869	10965	0.846345	16562	0	1
FB_CFD	M_CCR2	COL6A2	CD44	0.000431268	4519.2	0.0255829	14632	1.54937	4633	0.896423	2204	0.937406	1126	0	1
FB_COL27A1	FB_RGS5	FN1	SDC2	0.000431618	6412.2	0.0214373	18469	0.878986	11309	1.2054	978	0.93605	1304	0	1
FB_CFD	M_CCR2	COL6A3	CD44	0.000431735	4673.2	0.0262136	14136	1.54136	4685	0.858576	2413	0.929697	2131	0	1
M_CCL18	FB_RGS5	S100A8	CD36	0.000432492	10038.6	0.408562	16	3.7277	354	0.598136	4340	0.716178	45482	0	1
Tum_KRT6A	Tum_KRT6A	BTC	ERBB3	0.000432492	16901	0.278141	60	1.1462	7917	0.234764	19231	0.660023	57296	0	1
FB_COL27A1	M_CCR2	LAMB2	CD44	0.000432905	8428.4	0.0264184	13997	1.34323	6087	0.675153	3577	0.836867	18480	0	1
FB_CFD	M_CCR2	LAMB2	CD44	0.000433022	8479.2	0.0267901	13711	1.3516	6027	0.592939	4393	0.837819	18264	0	1
FB_SERPINE1	M_CCR2	BGN	TLR1	0.000433281	9594.8	0.0386474	7848	1.22356	7112	0.569186	4669	0.790458	28344	0	1
FB_CFD	FB_COMP	COL27A1	ITGA10_ITGB1	0.000433491	13850.2	0.0230064	16872	0.644272	16328	0.2432	18485	0.841349	17565	0	1
FB_CFD	M_CCR2	CXCL14	CXCR4	0.000434078	9118.2	0.0303344	11308	0.971128	10030	0.476234	6404	0.839981	17848	0	1
FB_COMP	FB_COL27A1	INHBA	ACTR2	0.00043443	11728.4	0.0214147	18493	0.710925	14634	0.391197	9041	0.846725	16473	0	1
FB_COMP	M_CD14	VCAN	ITGA4	0.000434665	10880.8	0.0293999	11865	0.74894	13714	0.363817	10329	0.836787	18495	0	1
M_CD14	M_CCL18	LGALS9	HAVCR2	0.00043488	3486.8	0.106045	927	3.76972	332	0.846667	2494	0.861122	13680	0	1
FB_CFD	M_CCR2	LGALS1	PTPRC	0.0004349	3757.4	0.0302079	11392	2.10852	1954	0.687205	3476	0.930882	1964	0	1
FB_CFD	M_CCR2	VCAN	TLR2	0.00043537	4020	0.0543521	4233	2.17863	1766	0.563227	4753	0.887546	9347	0	1
FB_CALB2	M_CD14	HP	ASGR1	0.000435398	7471.2	0.293719	50	3.22332	641	0.846588	2495	0.764745	34169	0	1
FB_COL27A1	M_CD14	VCAN	ITGA4	0.000435488	9300.6	0.0293783	11877	0.748153	13734	0.864639	2389	0.836736	18502	0	1
FB_CFD	M_CCR2	VCAN	CD44	0.000435606	4800	0.027742	12971	1.5081	4912	0.805086	2722	0.922148	3394	0	1
FB_CALB2	FB_RGS5	COL10A1	ITGA1_ITGB1	0.000435606	8934.8	0.0233064	16597	1.8112	3060	0.471988	6513	0.836735	18503	0	1
M_CCR2	M_CD14	HLA-DMA	CD4	0.000435916	3302	0.0705635	2496	3.29319	612	0.986262	1751	0.873287	11650	0	1
Tum_TNNT2	M_CD14	HMGB1	HAVCR2	0.00043643	10925.4	0.0213975	18510	1.43861	5380	0.256297	17328	0.862645	13408	0	1
M_CD14	M_CCL18	HLA-DMA	CD4	0.000436435	3285.6	0.0705584	2497	3.28817	615	1.00816	1664	0.873283	11651	0	1
M_CD14	FB_COMP	CD14	ITGB1	0.000436435	2856.4	0.035246	9065	2.35669	1383	1.08248	1336	0.927203	2497	0	1
FB_CFD	M_CCR2	HLA-B	LILRB1	0.000436548	10682.8	0.0259534	14321	1.47291	5167	0.242955	18511	0.852034	15414	0	1
FB_CALB2	M_CCR2	GNAI2	FPR1	0.000436666	7857	0.0370091	8400	1.73712	3425	0.393119	8947	0.836699	18512	0	1
FB_CFD	M_CCR2	CXCL12	CD4	0.000436784	5640	0.0563117	3994	2.30921	1468	0.542092	5111	0.84101	17626	0	1
FB_CALB2	FB_RGS5	F13A1	ITGB1	0.00043702	12534.8	0.0213952	18515	0.743064	13860	0.31569	12981	0.842546	17317	0	1
FB_COL27A1	FB_RGS5	LAMC1	ITGA1	0.000437138	5151.4	0.058726	3662	3.22096	643	0.76451	2935	0.836669	18516	0	1
FB_SERPINE1	FB_MYH11	SERPINE1	PLAUR	0.000437215	9736.2	0.0393986	7601	1.16367	7715	0.420507	7866	0.804245	25498	0	1
FB_CFD	M_CCR2	COPA	CD74	0.000437256	4871.4	0.023223	16663	1.80613	3082	1.45883	650	0.919247	3961	0	1
FB_CFD	M_CCR2	SPON2	ITGAM	0.00043832	6822.8	0.0482522	5335	1.57674	4437	0.426764	7692	0.845933	16649	0	1
FB_MYH11	FB_COL27A1	COL6A2	SDC1	0.000440572	8522.4	0.0213773	18545	0.588247	18027	0.711307	3291	0.925667	2748	0	1
FB_CFD	M_CCR2	CXCL12	CXCR4	0.000440691	9908.8	0.0275211	13157	0.982484	9899	0.418512	7941	0.836538	18546	0	1
FB_SERPINE1	FB_RGS5	COL15A1	ITGA1_ITGB1	0.000440954	12835.2	0.0385583	7883	2.0907	1996	0.511262	5675	0.701883	48621	0	1
FB_CFD	M_CCR2	ANXA2	TLR2	0.000441047	8225.2	0.0299687	11524	1.83898	2936	0.242345	18549	0.895207	8116	0	1
FB_COL27A1	M_CD14	COPA	CD74	0.000441166	5604.8	0.0213754	18550	1.65062	3969	1.29575	866	0.916116	4638	0	1
FB_CFD	M_CCR2	BGN	TLR2	0.000441285	5044.2	0.0445577	6154	2.12403	1905	0.505424	5806	0.875293	11355	0	1
FB_CFD	FB_RGS5	CXCL12	ITGB1	0.000441404	10384.6	0.021371	18552	0.708993	14672	0.365565	10223	0.892908	8475	0	1
FB_RGS5	FB_CALB2	LAMA4	ITGA9_ITGB1	0.000442058	4544.8	0.0385545	7885	1.75975	3296	0.561273	4775	0.903985	6767	0	1
FB_CFD	M_CCR2	TIMP2	CD44	0.000442476	5818.6	0.0237363	16207	1.51443	4866	0.753064	3028	0.914057	4991	0	1
M_CD14	M_CCR2	ITGB2	CD226	0.00044269	10153.8	0.158493	340	2.78534	884	0.844921	2509	0.708991	47035	0	1
FB_CFD	M_CCR2	MDK	SORL1	0.00044343	7297.6	0.0290456	12103	1.27598	6635	0.363238	10360	0.900079	7389	0	1
M_CCL18	M_CCL18	LGALS9	PTPRC	0.000443738	3659.8	0.0702814	2511	3.25637	627	0.90971	2143	0.864876	13017	0	1
FB_SERPINE1	M_CCR2	PKM	CD44	0.000444051	10347.2	0.014082	31500	1.14785	7897	0.424999	7740	0.916289	4598	0	1
Tum_KRT6A	M_CCL18	ADO	ADORA3	0.000444263	14650	0.0777193	1991	2.07737	2035	0.393192	8933	0.644719	60290	0	1
FB_CFD	M_CCR2	SPARC	ENG	0.000444626	5854.4	0.0228172	17049	1.3445	6077	0.63199	3969	0.929374	2176	0	1
FB_CFD	M_CCR2	CD59	STAB1	0.000444985	10751.6	0.0246596	15392	1.31217	6327	0.287576	14860	0.843306	17178	0	1
FB_CFD	M_CCR2	MXRA5	AXL	0.000445104	10256.4	0.0244398	15586	0.790522	12841	0.394183	8892	0.859745	13962	0	1
FB_CFD	FB_RGS5	FN1	SDC2	0.000445344	7021.6	0.0213514	18585	0.873928	11379	0.645883	3828	0.935929	1315	0	1
FB_CFD	M_CCR2	INHBA	ACTR2	0.000445824	9726.4	0.0240825	15893	0.918036	10716	0.449498	7016	0.85419	15006	0	1
Tum_KRT6A	Tum_KRT6A	PRSS1	PARD3	0.000445828	9273.8	0.118154	690	1.14722	7905	0.462595	6713	0.778367	31060	0	1
M_CCL18	FB_SERPINE1	ITGB2	THY1	0.000446893	3418.2	0.0317514	10574	2.14574	1844	0.840427	2517	0.929528	2155	0	1
FB_SERPINE1	FB_RGS5	VCAM1	ITGA9_ITGB1	0.000446904	14436	0.0221586	17716	0.60676	17447	0.241793	18598	0.83708	18418	0	1
FB_CFD	M_CD14	THY1	ITGAM_ITGB2	0.000447385	3910.4	0.0384427	7936	1.69087	3704	0.693242	3429	0.916815	4482	0	1
FB_CFD	FB_COMP	POSTN	ITGAV_ITGB5	0.000448107	9438	0.0213351	18608	0.616064	17163	0.465675	6649	0.915403	4769	0	1
FB_CFD	M_CCL18	VCAN	CD44	0.00044895	7175	0.0213303	18615	1.13834	8005	0.635625	3927	0.912175	5327	0	1
FB_SERPINE1	FB_RGS5	MFAP2	NOTCH1	0.000449191	8522.6	0.0504117	4917	1.14946	7877	0.347136	11201	0.836158	18617	0	1
Tum_TNNT2	M_CCL18	PKM	CD44	0.000449398	10475.8	0.0132465	33874	1.14581	7921	0.517218	5563	0.913914	5020	0	1
M_CCL18	FB_COMP	CD14	ITGB1	0.000449533	2828.2	0.0351067	9121	2.34779	1409	1.16633	1088	0.927069	2522	0	1
M_CCR2	M_CCL18	HMGB1	HAVCR2	0.000449846	4109	0.0406748	7243	2.70891	946	0.589225	4432	0.89647	7923	0	1
FB_SERPINE1	FB_CFD	TGFB3	ITGB5	0.000449916	12785.6	0.0249593	15135	0.570479	18623	0.334832	11881	0.837722	18288	0	1
FB_COL27A1	M_CCR2	FN1	ITGA6	0.00045052	9376.6	0.0213175	18628	0.952795	10281	0.957901	1881	0.848641	16092	0	1
FB_CFD	M_CD14	COL1A1	CD36	0.000452701	7248.4	0.0367957	8467	1.63256	4088	0.421991	7823	0.849608	15863	0	1
FB_SERPINE1	M_CCR2	CD59	STAB1	0.000452944	12406.4	0.0222793	17589	1.21296	7234	0.241347	18648	0.836482	18560	0	1
FB_RGS5	FB_RGS5	CALM1	MYLK	0.000453665	3779.8	0.0384337	7940	2.06866	2069	0.722184	3221	0.910086	5668	0	1
FB_CFD	M_CD14	COL1A2	CD36	0.000455134	7441.4	0.0372941	8316	1.63124	4093	0.414302	8098	0.845717	16699	0	1
FB_COMP	M_CCL18	CIRBP	TREM1	0.0004555	9731.4	0.0301405	11426	1.53319	4737	0.302594	13824	0.835912	18669	0	1
FB_CFD	M_CD14	COL6A1	CD44	0.000455988	5257.2	0.0233918	16499	1.4018	5655	0.793577	2767	0.935546	1364	0	1
FB_CFD	M_CD14	COL6A2	CD44	0.000456476	5400	0.0230196	16857	1.38907	5746	0.774168	2878	0.934236	1518	0	1
FB_CFD	M_CD14	COL6A3	CD44	0.000456843	5581.4	0.0235871	16320	1.38106	5804	0.736321	3130	0.926167	2652	0	1
FB_COL27A1	FB_COL27A1	COL6A1	SDC1	0.000457088	8130	0.0212633	18682	0.573834	18500	1.30834	844	0.926408	2623	0	1
Tum_TNNT2	FB_RGS5	CALM2	KCNQ3	0.000458558	8977.4	0.0466901	5644	2.07311	2052	0.243168	18496	0.835783	18694	0	1
Tum_TNNT2	FB_SERPINE1	APOA1	LRP1	0.000458558	12605.6	0.0238371	16121	0.568471	18694	0.251921	17659	0.879734	10553	0	1
FB_COMP	M_CD14	CXCL14	CXCR4	0.000458803	9612.4	0.0285151	12446	0.902229	10951	0.497834	5968	0.835781	18696	0	1
FB_CFD	M_CD14	DCN	TLR2	0.00045954	6681.4	0.0327497	10108	1.47132	5180	0.451557	6966	0.876478	11152	0	1
FB_CFD	M_CCL18	SPON2	ITGA4	0.00045954	10673.4	0.0293288	11900	0.759624	13481	0.38571	9283	0.835741	18702	0	1
FB_CFD	M_CD14	LGALS1	PTPRC	0.000459663	3458	0.0321979	10376	2.236	1642	0.673719	3586	0.932906	1685	0	1
FB_SERPINE1	FB_CALB2	CXCL12	ITGAV	0.000459663	13015.6	0.0216391	18255	0.568285	18703	0.340966	11512	0.846136	16607	0	1
FB_MYH11	FB_RGS5	MFAP2	NOTCH1	0.000459786	8998.6	0.0500934	4976	1.14332	7947	0.309875	13365	0.835724	18704	0	1
FB_CFD	M_CD14	VCAN	TLR2	0.000460277	6881.6	0.0353042	9041	1.48466	5081	0.445795	7127	0.864148	13158	0	1
FB_CFD	M_CD14	VCAN	ITGA4	0.0004604	11058.6	0.0291331	12046	0.739225	13950	0.356986	10683	0.836163	18613	0	1
FB_CFD	M_CD14	VCAN	CD44	0.000460647	5770.8	0.0249625	15131	1.3478	6055	0.682831	3508	0.918272	4159	0	1
FB_CALB2	M_CCR2	COL1A2	CD44	0.000461139	5444.4	0.0212382	18715	1.44577	5345	0.789226	2795	0.94656	366	0	1
FB_MYH11	M_CD14	CALM1	KCNN4	0.000461509	9269	0.0274375	13223	2.38693	1339	0.240412	18718	0.864631	13064	0	1
FB_CFD	FB_RGS5	MFGE8	PDGFRB	0.000461509	10120.6	0.0212344	18718	0.733575	14100	0.405234	8432	0.887499	9352	0	1
Tum_KRT6A	M_CD14	LAMA3	CD44	0.000461603	19275.8	0.0382994	7975	1.22874	7059	0.422431	7809	0.574846	73535	0	1
FB_CFD	M_CCR2	FN1	ITGA6	0.000461755	10783.4	0.0212321	18720	0.947737	10339	0.398387	8728	0.848383	16129	0	1
FB_CFD	M_CD14	COPA	CD74	0.000462126	5541.8	0.0216007	18292	1.65924	3916	1.22301	950	0.916518	4550	0	1
BC_IGHG1_PRDM1	M_CCL18	PNOC	OPRL1	0.000462217	29008.2	0.153813	366	0.988502	9806	0.0997747	37452	0.420733	97416	0	1
FB_SERPINE1	M_CCL18	VIM	CD44	0.000463203	9251.4	0.0135685	32898	1.14005	7982	0.677499	3552	0.932	1824	0	1
FB_CFD	M_CD14	INHBA	ENG	0.000464351	7391.8	0.0373779	8292	1.42158	5502	0.53314	5265	0.839705	17899	0	1
FB_RGS5	FB_CALB2	COL4A2	ITGAV_ITGB8	0.000464507	2354.6	0.0698335	2550	3.48465	495	1.39529	722	0.895998	8005	0	1
FB_CFD	M_CD14	BGN	TLR2	0.000465591	8522	0.0289423	12164	1.43006	5446	0.387993	9173	0.849777	15826	0	1
FB_CFD	M_CD14	TIMP2	CD44	0.00046671	6856.6	0.0213581	18575	1.35413	6011	0.630809	3986	0.909819	5710	0	1
FB_CFD	M_CD14	MDK	SORL1	0.000467457	8013.8	0.0281611	12658	1.237	6976	0.317869	12838	0.89868	7596	0	1
FB_CFD	M_CD14	SPARC	ENG	0.000468454	5283.8	0.0244928	15533	1.44181	5368	0.666303	3644	0.931664	1873	0	1
M_CCL18	M_CD14	ITGB2	CD226	0.000469389	14333.6	0.0696805	2559	2.41675	1304	0.891209	2243	0.617652	65561	0	1
FB_RGS5	FB_RGS5	OXT	AVPR1A	0.000469802	14277.2	0.153421	369	5.1358	14	0.380718	9510	0.638879	61492	0	1
FB_RGS5	BC_IGHG1_PRDM1	COL4A1	CD44	0.000470078	5446	0.0266132	13850	3.93712	244	1.52538	557	0.86746	12578	0	1
Tum_TNNT2	FB_RGS5	RTN4	TNFRSF19	0.000470203	11927.4	0.0303127	11319	0.909046	10853	0.239657	18788	0.835863	18676	0	1
FB_RGS5	BC_IGHG1_PRDM1	COL4A1	CD47	0.000470328	4746	0.027924	12846	3.76467	333	1.11388	1224	0.887631	9326	0	1
FB_RGS5	BC_IGHG1_PRDM1	COL4A2	CD44	0.000471456	6568.6	0.0222097	17667	3.23413	633	1.30756	845	0.861052	13697	0	1
FB_SERPINE1	M_CCR2	HAS2	CD44	0.000471497	10854	0.0381463	8018	1.28508	6562	0.565499	4713	0.761319	34976	0	1
FB_SERPINE1	M_CCL18	DCN	TLR4	0.000472193	9797.6	0.0496834	5049	1.13656	8021	0.426923	7685	0.791029	28232	0	1
FB_RGS5	BC_IGHG1_PRDM1	TGFB1	CXCR4	0.000472837	6570.6	0.0330775	9965	1.78457	3183	0.637448	3911	0.849915	15793	0	1
Tum_KRT6A	M_CCL18	COPA	CD74	0.000473354	9390.2	0.0132483	33864	1.57154	4467	1.49621	593	0.895812	8026	0	1
Tum_KRT6A	FB_COL27A1	APOA1	ABCA1	0.000473466	7208.4	0.0451408	6010	0.999739	9659	1.0294	1558	0.835183	18814	0	1
FB_COMP	M_CD14	LAMB1	CD44	0.000473843	9787.4	0.0211641	18817	1.25746	6786	0.510619	5689	0.840922	17644	0	1
FB_RGS5	M_CCR2	LAMC1	CD44	0.000474518	3106.6	0.0538695	4323	2.44352	1264	0.951572	1914	0.895792	8031	0	1
FB_SERPINE1	M_CCR2	CIRBP	TREM1	0.000474725	9376	0.0297993	11629	1.51767	4844	0.339908	11582	0.83513	18824	0	1
FB_RGS5	BC_IGHG1_PRDM1	BGN	LY96	0.000474725	5507.4	0.0255881	14625	1.51407	4870	1.17585	1061	0.902614	6980	0	1
FB_SERPINE1	M_CCL18	ENTPD1	ADORA3	0.000474751	12950.2	0.060281	3488	2.11756	1928	0.415469	8032	0.689134	51302	0	1
M_CCL18	FB_SERPINE1	SPP1	ITGA5_ITGB1	0.000474853	3817.6	0.0259224	14351	2.12145	1914	1.78055	253	0.926738	2569	0	1
FB_RGS5	FB_COMP	COL4A1	ITGAV_ITGB8	0.000475402	2364.2	0.0694991	2570	4.07498	185	1.56684	493	0.892383	8572	0	1
FB_CFD	M_CCL18	APP	CD74	0.000475861	4868	0.0211431	18833	1.77219	3238	1.53734	540	0.932708	1728	0	1
FB_COL27A1	FB_CFD	POSTN	PTK7	0.000475988	8240.2	0.024348	15653	0.564891	18834	0.985506	1756	0.914306	4957	0	1
FB_CFD	FB_RGS5	COL6A6	ITGA1_ITGB1	0.000477759	6719.6	0.0393547	7619	2.01937	2229	0.55403	4901	0.834997	18848	0	1
FB_COL27A1	FB_COMP	POSTN	ITGAV_ITGB5	0.000477886	8559.2	0.0211243	18849	0.60575	17485	1.01613	1627	0.915018	4834	0	1
FB_MYH11	FB_SERPINE1	PAM	FAP	0.000478013	10491	0.0244888	15536	0.56452	18850	0.391002	9053	0.889611	9015	0	1
FB_RGS5	FB_RGS5	NID1	ITGB1	0.000478257	4099.8	0.0504588	4908	1.77199	3240	0.601672	4303	0.895675	8047	0	1
M_CCL18	FB_COMP	APOE	LRP1	0.000478703	3039.2	0.0325558	10201	2.0693	2063	1.69375	355	0.926699	2576	0	1
FB_COL27A1	FB_COL27A1	COL6A2	SDC1	0.000480554	8220	0.0211045	18870	0.572687	18535	1.29522	867	0.925224	2827	0	1
FB_COL27A1	FB_RGS5	MFGE8	PDGFRB	0.000481064	10107.8	0.0211006	18874	0.727931	14211	0.415168	8047	0.887183	9406	0	1
FB_COMP	FB_RGS5	EFEMP2	AQP1	0.000481191	7213.4	0.0561537	4011	1.362	5961	0.44271	7219	0.834883	18875	0	1
FB_CFD	M_CCR2	INHBA	ENG	0.000481319	8059	0.0348208	9233	1.32427	6244	0.498827	5941	0.834878	18876	0	1
FB_COL27A1	M_CD14	HLA-B	LILRB2	0.000481574	9548	0.0235012	16397	1.46018	5258	0.443072	7206	0.834858	18878	0	1
FB_CALB2	FB_RGS5	GNAI2	S1PR3	0.000481701	7157	0.056331	3992	1.96923	2447	0.360924	10466	0.834854	18879	0	1
FB_RGS5	Tum_KRT6A	LAMC1	ITGA3_ITGB1	0.000481701	9834.2	0.0223895	17461	1.31848	6283	0.358437	10598	0.855179	14828	0	1
Tum_TNNT2	M_CCL18	LAMA5	CD44	0.000481782	9314.2	0.0380292	8062	1.29018	6520	0.477384	6385	0.803726	25603	0	1
FB_COMP	FB_SERPINE1	DCN	EGFR	0.000482084	11634.2	0.0213184	18627	0.563473	18882	0.475379	6425	0.858245	14236	0	1
FB_MYH11	FB_RGS5	PTHLH	ADCYAP1R1	0.00048258	10437.6	0.152571	374	4.35392	90	0.262486	16818	0.761608	34905	0	1
M_CD14	FB_SERPINE1	SPP1	ITGA4_ITGB1	0.00048258	26384.2	0.0301838	11404		120054	2.02028	88	0.946031	374	0	1
FB_MYH11	FB_RGS5	PTN	SDC2	0.000483106	9903	0.0351096	9120	0.750856	13671	0.42178	7833	0.834792	18890	0	1
M_CCR2	M_CCR2	MMP9	CD44	0.000483128	5067.2	0.0941303	1242	2.97296	757	0.827044	2584	0.826196	20752	0	1
FB_MYH11	FB_COL27A1	COL6A3	SDC1	0.000484386	9147.6	0.0215632	18334	0.562873	18900	0.645203	3836	0.916038	4667	0	1
FB_COL27A1	Tum_TNNT2	COL11A1	DDR1	0.000484643	7729.4	0.0601872	3499	0.843718	11902	0.597708	4343	0.834744	18902	0	1
FB_RGS5	Tum_KRT6A	LAMA4	ITGA9_ITGB1	0.000484643	8485.8	0.026345	14049	1.34042	6106	0.320101	12708	0.886141	9565	0	1
FB_RGS5	Tum_KRT6A	LAMA4	ITGA6_ITGB1	0.000484771	8629.6	0.0262986	14080	1.38517	5774	0.431129	7538	0.850186	15755	0	1
FB_RGS5	FB_RGS5	JAG1	NOTCH3	0.000484794	3367.6	0.16519	306	2.60786	1033	0.826635	2587	0.8654	12911	0	1
FB_RGS5	Tum_KRT6A	LAMA4	ITGA3_ITGB1	0.000485027	7159.8	0.0310637	10917	1.56977	4481	0.472264	6503	0.8601	13897	0	1
FB_RGS5	Tum_KRT6A	LAMA4	ITGA7_ITGB1	0.000485156	8401.4	0.0270576	13500	1.44635	5341	0.43758	7336	0.849755	15829	0	1
FB_COL27A1	FB_COL27A1	COL6A3	SDC1	0.000485156	8599.6	0.0215617	18337	0.562795	18906	1.16713	1086	0.916035	4668	0	1
BC_IGHG1_PRDM1	FB_COMP	IL16	KCND2	0.000485156	23015.8	0.152546	375	1.05361	9018	0.161017	27106	0.54583	78579	0	1
FB_CFD	Tum_KRT6A	ADAM12	SDC4	0.000485669	9560.2	0.0449891	6052	0.779108	13078	0.375068	9760	0.834677	18910	0	1
FB_MYH11	FB_RGS5	FN1	SDC2	0.000486312	7186.8	0.0210734	18915	0.857549	11660	0.629916	3993	0.935535	1365	0	1
FB_COL27A1	FB_COMP	COL27A1	ITGA10_ITGB1	0.000486697	13272.6	0.0210679	18918	0.583121	18179	0.360438	10489	0.835385	18776	0	1
FB_CFD	FB_CFD	MMP2	FGFR1	0.000486826	10413.2	0.0219394	17947	0.562419	18919	0.407174	8367	0.903588	6832	0	1
FB_SERPINE1	M_CCR2	MIF	CD74_CXCR4	0.000486987	8630.2	0.0148771	29325	1.13135	8084	0.777907	2855	0.924854	2886	0	1
FB_RGS5	M_CCL18	BGN	TLR4	0.000487021	6172.2	0.0830491	1680	1.93001	2591	1.06727	1393	0.805835	25196	0	1
FB_RGS5	Tum_KRT6A	APOE	LSR	0.000487598	6157	0.0339828	9576	1.26403	6728	0.590491	4418	0.882833	10062	0	1
FB_CALB2	M_CCR2	COL1A1	CD44	0.000487727	5443.4	0.0210607	18926	1.45306	5287	0.811583	2679	0.948189	324	0	1
M_CCR2	FB_CALB2	SPP1	ITGA5_ITGB1	0.000489256	3833.6	0.0258004	14444	2.13405	1880	1.78427	248	0.926577	2595	0	1
Tum_KRT6A	FB_RGS5	MFGE8	PDGFRB	0.000489275	9999.6	0.0210495	18938	0.725777	14274	0.436724	7364	0.887062	9421	0	1
FB_RGS5	FB_RGS5	TGFB1	CAV1	0.000490083	3508	0.0416715	6944	2.37773	1346	1.1407	1152	0.895363	8097	0	1
FB_CFD	M_CCR2	CALM1	KCNN4	0.00049031	9611.8	0.0263152	14068	2.26954	1567	0.237835	18946	0.862168	13477	0	1
Tum_KRT6A	M_CCL18	C3	ITGAM	0.00049056	7798.8	0.0526627	4538	2.06929	2064	0.414277	8099	0.81017	24292	0	1
Tum_KRT6A	M_CCR2	S100A9	ITGB2	0.000492058	14059.8	0.0138161	32209	2.23046	1649	0.893645	2227	0.764595	34213	0	1
FB_RGS5	Tum_KRT6A	GPC3	CD81	0.000492124	6199.6	0.0406649	7245	2.23841	1637	0.528618	5365	0.845404	16750	0	1
FB_RGS5	Tum_KRT6A	COL18A1	GPC1	0.000492254	5868.6	0.0388695	7770	1.65474	3939	0.729653	3173	0.857028	14460	0	1
FB_RGS5	Tum_KRT6A	CALM1	PDE1A	0.000492903	7176.6	0.0326839	10145	1.47718	5138	0.496978	5985	0.856278	14614	0	1
FB_RGS5	M_CD14	CALM1	KCNN4	0.000493672	3481.6	0.0490859	5166	3.34174	581	0.677853	3548	0.895213	8112	0	1
M_CCR2	M_CD14	LGALS9	CD44	0.000493912	3370.4	0.0449336	6066	2.75845	910	0.984174	1762	0.895211	8113	0	1
FB_RGS5	Tum_KRT6A	COL18A1	ITGA3	0.000494074	5146	0.0769986	2027	2.02345	2218	0.786881	2809	0.835871	18675	0	1
FB_RGS5	Tum_KRT6A	S100A4	ERBB3	0.000494725	7813.2	0.0485735	5269	1.02577	9355	0.4552	6886	0.841386	17555	0	1
BC_IGHG1_PRDM1	M_CCR2	HSP90B1	ASGR1	0.000494725	10128.2	0.0278599	12888	1.74801	3356	0.280934	15416	0.834346	18980	0	1
FB_SERPINE1	M_CCL18	CCL2	CCR5	0.000494873	15276.2	0.0700141	2534	1.66189	3897	0.413692	8117	0.637151	61832	0	1
M_CD14	M_CCR2	HMGB1	TLR2	0.000495113	4180.6	0.0389896	7732	2.65703	989	0.622277	4063	0.895202	8118	0	1
[truncated: 19,568 more rows]

## Sheet: Interaction frequency
Supplementary Table 1: The relative and absolute number of interactions between cell type subclusters.
Summary of interactions between cell type subclusters. source: sender cell type. target: receiver cell type. proportion: relative number of interactions. total: absolute number of interactions.
source	target	proportion	total
BC_IGHG1_PRDM1	BC_IGHG1_PRDM1	0.0163934	5
BC_IGHG1_PRDM1	FB_CALB2	0.0196721	6
BC_IGHG1_PRDM1	FB_CFD	0.0622951	19
BC_IGHG1_PRDM1	FB_COL27A1	0.0590164	18
BC_IGHG1_PRDM1	FB_COMP	0.0491803	15
BC_IGHG1_PRDM1	FB_MYH11	0.0196721	6
BC_IGHG1_PRDM1	FB_RGS5	0.140984	43
BC_IGHG1_PRDM1	FB_SERPINE1	0.0459016	14
BC_IGHG1_PRDM1	M_CCL18	0.170492	52
BC_IGHG1_PRDM1	M_CCR2	0.180328	55
BC_IGHG1_PRDM1	M_CD14	0.118033	36
BC_IGHG1_PRDM1	Tum_KRT6A	0.0754098	23
BC_IGHG1_PRDM1	Tum_TNNT2	0.042623	13
FB_CALB2	BC_IGHG1_PRDM1	0.0135227	20
FB_CALB2	FB_CALB2	0.0743746	110
FB_CALB2	FB_CFD	0.0973631	144
FB_CALB2	FB_COL27A1	0.0973631	144
FB_CALB2	FB_COMP	0.110886	164
FB_CALB2	FB_MYH11	0.0703178	104
FB_CALB2	FB_RGS5	0.148073	219
FB_CALB2	FB_SERPINE1	0.0682894	101
FB_CALB2	M_CCL18	0.0906018	134
FB_CALB2	M_CCR2	0.0858688	127
FB_CALB2	M_CD14	0.0838404	124
FB_CALB2	Tum_KRT6A	0.0338066	50
FB_CALB2	Tum_TNNT2	0.025693	38
FB_CFD	BC_IGHG1_PRDM1	0.0160272	33
FB_CFD	FB_CALB2	0.0908208	187
FB_CFD	FB_CFD	0.103448	213
FB_CFD	FB_COL27A1	0.0956775	197
FB_CFD	FB_COMP	0.108791	224
FB_CFD	FB_MYH11	0.0752793	155
FB_CFD	FB_RGS5	0.134531	277
FB_CFD	FB_SERPINE1	0.084507	174
FB_CFD	M_CCL18	0.0743079	153
FB_CFD	M_CCR2	0.0757649	156
FB_CFD	M_CD14	0.0665372	137
FB_CFD	Tum_KRT6A	0.0422535	87
FB_CFD	Tum_TNNT2	0.0320544	66
FB_COL27A1	BC_IGHG1_PRDM1	0.0169913	41
FB_COL27A1	FB_CALB2	0.0841276	203
FB_COL27A1	FB_CFD	0.0957315	231
FB_COL27A1	FB_COL27A1	0.0920017	222
FB_COL27A1	FB_COMP	0.0978036	236
FB_COL27A1	FB_MYH11	0.0741815	179
FB_COL27A1	FB_RGS5	0.120597	291
FB_COL27A1	FB_SERPINE1	0.0799834	193
FB_COL27A1	M_CCL18	0.0820555	198
FB_COL27A1	M_CCR2	0.0791546	191
FB_COL27A1	M_CD14	0.0737671	178
FB_COL27A1	Tum_KRT6A	0.0571902	138
FB_COL27A1	Tum_TNNT2	0.0464153	112
FB_COMP	BC_IGHG1_PRDM1	0.0152193	34
FB_COMP	FB_CALB2	0.0819158	183
FB_COMP	FB_CFD	0.0984781	220
FB_COMP	FB_COL27A1	0.106088	237
FB_COMP	FB_COMP	0.100716	225
FB_COMP	FB_MYH11	0.0756491	169
FB_COMP	FB_RGS5	0.127126	284
FB_COMP	FB_SERPINE1	0.0823635	184
FB_COMP	M_CCL18	0.0801253	179
FB_COMP	M_CCR2	0.0787825	176
FB_COMP	M_CD14	0.0760967	170
FB_COMP	Tum_KRT6A	0.0438675	98
FB_COMP	Tum_TNNT2	0.0335721	75
FB_MYH11	BC_IGHG1_PRDM1	0.0159272	28
FB_MYH11	FB_CALB2	0.0841866	148
FB_MYH11	FB_CFD	0.103527	182
FB_MYH11	FB_COL27A1	0.0967008	170
FB_MYH11	FB_COMP	0.108077	190
FB_MYH11	FB_MYH11	0.0705347	124
FB_MYH11	FB_RGS5	0.133106	234
FB_MYH11	FB_SERPINE1	0.0779295	137
FB_MYH11	M_CCL18	0.0824801	145
FB_MYH11	M_CCR2	0.0830489	146
FB_MYH11	M_CD14	0.0750853	132
FB_MYH11	Tum_KRT6A	0.0381115	67
FB_MYH11	Tum_TNNT2	0.0312856	55
FB_RGS5	BC_IGHG1_PRDM1	0.0184935	41
FB_RGS5	FB_CALB2	0.0757781	168
FB_RGS5	FB_CFD	0.090212	200
FB_RGS5	FB_COL27A1	0.0924673	205
FB_RGS5	FB_COMP	0.0956247	212
FB_RGS5	FB_MYH11	0.0735228	163
FB_RGS5	FB_RGS5	0.119531	265
FB_RGS5	FB_SERPINE1	0.0780334	173
FB_RGS5	M_CCL18	0.0847993	188
FB_RGS5	M_CCR2	0.082995	184
FB_RGS5	M_CD14	0.074876	166
FB_RGS5	Tum_KRT6A	0.0622463	138
FB_RGS5	Tum_TNNT2	0.0514208	114
FB_SERPINE1	BC_IGHG1_PRDM1	0.0167277	32
FB_SERPINE1	FB_CALB2	0.0815473	156
FB_SERPINE1	FB_CFD	0.0946158	181
FB_SERPINE1	FB_COL27A1	0.100889	193
FB_SERPINE1	FB_COMP	0.105071	201
FB_SERPINE1	FB_MYH11	0.0731835	140
FB_SERPINE1	FB_RGS5	0.14114	270
FB_SERPINE1	FB_SERPINE1	0.0684788	131
FB_SERPINE1	M_CCL18	0.0872974	167
FB_SERPINE1	M_CCR2	0.0878202	168
FB_SERPINE1	M_CD14	0.08207	157
FB_SERPINE1	Tum_KRT6A	0.033978	65
FB_SERPINE1	Tum_TNNT2	0.0271824	52
M_CCL18	BC_IGHG1_PRDM1	0.0221445	38
M_CCL18	FB_CALB2	0.0623543	107
M_CCL18	FB_CFD	0.0786713	135
M_CCL18	FB_COL27A1	0.0740093	127
M_CCL18	FB_COMP	0.0745921	128
M_CCL18	FB_MYH11	0.0664336	114
M_CCL18	FB_RGS5	0.114219	196
M_CCL18	FB_SERPINE1	0.0675991	116
M_CCL18	M_CCL18	0.110723	190
M_CCL18	M_CCR2	0.112471	193
M_CCL18	M_CD14	0.114802	197
M_CCL18	Tum_KRT6A	0.0582751	100
M_CCL18	Tum_TNNT2	0.0437063	75
M_CCR2	BC_IGHG1_PRDM1	0.0209524	33
M_CCR2	FB_CALB2	0.0565079	89
M_CCR2	FB_CFD	0.0825397	130
M_CCR2	FB_COL27A1	0.0780952	123
M_CCR2	FB_COMP	0.0761905	120
M_CCR2	FB_MYH11	0.0679365	107
M_CCR2	FB_RGS5	0.110476	174
M_CCR2	FB_SERPINE1	0.0685714	108
M_CCR2	M_CCL18	0.118095	186
M_CCR2	M_CCR2	0.110476	174
M_CCR2	M_CD14	0.109206	172
M_CCR2	Tum_KRT6A	0.0590476	93
M_CCR2	Tum_TNNT2	0.0419048	66
M_CD14	BC_IGHG1_PRDM1	0.0246269	33
M_CD14	FB_CALB2	0.058209	78
M_CD14	FB_CFD	0.0776119	104
M_CD14	FB_COL27A1	0.0746269	100
M_CD14	FB_COMP	0.0761194	102
M_CD14	FB_MYH11	0.0649254	87
M_CD14	FB_RGS5	0.114179	153
M_CD14	FB_SERPINE1	0.0664179	89
M_CD14	M_CCL18	0.122388	164
M_CD14	M_CCR2	0.115672	155
M_CD14	M_CD14	0.109701	147
M_CD14	Tum_KRT6A	0.0567164	76
M_CD14	Tum_TNNT2	0.038806	52
Tum_KRT6A	BC_IGHG1_PRDM1	0.0131291	18
Tum_KRT6A	FB_CALB2	0.0612691	84
Tum_KRT6A	FB_CFD	0.0875274	120
Tum_KRT6A	FB_COL27A1	0.083151	114
Tum_KRT6A	FB_COMP	0.0926331	127
Tum_KRT6A	FB_MYH11	0.0619985	85
Tum_KRT6A	FB_RGS5	0.131291	180
Tum_KRT6A	FB_SERPINE1	0.0743982	102
Tum_KRT6A	M_CCL18	0.0977389	134
Tum_KRT6A	M_CCR2	0.100656	138
Tum_KRT6A	M_CD14	0.083151	114
Tum_KRT6A	Tum_KRT6A	0.0627279	86
Tum_KRT6A	Tum_TNNT2	0.0503282	69
Tum_TNNT2	BC_IGHG1_PRDM1	0.0092827	11
Tum_TNNT2	FB_CALB2	0.0489451	58
Tum_TNNT2	FB_CFD	0.0675105	80
Tum_TNNT2	FB_COL27A1	0.0843882	100
Tum_TNNT2	FB_COMP	0.0835443	99
Tum_TNNT2	FB_MYH11	0.0514768	61
Tum_TNNT2	FB_RGS5	0.118143	140
Tum_TNNT2	FB_SERPINE1	0.0776371	92
Tum_TNNT2	M_CCL18	0.108017	128
Tum_TNNT2	M_CCR2	0.110549	131
Tum_TNNT2	M_CD14	0.0860759	102
Tum_TNNT2	Tum_KRT6A	0.0869198	103
Tum_TNNT2	Tum_TNNT2	0.0675105	80

## Sheet: Major cell types
Supplementary Table 1: Results of LIANA ligand-receptor interaction analysis considering only unique interactions between major cell types.
List of cell-cell interactions by major cell types. source: sender cell type. target: receiver cell type. ligand.complex: the ligand involved in the interaction. receptor.complex: the receptor involved in the interaction.
source	target	ligand.complex	receptor.complex
bcells	bcells	CD38	PECAM1
fibroblasts	tumorcells	COL4A1	CD47
fibroblasts	fibroblasts	COL4A1	ITGA1_ITGB1
fibroblasts	fibroblasts	COL4A2	ITGA1_ITGB1
fibroblasts	bcells	FN1	CD79A
fibroblasts	monocytes	COL4A1	CD93
bcells	monocytes	CD38	PECAM1
monocytes	monocytes	APOE	TREM2
fibroblasts	monocytes	COL4A1	CD44
tumorcells	monocytes	SLPI	CD4
fibroblasts	monocytes	COL4A2	CD44
tumorcells	tumorcells	SLPI	PLSCR1
fibroblasts	fibroblasts	COL4A1	SDC1
monocytes	monocytes	C1QA	CD93
fibroblasts	fibroblasts	COL4A2	ITGB5
monocytes	monocytes	SPP1	CD44
bcells	monocytes	ICAM4	ITGB2
monocytes	monocytes	CD14	ITGB2
monocytes	bcells	FN1	CD79A
tumorcells	fibroblasts	LGALS3	MCAM
fibroblasts	monocytes	COL4A2	CD93
fibroblasts	fibroblasts	PGF	FLT1_KDR
bcells	monocytes	HLA-DOB	CD4
fibroblasts	fibroblasts	THBS2	NOTCH3
monocytes	monocytes	S100A9	CD68
monocytes	bcells	TNFSF13B	TNFRSF17
tumorcells	fibroblasts	PRSS2	F2R
fibroblasts	fibroblasts	GIP	ADCYAP1R1
fibroblasts	fibroblasts	COL4A1	ITGA11_ITGB1
tumorcells	fibroblasts	PRSS1	F2R
fibroblasts	monocytes	COL1A1	CD93
fibroblasts	monocytes	SPON2	ITGB2
fibroblasts	fibroblasts	COL4A2	SDC1
monocytes	monocytes	S100A9	ITGB2
tumorcells	fibroblasts	APOA1	LRP1
monocytes	monocytes	C1QB	CD33
tumorcells	monocytes	APP	CD74
fibroblasts	monocytes	LGALS1	CD69
fibroblasts	fibroblasts	COL4A1	ITGA3_ITGB1
monocytes	monocytes	C1QA	CD33
fibroblasts	monocytes	DCN	TLR2
monocytes	monocytes	TNFSF13B	HLA-DPB1
monocytes	fibroblasts	SELPLG	ESAM
monocytes	monocytes	C1QB	C1QBP
fibroblasts	fibroblasts	GPC3	FLT1
fibroblasts	fibroblasts	COL4A1	ITGA9_ITGB1
monocytes	monocytes	CD48	CD244
tumorcells	monocytes	HMGB1	CD163
fibroblasts	fibroblasts	COL4A1	ITGA10_ITGB1
fibroblasts	monocytes	COL1A2	CD93
tumorcells	monocytes	SLPI	PLSCR1
fibroblasts	fibroblasts	COL4A2	ITGA11_ITGB1
fibroblasts	fibroblasts	SCT	ADCYAP1R1
fibroblasts	fibroblasts	COL8A1	ITGA1_ITGB1
fibroblasts	monocytes	HP	ITGB2
fibroblasts	fibroblasts	COL4A2	ITGA3_ITGB1
tumorcells	fibroblasts	APP	TNFRSF21
fibroblasts	fibroblasts	LGALS3	MCAM
monocytes	monocytes	S100A8	CD68
tumorcells	monocytes	LCN2	FCGR2A
bcells	monocytes	ICAM2	ITGAM_ITGB2
monocytes	bcells	CXCL8	CD79A
monocytes	fibroblasts	SPP1	S1PR1
monocytes	monocytes	SPP1	PTGER4
monocytes	monocytes	HLA-DRB5	CD4
fibroblasts	fibroblasts	ADM2	ADCYAP1R1
monocytes	monocytes	S100A8	ITGB2
tumorcells	monocytes	S100A1	TLR4
monocytes	fibroblasts	SPP1	ITGAV_ITGB1
fibroblasts	tumorcells	COL1A1	DDR1
monocytes	fibroblasts	SPP1	ITGA5_ITGB1
fibroblasts	tumorcells	COL3A1	DDR1
monocytes	fibroblasts	SPP1	ITGA9_ITGB1
fibroblasts	bcells	MMP2	PECAM1
tumorcells	monocytes	SFTPD	LAIR1
fibroblasts	tumorcells	COL5A2	DDR1
bcells	monocytes	ICAM4	ITGAM
fibroblasts	fibroblasts	COL4A2	ITGA10_ITGB1
monocytes	fibroblasts	SPP1	ITGAV_ITGB5
tumorcells	monocytes	LAMB3	CD44
monocytes	monocytes	NRG1	HLA-DPB1
monocytes	monocytes	HLA-DRA	CD4
bcells	monocytes	ICAM2	ITGAL_ITGB2
monocytes	fibroblasts	SPP1	ITGA8_ITGB1
fibroblasts	fibroblasts	COL4A2	ITGA9_ITGB1
fibroblasts	monocytes	BGN	TLR2
fibroblasts	monocytes	THY1	ITGAM_ITGB2
tumorcells	monocytes	CALM1	KCNN4
fibroblasts	fibroblasts	ANGPT2	TIE1
monocytes	monocytes	LYZ	ITGAL
fibroblasts	monocytes	THY1	ITGAX_ITGB2
monocytes	tumorcells	APOE	LSR
tumorcells	monocytes	CD47	SIRPA
fibroblasts	monocytes	HMGB1	CD163
tumorcells	monocytes	HMGB1	HAVCR2
fibroblasts	fibroblasts	COL11A1	ITGA1_ITGB1
monocytes	monocytes	HLA-DQA1	CD4
fibroblasts	monocytes	COL4A1	CD47
fibroblasts	fibroblasts	COL16A1	ITGA1_ITGB1
tumorcells	monocytes	SFTPD	LY96
tumorcells	monocytes	HSP90B1	TLR2
fibroblasts	monocytes	MDK	SORL1
fibroblasts	fibroblasts	COL1A1	CD36
fibroblasts	fibroblasts	GNAI2	F2R
fibroblasts	monocytes	ANXA2	TLR2
fibroblasts	monocytes	B2M	LILRB2
tumorcells	fibroblasts	S100A1	TRPM3
fibroblasts	monocytes	VCAN	TLR2
fibroblasts	fibroblasts	APP	TNFRSF21
tumorcells	fibroblasts	CALM2	PDE1A
monocytes	monocytes	HLA-DRB1	CD4
fibroblasts	tumorcells	THBS2	CD47
monocytes	tumorcells	LGALS9	CD47
fibroblasts	monocytes	LGALS1	PTPRC
bcells	monocytes	ICAM4	ITGAL
fibroblasts	monocytes	B2M	LILRB1
monocytes	monocytes	HLA-DMA	CD4
fibroblasts	bcells	CXCL14	CXCR4
fibroblasts	tumorcells	THBS1	CD47
fibroblasts	fibroblasts	COL1A2	CD36
tumorcells	fibroblasts	CALM2	MYLK
fibroblasts	monocytes	BGN	LY96
tumorcells	monocytes	MUC1	SIGLEC9
tumorcells	tumorcells	LAMA5	BCAM
tumorcells	fibroblasts	NTN1	MCAM
tumorcells	fibroblasts	CALM1	MYLK
fibroblasts	tumorcells	TFPI	SDC4
monocytes	monocytes	CD14	TLR1
tumorcells	fibroblasts	JAG1	NOTCH3
tumorcells	fibroblasts	GZMA	F2R
monocytes	monocytes	HLA-DMB	CD4
fibroblasts	monocytes	CD99	PILRA
monocytes	fibroblasts	C1QB	LRP1
monocytes	monocytes	HLA-DQB1	CD4
fibroblasts	fibroblasts	COL27A1	ITGA1_ITGB1
tumorcells	monocytes	HSP90B1	ASGR1
fibroblasts	fibroblasts	THBS1	SDC1
fibroblasts	fibroblasts	THBS1	LRP1
monocytes	fibroblasts	ITGB2	THY1
fibroblasts	fibroblasts	THBS2	SDC1
fibroblasts	monocytes	HLA-B	LILRB2
tumorcells	monocytes	LAMC2	CD44
fibroblasts	fibroblasts	LAMC1	ITGA1
bcells	fibroblasts	GZMA	F2R
fibroblasts	fibroblasts	COL8A1	ITGA11_ITGB1
fibroblasts	fibroblasts	COL18A1	ITGA1_ITGB1
monocytes	monocytes	GAL	HLA-DPA1
tumorcells	fibroblasts	SCGB3A1	NOTCH3
tumorcells	fibroblasts	CALM2	AQP1
monocytes	monocytes	HLA-DPA1	CD4
fibroblasts	fibroblasts	OXT	AVPR1A
tumorcells	monocytes	BMP7	ENG
tumorcells	monocytes	HMGB1	TLR2
tumorcells	monocytes	PKM	CD44
bcells	monocytes	HSP90B1	TLR2
fibroblasts	fibroblasts	COL4A1	CD44
monocytes	monocytes	CD1D	LILRB2
fibroblasts	fibroblasts	COL8A1	ITGA10_ITGB1
tumorcells	fibroblasts	DLL3	NOTCH3
fibroblasts	monocytes	BGN	TLR1
fibroblasts	fibroblasts	COL11A1	ITGA10_ITGB1
fibroblasts	fibroblasts	COL5A1	ITGA1_ITGB1
monocytes	tumorcells	SPP1	ITGA9_ITGB1
bcells	monocytes	IL16	CD4
tumorcells	monocytes	SEMA6D	PLXNA1_TREM2_TYROBP
fibroblasts	fibroblasts	COL10A1	ITGA11_ITGB1
fibroblasts	fibroblasts	THBS1	ITGA3_ITGB1
tumorcells	monocytes	CSF1_IL34	CSF1R
tumorcells	monocytes	MIF	CD74_CXCR4
tumorcells	monocytes	HP	ITGB2
tumorcells	monocytes	LAMA5	CD44
monocytes	fibroblasts	SPP1	ITGA4_ITGB1
fibroblasts	fibroblasts	COL12A1	ITGA1_ITGB1
fibroblasts	fibroblasts	SERPINF1	PLXDC1
bcells	bcells	IL16	KCNA3
tumorcells	monocytes	CD24	SIGLEC10
fibroblasts	fibroblasts	COL10A1	ITGA1_ITGB1
tumorcells	monocytes	MIF	CD44_CD74
tumorcells	fibroblasts	TNF	TNFRSF21
tumorcells	monocytes	CD59	STAB1
monocytes	monocytes	CD14	TLR4
monocytes	monocytes	CD14	TLR6
monocytes	tumorcells	SPP1	ITGA8_ITGB1
fibroblasts	monocytes	FN1	C5AR1
fibroblasts	monocytes	CXCL14	CXCR4
monocytes	monocytes	HLA-DPB1	CD4
tumorcells	monocytes	F11R	ITGAL_ITGB2
tumorcells	monocytes	VEGFA	CD44
tumorcells	tumorcells	APP	TSPAN15
fibroblasts	monocytes	INHBA	ACTR2
fibroblasts	monocytes	HLA-A	LILRB2
fibroblasts	monocytes	HLA-C	LILRB2
tumorcells	fibroblasts	CALM1	PDE1A
tumorcells	monocytes	MMP7	CD44
tumorcells	fibroblasts	COL9A2	ITGA1_ITGB1
fibroblasts	monocytes	TIMP3	CD44
fibroblasts	fibroblasts	COL5A2	ITGA1_ITGB1
fibroblasts	fibroblasts	PTHLH	ADCYAP1R1
fibroblasts	monocytes	HLA-B	LILRB1
fibroblasts	monocytes	VCAN	CD44
fibroblasts	monocytes	MXRA5	AXL
fibroblasts	fibroblasts	PLAU	ITGB5
fibroblasts	monocytes	INHBA	ENG
monocytes	fibroblasts	POMC	ADCYAP1R1
tumorcells	monocytes	C3	C3AR1
bcells	fibroblasts	SELPLG	ESAM
tumorcells	fibroblasts	S100A1	RYR2
tumorcells	monocytes	HP	CD163
monocytes	tumorcells	SPP1	ITGA4_ITGB1
fibroblasts	fibroblasts	COL10A1	ITGA10_ITGB1
fibroblasts	fibroblasts	CALM2	MYLK
bcells	monocytes	HSP90B1	ASGR1
fibroblasts	fibroblasts	COL11A1	ITGA11_ITGB1
fibroblasts	tumorcells	VTN	CD47
fibroblasts	fibroblasts	COL6A3	SDC1
fibroblasts	tumorcells	COL4A5	CD47
fibroblasts	monocytes	ANXA1	FPR1
tumorcells	monocytes	GSTP1	TRAF2
tumorcells	monocytes	MYL9	CD69
tumorcells	monocytes	LGALS3BP	CD33
tumorcells	monocytes	COL9A2	CD44
monocytes	monocytes	HMGB1	CD163
fibroblasts	fibroblasts	COL6A2	SDC1
fibroblasts	fibroblasts	COL6A1	SDC1
fibroblasts	fibroblasts	COL4A2	CD44
tumorcells	monocytes	CALM1	HMMR
monocytes	fibroblasts	APOE	SDC2
fibroblasts	monocytes	SPON2	ITGAM
monocytes	monocytes	LILRB4	LAIR1
monocytes	monocytes	SELPLG	ITGB2
fibroblasts	bcells	CXCL12	CXCR4
fibroblasts	fibroblasts	FBN1	ITGB1
fibroblasts	fibroblasts	LAMB1	ITGA1
fibroblasts	fibroblasts	COL6A3	ITGA1_ITGB1
tumorcells	monocytes	APOA1	LRP1
fibroblasts	tumorcells	COL11A1	DDR1
fibroblasts	fibroblasts	GNAI2	CAV1
tumorcells	fibroblasts	APOA1	ABCA1
tumorcells	tumorcells	CALM2	PDE1A
fibroblasts	monocytes	HLA-C	LILRB1
fibroblasts	monocytes	HP	CD163
fibroblasts	fibroblasts	COL6A2	ITGA1_ITGB1
fibroblasts	monocytes	LAMB2	CD44
fibroblasts	fibroblasts	COL5A3	ITGA1_ITGB1
fibroblasts	monocytes	CD59	STAB1
fibroblasts	fibroblasts	COL6A1	ITGA1_ITGB1
fibroblasts	fibroblasts	EDIL3	ITGB5
fibroblasts	monocytes	HLA-A	LILRB1
fibroblasts	tumorcells	COL4A1	ITGA10_ITGB1
fibroblasts	tumorcells	COL4A1	ITGA1_ITGB1
fibroblasts	tumorcells	COL4A1	ITGA9_ITGB1
tumorcells	fibroblasts	SLPI	CD4
tumorcells	fibroblasts	CCL28	CCR10
fibroblasts	monocytes	APP	CD74
fibroblasts	fibroblasts	COL4A1	ITGAV_ITGB8
fibroblasts	monocytes	LAMB1	CD44
monocytes	tumorcells	SPP1	ITGA5_ITGB1
fibroblasts	monocytes	MMP2	PECAM1
tumorcells	fibroblasts	PRSS2	F2RL2
fibroblasts	monocytes	LGALS3BP	CD33
fibroblasts	tumorcells	COL4A1	ITGA3_ITGB1
tumorcells	tumorcells	SLPI	PLSCR4
tumorcells	tumorcells	APP	TSPAN12
monocytes	monocytes	APOE	LRP8
fibroblasts	fibroblasts	ADM	ADCYAP1R1
fibroblasts	fibroblasts	DCN	EGFR
fibroblasts	monocytes	COL6A3	CD44
fibroblasts	monocytes	MYL9	CD69
monocytes	monocytes	APOE	SORL1
tumorcells	monocytes	C3	ITGAM
fibroblasts	monocytes	COL6A2	CD44
bcells	tumorcells	IL16	CD9
fibroblasts	fibroblasts	GNAI2	EDNRA
tumorcells	fibroblasts	COL26A1	ITGA1_ITGB1
tumorcells	fibroblasts	S100A1	AGER
fibroblasts	fibroblasts	MDK	SDC1
fibroblasts	monocytes	COL6A1	ITGA6
fibroblasts	monocytes	COL6A1	CD44
bcells	fibroblasts	GZMA	F2RL2
tumorcells	bcells	HMGB1	CXCR4
tumorcells	fibroblasts	APOA1	LDLR
tumorcells	monocytes	ANXA1	FPR1
fibroblasts	fibroblasts	HSPG2	SDC1
monocytes	monocytes	PROC	THBD
bcells	monocytes	ICAM3	ITGAL
fibroblasts	fibroblasts	CALM3	MYLK
tumorcells	fibroblasts	LAMC1	ITGA1
fibroblasts	fibroblasts	COL1A2	ITGA1_ITGB1
fibroblasts	monocytes	SPARC	ENG
fibroblasts	fibroblasts	COL1A1	ITGA1_ITGB1
fibroblasts	tumorcells	APP	TSPAN15
fibroblasts	fibroblasts	COL3A1	ITGA1_ITGB1
monocytes	fibroblasts	PTGS2	CAV1
fibroblasts	monocytes	C3	C3AR1
fibroblasts	tumorcells	MDK	SDC4
tumorcells	fibroblasts	SLPI	PLSCR1
fibroblasts	monocytes	COPA	CD74
monocytes	monocytes	LGALS9	PTPRC
fibroblasts	monocytes	CXCL12	CXCR4
fibroblasts	tumorcells	APP	TSPAN12
monocytes	fibroblasts	TGFB1	CAV1
monocytes	fibroblasts	APOE	LDLR
fibroblasts	fibroblasts	MDK	SDC2
fibroblasts	bcells	COL4A1	SDC1
tumorcells	fibroblasts	SLPI	PLSCR4
monocytes	fibroblasts	CD14	ITGB1
tumorcells	fibroblasts	CALM1	AQP1
fibroblasts	fibroblasts	TGFB1	CAV1
fibroblasts	tumorcells	DCN	ERBB4
tumorcells	monocytes	CXADR	JAML
fibroblasts	fibroblasts	COL1A2	SDC1
tumorcells	monocytes	BMP7	ACTR2
tumorcells	monocytes	APOA1	ABCA1
tumorcells	monocytes	HMGB1	THBD
fibroblasts	monocytes	COL1A1	CD36
fibroblasts	fibroblasts	COL13A1	ITGA1_ITGB1
fibroblasts	fibroblasts	INHBA	ACTR2
fibroblasts	monocytes	LAMC3	CD44
monocytes	monocytes	BPI	SLAMF9
bcells	bcells	ICAM1	IL2RG
fibroblasts	tumorcells	TIMP1	CD63
tumorcells	monocytes	SCGB3A1	MARCO
fibroblasts	fibroblasts	LAMA1	ITGA1
fibroblasts	monocytes	GNAI2	FPR1
fibroblasts	fibroblasts	COL4A5	ITGA1_ITGB1
tumorcells	monocytes	HSP90B1	TLR7
fibroblasts	fibroblasts	COL1A1	SDC1
fibroblasts	fibroblasts	FN1	DPP4
fibroblasts	fibroblasts	CCL2	CCR10
fibroblasts	fibroblasts	COL18A1	ITGB5
fibroblasts	tumorcells	COL4A2	ITGA3_ITGB1
fibroblasts	fibroblasts	PLAU	LRP1
fibroblasts	fibroblasts	WNT5A	MCAM
fibroblasts	fibroblasts	CXCL12	AVPR1A
tumorcells	fibroblasts	BMP7	ENG
fibroblasts	fibroblasts	PLAU	PLAUR
fibroblasts	fibroblasts	ANGPTL4	SDC2
tumorcells	monocytes	SFTPD	SIRPA
fibroblasts	monocytes	FN1	ITGA6
tumorcells	monocytes	LAMA3	CD44
fibroblasts	fibroblasts	TIMP1	FGFR2
monocytes	fibroblasts	GNAI2	CAV1
monocytes	monocytes	SEMA4A	LILRB2
tumorcells	monocytes	SPINT1	ST14
fibroblasts	fibroblasts	ICAM1	CAV1
fibroblasts	fibroblasts	TFPI	VLDLR
fibroblasts	fibroblasts	SORBS1	ITGA1
tumorcells	fibroblasts	RTN4	TNFRSF19
fibroblasts	monocytes	ICAM1	ITGAM_ITGB2
fibroblasts	monocytes	ICAM1	ITGAX_ITGB2
fibroblasts	monocytes	CALM1	KCNN4
tumorcells	fibroblasts	CALM1	ADCYAP1R1
fibroblasts	fibroblasts	TNC	SDC1
fibroblasts	fibroblasts	PAM	FAP
fibroblasts	tumorcells	COL4A1	ITGA11_ITGB1
fibroblasts	fibroblasts	FBN1	ITGA5
fibroblasts	monocytes	ADAM10	TREM2
fibroblasts	monocytes	TIMP2	CD44
fibroblasts	monocytes	CCL2	CCR1
fibroblasts	monocytes	MIF	CD74_CXCR4
fibroblasts	monocytes	CXCL12	CD4
fibroblasts	monocytes	RARRES2	CCRL2
fibroblasts	fibroblasts	FN1	SDC1
tumorcells	fibroblasts	PDGFC	FLT1
tumorcells	tumorcells	PRSS2	PARD3
tumorcells	monocytes	APOE	TREM2
fibroblasts	monocytes	C3	ITGAM
fibroblasts	monocytes	BGN	TLR4
fibroblasts	fibroblasts	LAMB2	ITGA7_ITGB1
fibroblasts	monocytes	COL1A2	CD36
fibroblasts	fibroblasts	COL3A1	DDR2
fibroblasts	monocytes	PTN	NCL
bcells	monocytes	IL16	KCNJ15
bcells	monocytes	ICAM4	ITGA4
monocytes	monocytes	ITGB2	CD226
fibroblasts	monocytes	ICAM1	ITGAL_ITGB2
tumorcells	tumorcells	SPINT1	ST14
fibroblasts	monocytes	HLA-B	CD3D
tumorcells	fibroblasts	PRSS1	F2RL2
fibroblasts	monocytes	MIF	CD44_CD74
fibroblasts	monocytes	COL1A1	CD44
fibroblasts	fibroblasts	MMP2	FGFR1
fibroblasts	monocytes	FN1	CD44
fibroblasts	monocytes	COL1A2	CD44
fibroblasts	tumorcells	ICAM1	MUC1
fibroblasts	monocytes	LAMA1	CD44
fibroblasts	monocytes	COL4A5	CD44
fibroblasts	fibroblasts	MFAP5	NOTCH1
fibroblasts	bcells	COL6A1	ITGA6
fibroblasts	fibroblasts	TFPI	F3
fibroblasts	fibroblasts	POSTN	ITGAV_ITGB5
monocytes	monocytes	LGALS9	HAVCR2
fibroblasts	fibroblasts	MFGE8	PDGFRB
fibroblasts	fibroblasts	VCAN	EGFR
fibroblasts	fibroblasts	THBS2	ITGA3_ITGB1
fibroblasts	fibroblasts	TGFB3	ITGB5
fibroblasts	monocytes	VIM	CD44
fibroblasts	bcells	COL4A2	SDC1
fibroblasts	fibroblasts	MFAP2	NOTCH1
fibroblasts	monocytes	LAMA4	CD44
fibroblasts	tumorcells	CTHRC1	FZD6
tumorcells	fibroblasts	ADM	ADCYAP1R1
fibroblasts	fibroblasts	FN1	SDC2
fibroblasts	fibroblasts	INHBA	ENG
monocytes	fibroblasts	GNAI2	F2R
monocytes	fibroblasts	C1QB	C1QBP
tumorcells	monocytes	HSP90B1	TLR1
fibroblasts	tumorcells	MDK	TSPAN1
tumorcells	fibroblasts	RTN4	LINGO1
fibroblasts	monocytes	MXRA5	PILRA
fibroblasts	monocytes	CIRBP	TREM1
bcells	monocytes	SELPLG	ITGB2
fibroblasts	fibroblasts	LAMB2	ITGA3_ITGB1
fibroblasts	monocytes	MXRA5	CD69
tumorcells	tumorcells	PSAP	SORT1
fibroblasts	monocytes	PLAU	PLAUR
fibroblasts	monocytes	GPC3	CD81
fibroblasts	fibroblasts	SPON2	ITGA5
tumorcells	tumorcells	CALM1	PDE1A
monocytes	fibroblasts	SPP1	CD44
fibroblasts	bcells	TNFSF13B	TNFRSF17
fibroblasts	fibroblasts	COL1A1	DDR2
fibroblasts	fibroblasts	TFPI	LRP1
fibroblasts	tumorcells	THBS1	ITGA3_ITGB1
fibroblasts	fibroblasts	PLAU	ITGB1
fibroblasts	fibroblasts	ANGPTL4	SDC1
monocytes	monocytes	LGALS9	CD44
fibroblasts	bcells	IL10	CD27
monocytes	fibroblasts	S100A9	CD36
tumorcells	monocytes	ADAM10	TREM2
monocytes	monocytes	SPP1	ITGA8_ITGB1
fibroblasts	monocytes	APOE	TREM2
monocytes	monocytes	SPP1	ITGA9_ITGB1
tumorcells	fibroblasts	MFGE8	PDGFRB
tumorcells	monocytes	LGALS3	ENG
fibroblasts	monocytes	VCAN	ITGA4
monocytes	monocytes	HMGB1	HAVCR2
fibroblasts	fibroblasts	CALM1	MYLK
tumorcells	bcells	EFNB2	PECAM1
fibroblasts	bcells	THBS1	SDC1
fibroblasts	fibroblasts	VCAM1	ITGA9_ITGB1
tumorcells	fibroblasts	PDAP1	PDGFRB
bcells	monocytes	S100A9	CD68
fibroblasts	fibroblasts	FBLN1	ITGB1
monocytes	fibroblasts	MFNG	NOTCH1
bcells	monocytes	TNFSF13B	HLA-DPB1
monocytes	monocytes	APOE	SCARB1
fibroblasts	fibroblasts	CXCL12	ITGAV
fibroblasts	fibroblasts	POMC	ADCYAP1R1
tumorcells	monocytes	S100A9	ITGB2
fibroblasts	monocytes	B2M	CD3D
tumorcells	monocytes	S100A9	CD68
fibroblasts	fibroblasts	TGFB3	ITGB1
monocytes	fibroblasts	LGALS3	MCAM
fibroblasts	monocytes	LAMC1	CD44
tumorcells	fibroblasts	PIGF	FLT1
fibroblasts	fibroblasts	LAMB2	ITGA6_ITGB1
tumorcells	fibroblasts	CALM2	KCNQ3
tumorcells	monocytes	HMGB1	CXCR4
tumorcells	tumorcells	CDH1	ERBB3
fibroblasts	fibroblasts	GPC3	LRP1
tumorcells	monocytes	TIMP3	CD44
fibroblasts	monocytes	HMGB1	HAVCR2
fibroblasts	fibroblasts	BST1	CAV1
fibroblasts	fibroblasts	LAMB2	ITGA9_ITGB1
tumorcells	tumorcells	EFNA1	EPHA1
fibroblasts	monocytes	PLAU	ST14
fibroblasts	tumorcells	COL4A2	ITGA10_ITGB1
fibroblasts	fibroblasts	ADAM12	ITGB1
fibroblasts	tumorcells	COL4A2	ITGA1_ITGB1
fibroblasts	tumorcells	COL4A2	ITGA9_ITGB1
fibroblasts	fibroblasts	ADM2	DCLK3
bcells	bcells	TNFSF13B	TNFRSF17
fibroblasts	fibroblasts	TIMP1	CD63
fibroblasts	monocytes	HLA-A	CD3D
monocytes	monocytes	B2M	LILRB2
bcells	fibroblasts	IL16	GRIN2D
fibroblasts	fibroblasts	POSTN	PTK7
fibroblasts	monocytes	SPON2	ITGA4
monocytes	fibroblasts	S100A8	CD36
tumorcells	tumorcells	BTC	ERBB3
fibroblasts	fibroblasts	COL27A1	ITGA10_ITGB1
fibroblasts	monocytes	HP	ASGR1
fibroblasts	fibroblasts	F13A1	ITGB1
fibroblasts	fibroblasts	SERPINE1	PLAUR
fibroblasts	fibroblasts	COL15A1	ITGA1_ITGB1
fibroblasts	fibroblasts	CXCL12	ITGB1
fibroblasts	fibroblasts	LAMA4	ITGA9_ITGB1
fibroblasts	monocytes	PKM	CD44
tumorcells	monocytes	ADO	ADORA3
tumorcells	tumorcells	PRSS1	PARD3
bcells	monocytes	PNOC	OPRL1
fibroblasts	fibroblasts	COL4A2	ITGAV_ITGB8
fibroblasts	bcells	COL4A1	CD44
fibroblasts	bcells	COL4A1	CD47
fibroblasts	bcells	COL4A2	CD44
fibroblasts	monocytes	HAS2	CD44
fibroblasts	monocytes	DCN	TLR4
fibroblasts	bcells	TGFB1	CXCR4
tumorcells	monocytes	COPA	CD74
fibroblasts	bcells	BGN	LY96
fibroblasts	monocytes	ENTPD1	ADORA3
fibroblasts	fibroblasts	COL6A6	ITGA1_ITGB1
fibroblasts	fibroblasts	NID1	ITGB1
monocytes	fibroblasts	APOE	LRP1
fibroblasts	fibroblasts	EFEMP2	AQP1
fibroblasts	fibroblasts	GNAI2	S1PR3
fibroblasts	tumorcells	LAMC1	ITGA3_ITGB1
fibroblasts	fibroblasts	PTN	SDC2
monocytes	monocytes	MMP9	CD44
fibroblasts	tumorcells	LAMA4	ITGA9_ITGB1
fibroblasts	tumorcells	LAMA4	ITGA6_ITGB1
fibroblasts	fibroblasts	JAG1	NOTCH3
fibroblasts	tumorcells	LAMA4	ITGA3_ITGB1
fibroblasts	tumorcells	LAMA4	ITGA7_ITGB1
bcells	fibroblasts	IL16	KCND2
fibroblasts	tumorcells	ADAM12	SDC4
fibroblasts	tumorcells	APOE	LSR
fibroblasts	tumorcells	GPC3	CD81
fibroblasts	tumorcells	COL18A1	GPC1
fibroblasts	tumorcells	CALM1	PDE1A
fibroblasts	tumorcells	COL18A1	ITGA3
fibroblasts	tumorcells	S100A4	ERBB3
fibroblasts	monocytes	CCL2	CCR5
monocytes	monocytes	HMGB1	TLR2
bcells	monocytes	S100A9	ITGB2
tumorcells	fibroblasts	LAMB3	CD44
fibroblasts	tumorcells	COL4A2	ITGA11_ITGB1
fibroblasts	tumorcells	COL4A2	ITGB5
fibroblasts	monocytes	HLA-C	CD3D
fibroblasts	monocytes	VCAN	TLR1
fibroblasts	tumorcells	ANGPT2	ITGA5_ITGB1
fibroblasts	monocytes	PRG4	CD44
fibroblasts	fibroblasts	LAMB1	ITGA7_ITGB1
fibroblasts	fibroblasts	VCL	ITGB5
fibroblasts	monocytes	FGF1	CD44
fibroblasts	fibroblasts	AGRN	LRP1
fibroblasts	fibroblasts	COL4A1	CD47
monocytes	monocytes	CCL3	CCR1
fibroblasts	fibroblasts	LAMB1	ITGA6_ITGB1
fibroblasts	fibroblasts	LAMB1	ITGA9_ITGB1
fibroblasts	fibroblasts	TIMP3	CD44
tumorcells	tumorcells	L1CAM	ERBB3
fibroblasts	fibroblasts	LAMC1	ITGA6_ITGB1
fibroblasts	fibroblasts	B2M	HFE
fibroblasts	fibroblasts	LAMC1	ITGA9_ITGB1
tumorcells	fibroblasts	VEGFA	ITGB1
bcells	fibroblasts	CD38	PECAM1
fibroblasts	fibroblasts	LAMA4	ITGA6_ITGB1
fibroblasts	fibroblasts	LAMA4	CD44
fibroblasts	fibroblasts	LAMC3	ITGA6_ITGB1
fibroblasts	fibroblasts	LAMC3	ITGA9_ITGB1
fibroblasts	fibroblasts	ANGPT2	ITGA5_ITGB1
fibroblasts	fibroblasts	NID1	ITGAV
fibroblasts	fibroblasts	MFGE8	ITGAV
tumorcells	fibroblasts	S100A1	TLR4
fibroblasts	fibroblasts	PDAP1	PDGFRB
fibroblasts	fibroblasts	COL18A1	ITGA10_ITGB1
fibroblasts	fibroblasts	COL5A3	ITGA10_ITGB1
fibroblasts	fibroblasts	COL18A1	ITGA11_ITGB1
fibroblasts	fibroblasts	COL5A3	ITGA11_ITGB1
fibroblasts	fibroblasts	PLAT	LRP1
fibroblasts	fibroblasts	A2M	LRP1
fibroblasts	fibroblasts	GPC3	CD81
fibroblasts	fibroblasts	COL18A1	GPC1
fibroblasts	fibroblasts	COL18A1	ITGA5
tumorcells	monocytes	RPS19	C5AR1
fibroblasts	fibroblasts	CALM1	FAS
fibroblasts	fibroblasts	MFGE8	ITGB5
fibroblasts	monocytes	NRG1	HLA-DPB1
fibroblasts	fibroblasts	TNC	ITGA8_ITGB1
fibroblasts	fibroblasts	TNC	ITGA9_ITGB1
fibroblasts	monocytes	SERPINE1	PLAUR
fibroblasts	tumorcells	GRN	SORT1
fibroblasts	fibroblasts	RTN4	TNFRSF19
fibroblasts	fibroblasts	PGF	NRP2
monocytes	monocytes	CD14	ITGA4
fibroblasts	fibroblasts	AGRN	ITGB1
fibroblasts	fibroblasts	CLEC11A	ITGA11
tumorcells	tumorcells	L1CAM	CD9
tumorcells	monocytes	CX3CL1	CX3CR1
tumorcells	monocytes	C3	ITGAX
fibroblasts	fibroblasts	CXCL14	CXCR4
bcells	fibroblasts	HLA-DOB	CD4
fibroblasts	fibroblasts	LAMA4	ITGAV_ITGB8
fibroblasts	fibroblasts	LPL	SDC1
fibroblasts	fibroblasts	COL18A1	PTPRS
tumorcells	monocytes	VEGFB	ADRB2
fibroblasts	monocytes	LPL	CD44
monocytes	monocytes	S100A9	TLR4
fibroblasts	monocytes	B2M	TFRC
fibroblasts	fibroblasts	LAMA2	ITGA1
tumorcells	monocytes	GNAS	ADRB2
monocytes	monocytes	PKM	CD44
tumorcells	monocytes	PSAP	CD1B
fibroblasts	fibroblasts	EDIL3	ITGAV
monocytes	monocytes	S100A9	CD36
tumorcells	monocytes	CD14	ITGB2
fibroblasts	fibroblasts	LAMC1	ITGAV_ITGB8
fibroblasts	fibroblasts	LAMC1	CD44
bcells	bcells	TGFB1	CXCR4
fibroblasts	fibroblasts	TGFB1	ITGB5
fibroblasts	fibroblasts	CTHRC1	ROR2
monocytes	monocytes	S100A8	CD69
tumorcells	fibroblasts	MAML2	NOTCH3
tumorcells	monocytes	IGSF10	SLAMF9
fibroblasts	monocytes	HP	ITGAM
fibroblasts	fibroblasts	FN1	NT5E
fibroblasts	monocytes	TFPI	F3
monocytes	monocytes	C3	C3AR1
monocytes	fibroblasts	YBX1	NOTCH1
fibroblasts	fibroblasts	LAMB1	ITGA3_ITGB1
fibroblasts	fibroblasts	LAMB1	CD44
fibroblasts	fibroblasts	ANGPTL2	ITGA5_ITGB1
fibroblasts	fibroblasts	LAMC1	ITGA3_ITGB1
fibroblasts	fibroblasts	LAMC1	ITGA7_ITGB1
fibroblasts	bcells	MMP2	CCR2
monocytes	fibroblasts	CALM3	MYLK
fibroblasts	fibroblasts	SERPINE1	ITGB5
bcells	monocytes	CD14	ITGB2
fibroblasts	monocytes	THBS2	ITGA4
fibroblasts	fibroblasts	LAMA4	ITGA3_ITGB1
fibroblasts	fibroblasts	LAMA4	ITGA7_ITGB1
tumorcells	fibroblasts	AGRN	LRP1
fibroblasts	fibroblasts	LAMC3	ITGA7_ITGB1
fibroblasts	tumorcells	COL4A1	ITGAV_ITGB8
fibroblasts	fibroblasts	TGFB1	SDC2
fibroblasts	fibroblasts	APOE	SDC2
fibroblasts	fibroblasts	YBX1	NOTCH1
fibroblasts	fibroblasts	COL4A1	CD93
fibroblasts	fibroblasts	CLEC11A	ITGB1
tumorcells	tumorcells	GRN	SORT1
fibroblasts	fibroblasts	COL14A1	ITGA1_ITGB1
fibroblasts	fibroblasts	CALM1	PDE1A
fibroblasts	fibroblasts	CALM1	KCNQ3
fibroblasts	fibroblasts	CALM1	ADCYAP1R1
fibroblasts	fibroblasts	CALM1	AQP1
fibroblasts	fibroblasts	COL27A1	ITGA11_ITGB1
fibroblasts	monocytes	COL4A1	ITGA10_ITGB1
fibroblasts	monocytes	COL4A1	ITGA3_ITGB1
fibroblasts	monocytes	COL4A1	ITGA1_ITGB1
fibroblasts	monocytes	COL4A1	ITGA9_ITGB1
fibroblasts	monocytes	COL4A1	ITGA11_ITGB1
fibroblasts	fibroblasts	LAMC3	ITGA3_ITGB1
fibroblasts	monocytes	COL4A2	ITGA10_ITGB1
fibroblasts	monocytes	COL4A2	ITGA3_ITGB1
fibroblasts	monocytes	COL4A2	ITGA1_ITGB1
fibroblasts	monocytes	COL4A2	ITGA9_ITGB1
fibroblasts	monocytes	COL4A2	ITGA11_ITGB1
fibroblasts	monocytes	LAMA4	ITGA6_ITGB1
fibroblasts	monocytes	ANGPT2	ITGA5_ITGB1
fibroblasts	monocytes	TGFB1	CXCR4
fibroblasts	monocytes	SERPINF1	PLXDC2
tumorcells	tumorcells	APOE	LSR
fibroblasts	monocytes	APOE	SORL1
fibroblasts	monocytes	FN1	ITGA4_ITGB7
fibroblasts	monocytes	TFPI	LRP1
bcells	fibroblasts	ICAM1	CAV1
fibroblasts	monocytes	A2M	LRP1
fibroblasts	fibroblasts	LPL	LRP1
fibroblasts	monocytes	CALM1	HMMR
fibroblasts	monocytes	GPC3	LRP1
fibroblasts	fibroblasts	PTN	SDC1
fibroblasts	tumorcells	TIMP3	DDR1
fibroblasts	monocytes	COL4A2	ITGB5
fibroblasts	tumorcells	TGFB1	ITGB8
fibroblasts	tumorcells	PLAU	ST14
fibroblasts	bcells	CXCL12	CXCR3
monocytes	fibroblasts	S100A9	AGER
fibroblasts	monocytes	NID1	ITGAV
tumorcells	monocytes	C3	CD81
fibroblasts	monocytes	TGFB1	ENG
fibroblasts	monocytes	COL18A1	ITGA5
monocytes	tumorcells	S100A4	ERBB3
fibroblasts	monocytes	LGALS3	ENG
fibroblasts	tumorcells	CALR	ITGA3
tumorcells	bcells	SFTPD	LY96
monocytes	monocytes	RNASE2	TLR2
fibroblasts	fibroblasts	JAM3	ITGB1
monocytes	monocytes	B2M	LILRB1
fibroblasts	tumorcells	COL4A1	ITGA2_ITGB1
fibroblasts	tumorcells	LAMC1	ITGA7_ITGB1
fibroblasts	fibroblasts	LTBP3	ITGB5
monocytes	monocytes	CALM1	KCNN4
fibroblasts	fibroblasts	BGN	LY96
fibroblasts	fibroblasts	COL4A1	ITGA2_ITGB1
monocytes	fibroblasts	APOC1	VLDLR
fibroblasts	fibroblasts	LAMB1	ITGAV_ITGB8
fibroblasts	fibroblasts	NTN1	MCAM
fibroblasts	fibroblasts	SPARC	FGFR1
fibroblasts	bcells	FN1	ITGA6
monocytes	bcells	TGFB1	CXCR4
monocytes	monocytes	S100A4	CCR5
monocytes	fibroblasts	LGALS9	LRP1
monocytes	bcells	HMGB1	CXCR4
tumorcells	tumorcells	NRG4	ERBB2_ERBB4
fibroblasts	monocytes	COL4A1	ITGA2_ITGB1
fibroblasts	fibroblasts	COL12A1	ITGA10_ITGB1
monocytes	tumorcells	CD14	ITGB1
monocytes	tumorcells	SIRPA	CD47
monocytes	tumorcells	TGFB1	ITGB8
tumorcells	fibroblasts	GSTP1	EGFR
monocytes	tumorcells	S100A4	ERBB2
fibroblasts	monocytes	COL14A1	CD44
monocytes	tumorcells	IL16	CD9
monocytes	tumorcells	APOE	SORL1
monocytes	tumorcells	GRN	SORT1
fibroblasts	fibroblasts	COL16A1	ITGA10_ITGB1
monocytes	tumorcells	CALM1	PDE1A
monocytes	tumorcells	CALM2	PDE1A
monocytes	tumorcells	CALM3	PDE1A
monocytes	tumorcells	C1QB	C1QBP
monocytes	tumorcells	LGALS9	SLC1A5
fibroblasts	fibroblasts	TNFSF12	TNFRSF12A
monocytes	tumorcells	PSAP	SORT1
monocytes	tumorcells	HSP90AA1	ERBB2
fibroblasts	monocytes	C3	ITGAX
fibroblasts	monocytes	GAS6	AXL
tumorcells	fibroblasts	HRAS	CAV1
monocytes	tumorcells	APOE	LRP6
fibroblasts	fibroblasts	COL12A1	ITGA11_ITGB1
fibroblasts	fibroblasts	MIF	EGFR
fibroblasts	fibroblasts	COL16A1	ITGA11_ITGB1
monocytes	tumorcells	C3	CD46
monocytes	monocytes	IL1B	ADRB2
fibroblasts	fibroblasts	RARRES1	NRP2
fibroblasts	monocytes	LAMA2	RPSA
monocytes	fibroblasts	LGALS9	COLEC12
monocytes	fibroblasts	LGALS9	MRC2
fibroblasts	fibroblasts	HSPG2	LRP1
monocytes	fibroblasts	TNFSF12	TNFRSF12A
fibroblasts	fibroblasts	CD99	PILRB
fibroblasts	monocytes	ADAM10	GPNMB
monocytes	fibroblasts	A2M	LRP1
tumorcells	tumorcells	EFNA3	EPHA1
tumorcells	fibroblasts	CALM1	FAS
tumorcells	fibroblasts	PRSS2	PARD3
monocytes	fibroblasts	SERPINA1	LRP1
fibroblasts	monocytes	TGFB3	ENG
monocytes	fibroblasts	C3	LRP1
fibroblasts	fibroblasts	WNT5A	ANTXR1
monocytes	fibroblasts	APOE	ABCA1
fibroblasts	fibroblasts	FN1	IL17RC
fibroblasts	fibroblasts	SPON2	ITGB1
monocytes	monocytes	GNAI2	FPR1
monocytes	fibroblasts	TGFB1	ITGB5
monocytes	fibroblasts	TGFB1	SDC2
fibroblasts	monocytes	MMP2	CCR2
fibroblasts	tumorcells	LAMC1	ITGA6_ITGB1
monocytes	tumorcells	HLA-A	ERBB2
fibroblasts	monocytes	MDK	SDC3
fibroblasts	monocytes	SEMA6D	PLXNA1_TREM2_TYROBP
tumorcells	monocytes	CXCL17	GPR35
fibroblasts	monocytes	PRG4	TLR2
monocytes	fibroblasts	PSAP	AR
monocytes	monocytes	ANXA2	TLR2
tumorcells	fibroblasts	BST1	CAV1
fibroblasts	fibroblasts	CADM3	CADM1
fibroblasts	fibroblasts	ANGPTL4	CDH11
tumorcells	monocytes	GRN	TNFRSF1B
monocytes	monocytes	CCL3	CCR5
monocytes	fibroblasts	CCL5	SDC1
monocytes	fibroblasts	S100A4	EGFR
fibroblasts	fibroblasts	IGF2	INSR
fibroblasts	monocytes	COL5A1	SDC3
monocytes	tumorcells	LRPAP1	SORT1
fibroblasts	tumorcells	TIMP2	ITGA3
monocytes	fibroblasts	CALM1	FAS
tumorcells	monocytes	TGFB2	ENG
fibroblasts	monocytes	CCL2	CCR2
tumorcells	tumorcells	PRSS2	F2RL1
monocytes	fibroblasts	LGALS9	SLC1A5
monocytes	fibroblasts	B2M	HFE
fibroblasts	bcells	COL4A1	ITGA2_ITGB1
tumorcells	tumorcells	COL4A5	CD47
monocytes	fibroblasts	APOE	LRP6
monocytes	fibroblasts	GRN	EGFR
tumorcells	monocytes	HSP90B1	TLR4
monocytes	fibroblasts	CALM1	MYLK
monocytes	fibroblasts	LGALS9	PTPRK
monocytes	monocytes	MMP9	ITGAM
tumorcells	fibroblasts	LAMB3	CD151
tumorcells	fibroblasts	AGRN	ITGB1
fibroblasts	tumorcells	LAMC1	ITGA9_ITGB1
fibroblasts	monocytes	CCL26	CX3CR1
tumorcells	tumorcells	CGN	OCLN
tumorcells	fibroblasts	IGF1	INSR
fibroblasts	fibroblasts	CCL2	ACKR4
fibroblasts	fibroblasts	HRAS	CAV1
tumorcells	fibroblasts	CP	SLC40A1
fibroblasts	fibroblasts	ADM2	RAMP3
fibroblasts	fibroblasts	LAMB2	CD44
fibroblasts	fibroblasts	TFPI	SDC4
monocytes	fibroblasts	ITGB3BP	ITGB5
monocytes	fibroblasts	HMGB1	SDC1
fibroblasts	monocytes	HMGB1	TLR2
fibroblasts	fibroblasts	CNTN1	NOTCH1
tumorcells	monocytes	PROS1	AXL
tumorcells	tumorcells	HSP90AA1	ERBB2
fibroblasts	tumorcells	NID1	PTPRF
fibroblasts	monocytes	ADO	ADORA3
tumorcells	fibroblasts	BMP7	ACTR2
monocytes	fibroblasts	SPP1	ITGAV_ITGB6
tumorcells	fibroblasts	MMP7	SDC1
fibroblasts	fibroblasts	COL1A1	ITGA5
fibroblasts	fibroblasts	CALM2	AQP1
fibroblasts	monocytes	CXCL9	FCGR2A
fibroblasts	fibroblasts	VCAN	ITGB1
monocytes	fibroblasts	TGFB1	LPP
fibroblasts	fibroblasts	THBS2	CD36
monocytes	fibroblasts	LGALS9	CD44
tumorcells	fibroblasts	CALM2	CACNA1C
monocytes	fibroblasts	HLA-DRA	CD4
monocytes	fibroblasts	HLA-DQA1	CD4
monocytes	fibroblasts	HLA-DRB1	CD4
monocytes	fibroblasts	HLA-DQB1	CD4
monocytes	fibroblasts	HLA-DPB1	CD4
monocytes	fibroblasts	HLA-DPA1	CD4
monocytes	fibroblasts	HLA-DMA	CD4
monocytes	fibroblasts	HLA-DRB5	CD4
fibroblasts	fibroblasts	COL5A1	ITGA10_ITGB1
fibroblasts	fibroblasts	PLAU	ITGA5
monocytes	fibroblasts	TGFB1	ITGB1
bcells	fibroblasts	ICAM4	ITGB1
fibroblasts	fibroblasts	PTHLH	RAMP3
monocytes	fibroblasts	CXCL8	SDC2
fibroblasts	fibroblasts	TNC	CNTN1
fibroblasts	fibroblasts	COL8A2	ITGA1_ITGB1
monocytes	fibroblasts	S100A4	ERBB2
monocytes	fibroblasts	GRN	SORT1
monocytes	fibroblasts	GNAI2	EDNRA
monocytes	fibroblasts	RTN4	TNFRSF19
tumorcells	fibroblasts	WNT7A	ADGRA2
fibroblasts	fibroblasts	CD99	CD99L2
monocytes	fibroblasts	GNAI2	EGFR
monocytes	fibroblasts	HSP90AA1	EGFR
monocytes	fibroblasts	CALM2	MYLK
monocytes	fibroblasts	CALM1	PDE1A
monocytes	fibroblasts	CALM2	PDE1A
monocytes	fibroblasts	CALM3	PDE1A
fibroblasts	monocytes	LAMB2	RPSA
monocytes	fibroblasts	CALM3	EGFR
tumorcells	monocytes	HP	ASGR1
monocytes	bcells	CD70	TNFRSF17
monocytes	fibroblasts	ICAM1	CAV1
monocytes	fibroblasts	BST1	CAV1
monocytes	fibroblasts	CALM2	AQP1
monocytes	fibroblasts	CALM3	AQP1
monocytes	fibroblasts	GNAI2	S1PR3
monocytes	fibroblasts	CALM1	ADCYAP1R1
fibroblasts	monocytes	ADAM10	CD44
monocytes	fibroblasts	PSAP	SORT1
monocytes	fibroblasts	CALM1	AQP1
tumorcells	fibroblasts	HSP90AA1	EGFR
monocytes	monocytes	LGALS9	CD47
monocytes	monocytes	ADAM10	TREM2
monocytes	monocytes	TNFSF12	CD163
tumorcells	fibroblasts	LAMA5	SDC1
monocytes	monocytes	HLA-B	LILRB1
monocytes	monocytes	ANXA1	FPR1
monocytes	monocytes	HLA-A	LILRB1
monocytes	fibroblasts	C3	CD46
tumorcells	fibroblasts	MMP7	CD151
monocytes	monocytes	HLA-C	LILRB1
tumorcells	tumorcells	LAMB3	CD151
fibroblasts	fibroblasts	COL5A1	ITGA11_ITGB1
fibroblasts	fibroblasts	COL4A5	SDC1
fibroblasts	tumorcells	LAMC3	DAG1
monocytes	monocytes	TGFB1	CXCR4
monocytes	fibroblasts	TGFB1	ENG
fibroblasts	monocytes	PGF	NRP2
tumorcells	tumorcells	HSP90B1	ERBB2
fibroblasts	fibroblasts	SPARC	ENG
fibroblasts	monocytes	TNFSF12	CD163
monocytes	monocytes	GRN	TNFRSF1B
tumorcells	monocytes	ARPC5	ADRB2
monocytes	monocytes	SERPINA1	LRP1
monocytes	monocytes	GRN	SORT1
monocytes	monocytes	TGFB1	ENG
monocytes	monocytes	C3	ITGAM
monocytes	monocytes	TNFSF13B	CD40
monocytes	monocytes	A2M	LRP1
monocytes	monocytes	C1QB	LRP1
monocytes	monocytes	LRPAP1	SORL1
monocytes	monocytes	CIRBP	TREM1
monocytes	monocytes	LGALS9	LRP1
fibroblasts	monocytes	CD99	CD81
monocytes	monocytes	TNFSF13B	TFRC
monocytes	monocytes	C3	CD81
monocytes	monocytes	APOE	ABCA1
tumorcells	monocytes	GNAS	ADCY7
monocytes	monocytes	FABP5	RXRA
fibroblasts	monocytes	SDC2	PTPRJ
monocytes	monocytes	HMGB1	CXCR4
monocytes	monocytes	CALM1	HMMR
fibroblasts	fibroblasts	COL5A2	ITGA10_ITGB1
monocytes	monocytes	PSAP	SORT1
fibroblasts	monocytes	JAM3	ITGAM_ITGB2
monocytes	monocytes	HLA-B	CD3D
monocytes	monocytes	HLA-B	LILRB2
fibroblasts	bcells	HMGB1	CXCR4
tumorcells	fibroblasts	PRSS2	F2RL1
monocytes	monocytes	HLA-A	CD3D
monocytes	monocytes	HLA-A	LILRB2
fibroblasts	fibroblasts	LUM	ITGB1
monocytes	monocytes	CCL4	CCR1
monocytes	monocytes	HLA-C	CD3D
monocytes	monocytes	HLA-C	LILRB2
fibroblasts	fibroblasts	SERPINE1	LRP1
monocytes	monocytes	B2M	TFRC
monocytes	monocytes	B2M	CD3D
fibroblasts	fibroblasts	CALM3	PDE1A
fibroblasts	monocytes	COL6A6	CD44
tumorcells	tumorcells	MMP7	ERBB4
bcells	tumorcells	ICAM1	MUC1
fibroblasts	tumorcells	COL18A1	ITGA1_ITGB1
fibroblasts	tumorcells	COL18A1	ITGA10_ITGB1
tumorcells	fibroblasts	COL18A1	ITGA1_ITGB1
fibroblasts	fibroblasts	ITGAV	THY1
tumorcells	fibroblasts	LAMB3	ITGA7_ITGB1
fibroblasts	monocytes	PTHLH	GPR84
fibroblasts	monocytes	VCAN	SELL
fibroblasts	tumorcells	LAMB1	ITGA3_ITGB1
bcells	monocytes	HSP90B1	TLR7
monocytes	monocytes	LGALS9	SLC1A5
monocytes	monocytes	B2M	HFE
fibroblasts	fibroblasts	CTHRC1	FZD3
monocytes	monocytes	HMGB1	THBD
fibroblasts	monocytes	ANGPTL2	TLR4
fibroblasts	monocytes	ANGPTL2	LILRB3
tumorcells	monocytes	CSF1	CSF2RA
fibroblasts	fibroblasts	COL5A2	ITGA11_ITGB1
fibroblasts	monocytes	GNAI2	C5AR1
fibroblasts	monocytes	CFH	ITGAM
monocytes	fibroblasts	PSAP	LRP1
bcells	monocytes	APOE	TREM2
tumorcells	fibroblasts	RTN4	GJB2
fibroblasts	fibroblasts	COL18A1	KDR
fibroblasts	monocytes	PLAU	ITGAM
fibroblasts	monocytes	COL4A1	ITGAV_ITGB8
monocytes	fibroblasts	NAMPT	ITGA5_ITGB1
tumorcells	tumorcells	MMP7	CD151
fibroblasts	monocytes	MXRA5	SIGLEC7
fibroblasts	fibroblasts	HSPG2	ITGB1
fibroblasts	tumorcells	HLA-A	ERBB2
fibroblasts	monocytes	ADAM12	ITGA9
fibroblasts	fibroblasts	COL7A1	ITGA1_ITGB1
fibroblasts	fibroblasts	MMP13	LRP1
bcells	monocytes	IL16	CCR5
fibroblasts	fibroblasts	COL6A3	ITGA3_ITGB1
monocytes	monocytes	APOE	LRP1
fibroblasts	monocytes	FN1	ITGA9
tumorcells	fibroblasts	MMP7	CD44
fibroblasts	monocytes	B2M	HFE
tumorcells	monocytes	CLCF1	SORL1
tumorcells	fibroblasts	IGF1	IGF2R
monocytes	fibroblasts	ADAM9	ITGB5
fibroblasts	monocytes	ANGPTL2	LILRB2
fibroblasts	fibroblasts	COL6A1	ITGA3_ITGB1
fibroblasts	monocytes	RARRES2	CMKLR1
fibroblasts	monocytes	CCL26	CCR1
monocytes	monocytes	C3	NRP1
monocytes	monocytes	GNAI2	C5AR1
monocytes	fibroblasts	CCL2	CCR10
monocytes	fibroblasts	ADAM9	ITGB1
bcells	tumorcells	THBS1	CD47
tumorcells	tumorcells	BTC	ERBB2_ERBB4
fibroblasts	monocytes	S100A4	CCR5
fibroblasts	monocytes	LRPAP1	SORL1
monocytes	monocytes	CD59	STAB1
tumorcells	fibroblasts	PRSS1	PARD3
tumorcells	fibroblasts	CALM2	EGFR
fibroblasts	tumorcells	S100A4	ERBB2
monocytes	fibroblasts	C3	NRP1
monocytes	monocytes	HSP90B1	TLR2
fibroblasts	monocytes	FN1	ROBO4
fibroblasts	tumorcells	THBS1	SDC4
tumorcells	monocytes	ANXA2	TLR2
fibroblasts	monocytes	THBS2	CD36
tumorcells	monocytes	CSF1	SIRPA
monocytes	fibroblasts	ADAM10	GPNMB
fibroblasts	monocytes	PTHLH	ADRB2
fibroblasts	monocytes	C3	CD81
fibroblasts	tumorcells	ADAM17	MUC1
tumorcells	fibroblasts	LAMB3	ITGA3_ITGB1
tumorcells	fibroblasts	HSP90B1	LRP1
tumorcells	fibroblasts	LAMA5	ITGA7_ITGB1
monocytes	fibroblasts	CXCL8	SDC1
monocytes	monocytes	ICAM2	ITGAM_ITGB2
tumorcells	fibroblasts	CALM1	KCNQ3
tumorcells	fibroblasts	IGF2	INSR
fibroblasts	monocytes	B2M	CD1A
monocytes	monocytes	PSAP	CD1B
fibroblasts	monocytes	MDK	NCL
fibroblasts	fibroblasts	CXCL12	ITGA5
fibroblasts	bcells	THBS1	ITGA6
monocytes	tumorcells	SPP1	ITGAV_ITGB1
monocytes	monocytes	MRC1	PTPRC
fibroblasts	fibroblasts	COL6A2	ITGA3_ITGB1
fibroblasts	fibroblasts	COL6A3	ITGA9_ITGB1
monocytes	tumorcells	CALM3	ESR1
fibroblasts	fibroblasts	MDK	NOTCH2
fibroblasts	monocytes	HEBP1	FPR3
bcells	monocytes	HLA-DPA1	CD4
bcells	monocytes	HSP90B1	TLR1
monocytes	fibroblasts	CALM2	KCNQ3
fibroblasts	tumorcells	COMP	CD47
tumorcells	monocytes	LRPAP1	SORL1
monocytes	tumorcells	HBEGF	CD9
fibroblasts	bcells	THBS2	SDC1
monocytes	fibroblasts	CALM1	KCNQ3
tumorcells	monocytes	APP	APLP2
tumorcells	fibroblasts	BMP7	PTPRK
monocytes	fibroblasts	ADAM15	ITGB1
fibroblasts	bcells	CCL2	CCR2
fibroblasts	fibroblasts	HSPG2	FGFR1
tumorcells	tumorcells	PRSS1	F2RL1
bcells	tumorcells	ICAM2	ITGAM_ITGB2
fibroblasts	fibroblasts	GPC3	IGF1R
tumorcells	fibroblasts	IGF1	IGF1R
monocytes	monocytes	SPP1	ITGAV_ITGB1
fibroblasts	monocytes	RPS19	C5AR1
monocytes	fibroblasts	F13A1	ITGB1
fibroblasts	fibroblasts	COL6A1	ITGA9_ITGB1
tumorcells	fibroblasts	COL4A5	ITGA1_ITGB1
monocytes	fibroblasts	ADAM9	ITGAV
fibroblasts	fibroblasts	SERPINE2	LRP1
fibroblasts	fibroblasts	VCAM1	ITGA4_ITGB1
monocytes	fibroblasts	HSP90AA1	ERBB2
monocytes	fibroblasts	PDAP1	PDGFRB
fibroblasts	tumorcells	INHBA	TGFBR3
tumorcells	fibroblasts	C3	LRP1
monocytes	monocytes	ADAM10	CD44
fibroblasts	fibroblasts	TGFB1	ENG
tumorcells	fibroblasts	VEGFA	FLT1_KDR
fibroblasts	monocytes	CCL26	CCR2
fibroblasts	monocytes	THBS2	ITGA6
monocytes	monocytes	LGALS3	ENG
monocytes	fibroblasts	HRAS	CAV1
monocytes	monocytes	MIF	CD74_CXCR4
tumorcells	fibroblasts	VCL	ITGB5
tumorcells	monocytes	CDH1	ITGAE_ITGB7
monocytes	fibroblasts	SPP1	ITGAV_ITGB3
tumorcells	fibroblasts	LTBP3	ITGB5
fibroblasts	fibroblasts	THBS1	LRP5
fibroblasts	fibroblasts	MAML2	NOTCH3
tumorcells	monocytes	IGF1	INSR
monocytes	monocytes	ADAM10	GPNMB
monocytes	monocytes	ICAM1	ITGAM_ITGB2
fibroblasts	fibroblasts	INHBA	BAMBI
fibroblasts	fibroblasts	PGF	NRP1
fibroblasts	monocytes	MFGE8	ITGAV
monocytes	fibroblasts	GZMA	F2R
fibroblasts	monocytes	PGF	NRP1
fibroblasts	fibroblasts	COL6A3	ITGA10_ITGB1
fibroblasts	fibroblasts	ADAM17	ITGB1
tumorcells	monocytes	PRSS2	F2RL1
fibroblasts	monocytes	HP	TLR4
fibroblasts	fibroblasts	CALM1	CACNA1C
fibroblasts	tumorcells	TFPI	F3
monocytes	monocytes	MIF	CD44_CD74
fibroblasts	tumorcells	COL4A1	CD44
tumorcells	fibroblasts	GNAS	PTGDR
tumorcells	bcells	MIF	CD74_CXCR4
monocytes	monocytes	VIM	CD44
fibroblasts	fibroblasts	COL14A1	ITGA11_ITGB1
fibroblasts	fibroblasts	COL18A1	ITGA3
monocytes	monocytes	RETN	CAP1
fibroblasts	fibroblasts	COMP	CD36
tumorcells	fibroblasts	PKM	CD44
monocytes	monocytes	C3	CD46
tumorcells	fibroblasts	LAMA5	ITGA3_ITGB1
fibroblasts	fibroblasts	CALM1	INSR
monocytes	fibroblasts	HLA-B	CD8B
fibroblasts	fibroblasts	COL6A6	SDC1
fibroblasts	fibroblasts	ANGPTL4	ITGA5_ITGB1
fibroblasts	fibroblasts	COL6A2	ITGA9_ITGB1
tumorcells	fibroblasts	LAMB3	ITGA6_ITGB1
fibroblasts	fibroblasts	CTHRC1	FZD6
fibroblasts	fibroblasts	COMP	SDC1
bcells	tumorcells	ICAM2	ITGAL_ITGB2
fibroblasts	fibroblasts	TGFB1	ITGB1
fibroblasts	fibroblasts	LAMC3	ITGAV_ITGB8
monocytes	monocytes	HSP90B1	ASGR1
fibroblasts	fibroblasts	COL6A1	ITGA10_ITGB1
bcells	monocytes	COPA	CD74
fibroblasts	tumorcells	PLAU	ITGA3
fibroblasts	tumorcells	ADAM10	TSPAN12
monocytes	fibroblasts	MMP9	LRP1
fibroblasts	fibroblasts	SERPING1	LRP1
fibroblasts	tumorcells	COL4A2	ITGAV_ITGB8
fibroblasts	fibroblasts	COL6A3	ITGA11_ITGB1
fibroblasts	tumorcells	FN1	TSHR
fibroblasts	fibroblasts	LAMC3	DAG1
tumorcells	fibroblasts	APP	LRP1
fibroblasts	fibroblasts	COL4A2	CD93
tumorcells	monocytes	IRAK4	TLR7
monocytes	fibroblasts	CCL2	ACKR4
monocytes	monocytes	LY86	CD180
monocytes	monocytes	HBEGF	CD44
monocytes	tumorcells	CALR	ITGA3
tumorcells	fibroblasts	LAMB3	ITGA9_ITGB1
fibroblasts	bcells	THBS2	ITGA6
fibroblasts	fibroblasts	IGF2	IGF2R
fibroblasts	monocytes	BSG	SLC16A1
fibroblasts	fibroblasts	FGF7	FGFR1
bcells	fibroblasts	ICAM4	ITGAV
fibroblasts	monocytes	COL4A5	CD93
tumorcells	fibroblasts	CCL28	ADRA2A
fibroblasts	bcells	COL4A1	ITGAV_ITGB8
fibroblasts	monocytes	LAMC1	ITGA6_ITGB1
monocytes	tumorcells	SIRPB2	CD47
tumorcells	monocytes	APP	TSPAN15
fibroblasts	fibroblasts	COL6A1	ITGA11_ITGB1
tumorcells	monocytes	VEGFA	SIRPA
fibroblasts	fibroblasts	SLIT2	SDC1
fibroblasts	fibroblasts	THBS1	CD36
monocytes	fibroblasts	APOE	LRP5
fibroblasts	fibroblasts	PDGFA	PDGFRB
tumorcells	monocytes	HSPA8	ADRB2
fibroblasts	monocytes	HMGB1	CXCR4
monocytes	monocytes	SELPLG	ITGAM
tumorcells	fibroblasts	PRSS1	F2RL1
tumorcells	fibroblasts	PSAP	AR
monocytes	fibroblasts	HLA-A	CD8B
fibroblasts	fibroblasts	COL4A5	CD44
tumorcells	tumorcells	C3	CD46
fibroblasts	fibroblasts	COL1A1	ITGA10_ITGB1
fibroblasts	monocytes	GPC3	VSIG10L
fibroblasts	fibroblasts	COL6A2	ITGA10_ITGB1
bcells	tumorcells	ST6GAL1	EGFR
fibroblasts	fibroblasts	COL1A1	ITGA3_ITGB1
tumorcells	monocytes	COL4A5	CD44
fibroblasts	fibroblasts	COL1A1	ITGA9_ITGB1
fibroblasts	monocytes	GRN	TNFRSF1B
monocytes	monocytes	GNAI2	ADCY7
fibroblasts	fibroblasts	HLA-B	CD8B
fibroblasts	fibroblasts	THBS2	NOTCH4
monocytes	monocytes	CXCL9	FCGR2A
fibroblasts	fibroblasts	CALM2	PDE1A
fibroblasts	tumorcells	COL4A2	ITGA2_ITGB1
fibroblasts	fibroblasts	INHBA	SMAD3
fibroblasts	fibroblasts	COL4A2	ITGA2_ITGB1
tumorcells	fibroblasts	LAMA5	CD44
fibroblasts	monocytes	B2M	CD1B
monocytes	bcells	CXCL10	CXCR3
monocytes	monocytes	CCL2	CCR1
fibroblasts	fibroblasts	LTBP1	ITGB5
fibroblasts	monocytes	COL4A2	ITGA2_ITGB1
fibroblasts	fibroblasts	LAMC3	CD44
fibroblasts	monocytes	FBN1	ITGA5
tumorcells	fibroblasts	HSP90B1	ERBB2
tumorcells	fibroblasts	LAMA5	ITGA6_ITGB1
fibroblasts	fibroblasts	COL6A3	ITGAV_ITGB8
fibroblasts	monocytes	COL4A2	ITGAV_ITGB8
monocytes	fibroblasts	RTN4	GJB2
fibroblasts	fibroblasts	GPC3	VSIG10L
fibroblasts	tumorcells	DCN	EGFR
fibroblasts	fibroblasts	COL6A2	ITGA11_ITGB1
fibroblasts	fibroblasts	LPL	VLDLR
fibroblasts	fibroblasts	TGFB1	LPP
fibroblasts	fibroblasts	SERPINF1	PLXDC2
fibroblasts	fibroblasts	PTHLH	RAMP2
tumorcells	fibroblasts	EDN1	EDNRA
fibroblasts	fibroblasts	FN1	PLAUR
fibroblasts	fibroblasts	MDK	LRP1
monocytes	tumorcells	S100A4	EGFR
fibroblasts	fibroblasts	LPL	CD44
monocytes	fibroblasts	CALR	ITGA3
fibroblasts	fibroblasts	COL1A2	CD44
tumorcells	monocytes	COL4A2	CD93
fibroblasts	fibroblasts	GPC3	UNC5C
tumorcells	fibroblasts	COL13A1	ITGA1_ITGB1
monocytes	monocytes	SPP1	ITGAV_ITGB6
monocytes	monocytes	SPP1	ITGA5_ITGB1
fibroblasts	monocytes	CCL26	CCR5
fibroblasts	fibroblasts	COL1A2	ITGA10_ITGB1
monocytes	monocytes	SPP1	ITGA4_ITGB1
fibroblasts	monocytes	GNAI2	S1PR4
fibroblasts	fibroblasts	COL1A1	CD44
fibroblasts	fibroblasts	COL1A2	ITGA3_ITGB1
tumorcells	fibroblasts	LAMA5	ITGA9_ITGB1
tumorcells	fibroblasts	LGALS3	ENG
fibroblasts	fibroblasts	COL1A2	ITGA9_ITGB1
fibroblasts	fibroblasts	TNC	ITGA7
fibroblasts	monocytes	CCL8	CCR2
bcells	tumorcells	ADAM17	MUC1
fibroblasts	monocytes	TIMP1	CD63
fibroblasts	fibroblasts	SORBS1	ITGB5
fibroblasts	fibroblasts	COL6A1	ITGAV_ITGB8
fibroblasts	fibroblasts	COL5A1	SDC3
fibroblasts	monocytes	THBS1	CD47
tumorcells	tumorcells	FAM3C	LAMP1
monocytes	fibroblasts	HLA-DMB	CD4
bcells	fibroblasts	TGFB1	CAV1
monocytes	monocytes	FN1	CD44
fibroblasts	fibroblasts	COL1A1	ITGA11_ITGB1
fibroblasts	tumorcells	COL18A1	ITGA11_ITGB1
fibroblasts	monocytes	LAMA4	ITGA9_ITGB1
fibroblasts	tumorcells	GPC3	IGF1R
monocytes	fibroblasts	C3	IFITM1
monocytes	monocytes	GNAI2	S1PR4
fibroblasts	fibroblasts	COL6A1	CD44
tumorcells	fibroblasts	CALM2	INSR
fibroblasts	tumorcells	ADAM10	TSPAN15
monocytes	fibroblasts	TNFSF13B	CD40
fibroblasts	fibroblasts	COL6A2	CD44
bcells	fibroblasts	LAMB1	ITGA1
tumorcells	fibroblasts	VEGFA	CD44
tumorcells	fibroblasts	PDGFC	PDGFRB
fibroblasts	tumorcells	CD99	PILRB
fibroblasts	fibroblasts	DLL1	NOTCH3
fibroblasts	fibroblasts	COL1A2	ITGA11_ITGB1
monocytes	tumorcells	GNAI2	UNC5B
monocytes	fibroblasts	LGALS9	MET
fibroblasts	fibroblasts	SEMA7A	ITGA1_ITGB1
fibroblasts	fibroblasts	HLA-A	CD8B
monocytes	fibroblasts	TNF	TNFRSF21
fibroblasts	fibroblasts	VCAN	CD44
fibroblasts	fibroblasts	PSEN1	NOTCH3
fibroblasts	monocytes	LAMA2	CD44
tumorcells	fibroblasts	COL4A2	SDC1
fibroblasts	fibroblasts	FN1	ITGA8_ITGB1
fibroblasts	fibroblasts	FN1	CD44
fibroblasts	fibroblasts	COL3A1	ITGA10_ITGB1
fibroblasts	tumorcells	ADAM10	TSPAN14
fibroblasts	fibroblasts	COL6A6	ITGA11_ITGB1
tumorcells	fibroblasts	APP	TSPAN15
bcells	tumorcells	SEMA4A	PLXNB1
fibroblasts	bcells	CXCL10	CXCR3
tumorcells	fibroblasts	WNT7A	LDLR
monocytes	fibroblasts	TLN1	ITGB5
fibroblasts	fibroblasts	COL6A3	CD44
fibroblasts	fibroblasts	COL14A1	ITGA10_ITGB1
tumorcells	monocytes	CD200	CD200R1
fibroblasts	fibroblasts	VIM	CD44
monocytes	monocytes	ICAM1	ITGAX_ITGB2
fibroblasts	fibroblasts	PDGFC	PDGFRB
fibroblasts	fibroblasts	CCL11	ACKR4
tumorcells	fibroblasts	ICAM1	CAV1
fibroblasts	fibroblasts	COL6A2	ITGAV_ITGB8
fibroblasts	fibroblasts	RARRES2	CMKLR1
tumorcells	tumorcells	CP	SLC40A1
fibroblasts	monocytes	APP	APLP2
tumorcells	bcells	C3	CD19
tumorcells	fibroblasts	TGFB1	CAV1
fibroblasts	fibroblasts	SELPLG	ESAM
tumorcells	fibroblasts	SST	SSTR2
tumorcells	monocytes	CGN	TGFBR1
monocytes	monocytes	CCL4	CCR5
monocytes	fibroblasts	PSEN1	NOTCH3
tumorcells	fibroblasts	COL9A2	SDC1
tumorcells	monocytes	CSF1	CSF3R
fibroblasts	monocytes	HLA-A	APLP2
tumorcells	fibroblasts	PTN	SDC2
fibroblasts	monocytes	THBS1	ITGA4
fibroblasts	monocytes	THBS1	ITGA6
fibroblasts	monocytes	THBS1	PTPRJ
fibroblasts	monocytes	THBS1	SCARB1
fibroblasts	fibroblasts	CXCL13	CCR10
fibroblasts	tumorcells	CTHRC1	FZD3
fibroblasts	monocytes	COL4A1	SDC1
monocytes	monocytes	ENTPD1	ADORA3
monocytes	monocytes	HGF	CD44
tumorcells	fibroblasts	HMGB1	SDC1
monocytes	monocytes	B2M	KLRD1
fibroblasts	fibroblasts	WNT5A	PTK7
tumorcells	fibroblasts	GDF11	ANTXR1
fibroblasts	tumorcells	LAMB2	RPSA
fibroblasts	monocytes	PSEN1	CD44
monocytes	monocytes	CD52	SIGLEC10
tumorcells	monocytes	APOE	SORL1
fibroblasts	monocytes	CCL8	CCR1
tumorcells	monocytes	COL4A5	CD93
fibroblasts	monocytes	CCL8	CCR5
bcells	tumorcells	LAMA5	ITGA6_ITGB1
monocytes	monocytes	S100A8	CD36
tumorcells	fibroblasts	APP	NOTCH2
monocytes	fibroblasts	CALM1	CACNA1C
tumorcells	monocytes	HP	ITGAM
fibroblasts	monocytes	BMP2	ENG
fibroblasts	fibroblasts	COL3A1	ITGA11_ITGB1
fibroblasts	monocytes	PLAT	ITGAM
fibroblasts	monocytes	NRG1	MS4A4A
monocytes	fibroblasts	ADAM10	CADM1
monocytes	monocytes	CD14	ITGB1
fibroblasts	monocytes	MIF	TNFRSF14
fibroblasts	fibroblasts	LGALS1	ITGB1
monocytes	fibroblasts	APOE	LSR
monocytes	monocytes	C3	ITGAX
fibroblasts	fibroblasts	TIMP2	CD44
monocytes	fibroblasts	CALM1	INSR
fibroblasts	fibroblasts	IGF2	IGF1R
fibroblasts	tumorcells	THBS1	LRP5
fibroblasts	fibroblasts	COL6A6	ITGA3_ITGB1
monocytes	tumorcells	LAMA5	BCAM
monocytes	fibroblasts	HLA-C	CD8B
fibroblasts	fibroblasts	THBS1	SDC4
fibroblasts	monocytes	SEMA3D	PLXND1
tumorcells	fibroblasts	LAMC2	CD44
monocytes	monocytes	ICAM2	ITGAL_ITGB2
tumorcells	monocytes	CCL5	CCR1
monocytes	monocytes	PSEN1	CD44
fibroblasts	tumorcells	NRG1	LSR
fibroblasts	monocytes	THBS1	LRP1
fibroblasts	monocytes	FABP5	RXRA
tumorcells	monocytes	IL23A	IL12RB2
bcells	tumorcells	LAMA5	ITGA3_ITGB1
fibroblasts	monocytes	BMP2	ACTR2
fibroblasts	monocytes	THBS1	CD36
fibroblasts	fibroblasts	CALM3	AQP1
monocytes	fibroblasts	CALM3	KCNQ3
fibroblasts	fibroblasts	TGM2	ITGB1
fibroblasts	fibroblasts	APP	LRP1
tumorcells	bcells	FAM3C	ADGRG5
fibroblasts	monocytes	FN1	PLAUR
fibroblasts	fibroblasts	TIMP2	ITGB1
fibroblasts	tumorcells	LAMB1	ITGA7_ITGB1
tumorcells	fibroblasts	CALM3	MYLK
fibroblasts	monocytes	GNAI2	CCR5
fibroblasts	fibroblasts	EDN1	EDNRA
monocytes	fibroblasts	TGFB1	CXCR4
tumorcells	fibroblasts	COL4A2	ITGA1_ITGB1
monocytes	fibroblasts	GNAI2	IGF1R
monocytes	monocytes	SPN	SIGLEC1
bcells	fibroblasts	IL16	GRIN2A
fibroblasts	bcells	COL4A2	ITGA2_ITGB1
monocytes	fibroblasts	HLA-A	ERBB2
monocytes	monocytes	ADAM10	AXL
fibroblasts	fibroblasts	FGF1	CSPG4
monocytes	fibroblasts	RTN4	LINGO1
tumorcells	fibroblasts	APP	LRP10
tumorcells	monocytes	CP	SLC40A1
fibroblasts	tumorcells	COL4A1	SDC1
fibroblasts	bcells	GNAI2	CXCR3
tumorcells	fibroblasts	YBX1	NOTCH1
fibroblasts	fibroblasts	GIP	RAMP3
bcells	tumorcells	LAMA5	ITGA7_ITGB1
fibroblasts	tumorcells	CXCL10	SDC4
fibroblasts	tumorcells	COL18A1	GPC4
bcells	tumorcells	HSP90B1	ERBB2
tumorcells	tumorcells	RSPO3	LGR4
tumorcells	fibroblasts	COL9A2	CD44
tumorcells	fibroblasts	MFGE8	ITGB5
tumorcells	monocytes	PRSS1	F2RL1
fibroblasts	monocytes	IGF2	INSR
fibroblasts	tumorcells	CXCL14	CXCR4
tumorcells	monocytes	ICAM1	ITGAM_ITGB2
fibroblasts	fibroblasts	BMP2	ENG
tumorcells	fibroblasts	C3	CD46
monocytes	fibroblasts	CKLF	LRP6
fibroblasts	fibroblasts	MDK	SDC3
fibroblasts	tumorcells	CXCL12	SDC4
monocytes	monocytes	NRG1	MS4A4A
tumorcells	monocytes	IL23A	LILRB2
fibroblasts	tumorcells	EFEMP2	PLSCR4
fibroblasts	fibroblasts	RARRES2	CCRL2
fibroblasts	monocytes	HAS2	HMMR
monocytes	fibroblasts	MMP9	CD44
monocytes	fibroblasts	WNT5A	MCAM
monocytes	fibroblasts	C3	CD81
fibroblasts	tumorcells	PTN	NCL
tumorcells	fibroblasts	IGF2	IGF2R
monocytes	bcells	HLA-A	CD8B
tumorcells	monocytes	ICAM2	ITGAM_ITGB2
monocytes	fibroblasts	GNAI2	ADRA2A
fibroblasts	monocytes	HLA-G	LILRB2
monocytes	monocytes	ICAM1	ITGAL_ITGB2
bcells	tumorcells	LAMA5	BCAM
fibroblasts	fibroblasts	COL4A5	ITGA11_ITGB1
fibroblasts	tumorcells	LAMA4	DAG1
tumorcells	fibroblasts	CDH1	LRP5
monocytes	tumorcells	ADAM10	TSPAN15
monocytes	monocytes	HLA-DQA2	CD4
fibroblasts	tumorcells	NID1	ITGB1
monocytes	tumorcells	SPP1	PTGER4
fibroblasts	tumorcells	LRPAP1	SORT1
tumorcells	tumorcells	CDH1	PTPRF
fibroblasts	fibroblasts	TIMP2	ITGA3
monocytes	fibroblasts	ADAM10	CD44
fibroblasts	fibroblasts	VEGFC	FLT1
fibroblasts	fibroblasts	FN1	ITGA3_ITGB1
tumorcells	fibroblasts	HSP90AA1	ERBB2
fibroblasts	tumorcells	COL18A1	PTPRS
tumorcells	monocytes	SST	SSTR2
monocytes	tumorcells	CKLF	LRP6
fibroblasts	fibroblasts	APOE	ABCA1
fibroblasts	fibroblasts	COL6A6	ITGA10_ITGB1
fibroblasts	fibroblasts	LAMB2	RPSA
fibroblasts	fibroblasts	PRG4	CD44
fibroblasts	fibroblasts	HLA-C	CD8B
tumorcells	monocytes	IGSF10	MILR1
fibroblasts	fibroblasts	S100A4	EGFR
fibroblasts	fibroblasts	CALR	ITGA3
fibroblasts	fibroblasts	BSG	SLC16A1
fibroblasts	fibroblasts	COL6A6	ITGA9_ITGB1
fibroblasts	bcells	MIF	CD74_CXCR4
fibroblasts	monocytes	APOE	ABCA1
fibroblasts	tumorcells	LAMA5	BCAM
bcells	tumorcells	COL4A1	ITGA3_ITGB1
fibroblasts	bcells	ICAM1	IL2RG
tumorcells	monocytes	GDF11	ACTR2
tumorcells	fibroblasts	LAMA3	SDC2
fibroblasts	fibroblasts	LAMA2	CD44
fibroblasts	tumorcells	CALM1	PTPRA
fibroblasts	fibroblasts	LAMB2	ITGAV_ITGB8
tumorcells	fibroblasts	CALM1	CACNA1C
tumorcells	monocytes	IGF1	IGF2R
fibroblasts	tumorcells	LAMB1	ITGA6_ITGB1
fibroblasts	monocytes	HMGB1	THBD
tumorcells	tumorcells	LRPAP1	SORT1
fibroblasts	fibroblasts	RTN4	GJB2
fibroblasts	fibroblasts	PLAU	IGF2R
monocytes	monocytes	FN1	C5AR1
fibroblasts	fibroblasts	GNAI2	S1PR5
monocytes	monocytes	B2M	CD3G
fibroblasts	monocytes	B2M	KLRD1
monocytes	fibroblasts	PLTP	ABCA1
tumorcells	fibroblasts	PTN	SDC1
tumorcells	fibroblasts	CALM1	INSR
monocytes	monocytes	RPS19	C5AR1
fibroblasts	fibroblasts	CLEC11A	ITGA10
fibroblasts	tumorcells	CLEC2B	KLRF1
tumorcells	fibroblasts	APOE	SDC2
fibroblasts	tumorcells	TIMP1	FGFR2
monocytes	monocytes	IL1B	IL1B_IL1R2_IL1RAP
bcells	tumorcells	COL4A1	CD47
tumorcells	monocytes	C3	NRP1
fibroblasts	monocytes	TNFSF13B	HLA-DPB1
monocytes	tumorcells	ITGB2	THY1
monocytes	fibroblasts	CCL5	ACKR4
monocytes	monocytes	PROC	ITGAM
fibroblasts	monocytes	LAMA4	ITGA3_ITGB1
fibroblasts	monocytes	SCEL	ENG
fibroblasts	fibroblasts	ANOS1	SDC2
monocytes	monocytes	HSPA8	ADRB2
fibroblasts	monocytes	F12	CD93
tumorcells	monocytes	COL4A2	CD44
bcells	monocytes	ICAM1	ITGAM_ITGB2
fibroblasts	fibroblasts	CXCL10	DPP4
tumorcells	monocytes	APP	RPSA
fibroblasts	fibroblasts	RTN4	LINGO1
fibroblasts	tumorcells	COL4A2	CD44
fibroblasts	tumorcells	LAMC3	ITGA3_ITGB1
fibroblasts	monocytes	TNFSF4	TNFRSF4
monocytes	fibroblasts	LRPAP1	LRP1
monocytes	monocytes	S100A8	TLR4
monocytes	tumorcells	LGALS9	MET
bcells	monocytes	LRPAP1	SORL1
fibroblasts	fibroblasts	HMGB1	SDC1
fibroblasts	bcells	HLA-A	CD8B
tumorcells	fibroblasts	C3	NRP1
fibroblasts	fibroblasts	CXCL10	ADRA2A
fibroblasts	bcells	C3	CD19
bcells	monocytes	ST6GAL1	CD22
tumorcells	monocytes	SFTPD	TLR4
fibroblasts	monocytes	THBS2	CD47
tumorcells	bcells	CCL28	CCR10
fibroblasts	monocytes	CALM1	INSR
bcells	tumorcells	LAMB1	ITGA3_ITGB1
tumorcells	fibroblasts	COL9A2	ITGA11_ITGB1
monocytes	tumorcells	ADAM10	TSPAN14
bcells	monocytes	SEMA4A	LILRB2
monocytes	fibroblasts	C3	ADRA2A
fibroblasts	fibroblasts	MDK	ITGA6_ITGB1
monocytes	tumorcells	CD48	CD2
fibroblasts	tumorcells	COL5A1	SDC3
fibroblasts	bcells	LAMA4	CD44
tumorcells	fibroblasts	LAMC2	ITGA7_ITGB1
monocytes	bcells	SPP1	ITGA8_ITGB1
monocytes	fibroblasts	LRPAP1	SORT1
fibroblasts	fibroblasts	GNAI2	EGFR
monocytes	bcells	HLA-B	CD8B
fibroblasts	fibroblasts	VWF	ITGB1
fibroblasts	fibroblasts	ADAM12	SDC4
fibroblasts	fibroblasts	TLN1	ITGB5
fibroblasts	fibroblasts	TGFB3	ENG
bcells	tumorcells	LAMB2	ITGA3_ITGB1
monocytes	bcells	IL10	CD27
monocytes	fibroblasts	ADAM15	ITGAV
fibroblasts	monocytes	VCAM1	ITGA4_ITGB7
fibroblasts	fibroblasts	CNTN1	NOTCH2
fibroblasts	fibroblasts	LGALS3	ENG
monocytes	bcells	SPP1	CD44
monocytes	tumorcells	GNAI2	LPAR3
fibroblasts	fibroblasts	TGFB3	ACVRL1
fibroblasts	fibroblasts	INHBA	TGFBR3
fibroblasts	tumorcells	PSAP	SORT1
fibroblasts	fibroblasts	EFEMP2	PLSCR4
fibroblasts	fibroblasts	IGF1	INSR
monocytes	monocytes	CXCL10	TLR4
fibroblasts	fibroblasts	HLA-A	ERBB2
tumorcells	monocytes	PRSS2	PARD3
fibroblasts	fibroblasts	THBS1	SCARB1
fibroblasts	tumorcells	CNTN1	NRCAM
fibroblasts	fibroblasts	CXCL13	ACKR4
monocytes	fibroblasts	PDGFC	FLT1
fibroblasts	monocytes	CADM1	CRTAM
fibroblasts	tumorcells	VCAN	EGFR
fibroblasts	bcells	CCL26	CCR2
bcells	tumorcells	LAMB2	ITGA7_ITGB1
monocytes	bcells	CD70	CD27
tumorcells	fibroblasts	CCL5	ACKR4
tumorcells	tumorcells	TIMP3	DDR1
fibroblasts	bcells	COL4A2	ITGAV_ITGB8
monocytes	fibroblasts	CALM2	EGFR
fibroblasts	monocytes	APOE	SCARB1
tumorcells	fibroblasts	LGALS3BP	ITGB1
tumorcells	fibroblasts	SFTPD	LY96
tumorcells	fibroblasts	COL9A2	ITGA3_ITGB1
fibroblasts	fibroblasts	LAMA4	DAG1
fibroblasts	tumorcells	CALM3	PDE1A
monocytes	fibroblasts	CALM3	AR
monocytes	fibroblasts	TNFSF13B	HLA-DPB1
bcells	tumorcells	TGFB1	ITGB8
monocytes	bcells	HLA-C	CD8B
fibroblasts	fibroblasts	JAG1	NOTCH1
fibroblasts	monocytes	SFTPD	LAIR1
monocytes	tumorcells	CALM3	EGFR
fibroblasts	fibroblasts	MDK	SDC4
monocytes	tumorcells	SPP1	ITGAV_ITGB6
fibroblasts	fibroblasts	CCL5	ACKR4
tumorcells	tumorcells	BMP7	ACVR1B
tumorcells	tumorcells	SPON1	APP
fibroblasts	fibroblasts	PDGFC	FLT1
fibroblasts	monocytes	ALB	B2M_FCGRT
tumorcells	fibroblasts	VEGFA	NRP2
fibroblasts	fibroblasts	MDK	ITGA4_ITGB1
fibroblasts	monocytes	CXCL10	TLR4
tumorcells	tumorcells	IGF1	IGF1R
tumorcells	tumorcells	WNT7A	FZD5_LRP5
fibroblasts	fibroblasts	VTN	ITGAV_ITGB5
monocytes	monocytes	HMGB1	TLR4
monocytes	tumorcells	GNAI2	EGFR
tumorcells	tumorcells	S100A4	ERBB3
tumorcells	fibroblasts	IGF2	IGF1R
bcells	tumorcells	GZMA	PARD3
monocytes	tumorcells	TNFSF13B	TFRC
monocytes	monocytes	SPP1	ITGAV_ITGB3
tumorcells	fibroblasts	WNT5A	MCAM
monocytes	monocytes	HLA-F	LILRB2
fibroblasts	fibroblasts	TNC	ITGA5
fibroblasts	fibroblasts	S100A4	ERBB2
fibroblasts	monocytes	HLA-B	CANX
fibroblasts	monocytes	PROS1	AXL
tumorcells	monocytes	CCL5	CCR5
fibroblasts	fibroblasts	WNT5A	FZD1
fibroblasts	bcells	LPL	SDC1
fibroblasts	monocytes	HLA-B	CD3G
fibroblasts	monocytes	HLA-A	CD3G
tumorcells	bcells	APP	CD74
tumorcells	monocytes	CALM2	KCNQ3
tumorcells	monocytes	HLA-DRA	CD4
fibroblasts	tumorcells	INHBA	SMAD3
fibroblasts	fibroblasts	PLAU	ITGA3
monocytes	tumorcells	GRN	EGFR
tumorcells	fibroblasts	GZMA	F2RL2
fibroblasts	fibroblasts	SCT	RAMP3
bcells	tumorcells	AREG	ERBB3
monocytes	fibroblasts	TGFB1	VASN
monocytes	tumorcells	SPP1	ITGAV_ITGB3
monocytes	monocytes	GNAI2	CCR5
tumorcells	fibroblasts	COL4A1	ITGA1_ITGB1
fibroblasts	fibroblasts	IGF1	IGF2R
fibroblasts	monocytes	HLA-B	KLRD1
fibroblasts	tumorcells	FBN1	ITGB6
monocytes	monocytes	CD48	CD2
fibroblasts	bcells	COPA	CD74
tumorcells	fibroblasts	PSAP	SORT1
fibroblasts	tumorcells	SLIT2	APP
tumorcells	fibroblasts	EFNA1	EPHB6
bcells	monocytes	APP	CD74
fibroblasts	tumorcells	FGF1	EGFR
fibroblasts	tumorcells	FGF1	TGFBR3
fibroblasts	fibroblasts	PDPN	CLEC1B
fibroblasts	fibroblasts	ADAM10	GPNMB
fibroblasts	monocytes	HP	CD22
tumorcells	monocytes	ICAM1	ITGAX_ITGB2
tumorcells	fibroblasts	PSEN1	NOTCH3
monocytes	fibroblasts	TGFB1	ITGAV_ITGB6
fibroblasts	monocytes	GIP	ADRB2
tumorcells	fibroblasts	GSTP1	TRAF2
monocytes	fibroblasts	TGFB1	EGFR
tumorcells	monocytes	PTPN6	CD300LF
fibroblasts	monocytes	B2M	CD3G
monocytes	monocytes	PLAU	ST14
fibroblasts	tumorcells	NPTX1	NPTXR
fibroblasts	tumorcells	FGF1	FGFRL1
tumorcells	fibroblasts	FAM3B	LRP5
fibroblasts	fibroblasts	WNT7B	ADGRA2
monocytes	monocytes	LRPAP1	SORT1
monocytes	fibroblasts	APOE	VLDLR
fibroblasts	fibroblasts	FGF1	NRP1
monocytes	fibroblasts	RETN	CAP1
fibroblasts	fibroblasts	FGF1	EGFR
fibroblasts	fibroblasts	FGF1	CD44
fibroblasts	fibroblasts	FGF1	FGFR2
fibroblasts	fibroblasts	THBS1	ITGA4
fibroblasts	monocytes	GAS6	MERTK
tumorcells	fibroblasts	GNAI2	CAV1
tumorcells	monocytes	IGF2	INSR
fibroblasts	tumorcells	CALM2	PDE1A
fibroblasts	tumorcells	C3	CD46
tumorcells	monocytes	PROS1	MERTK
fibroblasts	bcells	HLA-B	CD8B
tumorcells	monocytes	TNF	TNFRSF1B
fibroblasts	fibroblasts	SEMA3A	NRP2
bcells	tumorcells	IL16	GRIN2A
fibroblasts	fibroblasts	COL14A1	CD44
fibroblasts	fibroblasts	TNXB	SDC1
fibroblasts	monocytes	LPL	LRP1
tumorcells	monocytes	PTN	NCL
fibroblasts	fibroblasts	FGF1	FGFR1
monocytes	monocytes	CCL2	CCR5
fibroblasts	fibroblasts	MXRA5	AXL
fibroblasts	fibroblasts	MXRA5	SCN2B
tumorcells	fibroblasts	COL9A2	ITGA10_ITGB1
monocytes	fibroblasts	PROC	PROCR
fibroblasts	fibroblasts	BMP1	BMPR2
tumorcells	tumorcells	APP	NCSTN
tumorcells	fibroblasts	VEGFB	FLT1_KDR
fibroblasts	monocytes	CSF1_IL34	CSF1R
monocytes	monocytes	SPP1	ITGAV_ITGB5
fibroblasts	fibroblasts	GIP	FAP
fibroblasts	fibroblasts	TNFSF10	TNFRSF10B
monocytes	fibroblasts	GNAI2	UNC5B
monocytes	fibroblasts	S100A8	AGER
fibroblasts	fibroblasts	COL21A1	ITGA1_ITGB1
fibroblasts	tumorcells	TNC	SDC4
fibroblasts	monocytes	TNFSF10	TNFRSF10A
tumorcells	fibroblasts	C3	ADRA2A
tumorcells	fibroblasts	COL9A2	ITGA9_ITGB1
fibroblasts	fibroblasts	ADAM10	CADM1
fibroblasts	fibroblasts	COL1A2	ITGAV_ITGB8
fibroblasts	monocytes	CCL5	CCR1
monocytes	fibroblasts	CD14	RIPK1
fibroblasts	fibroblasts	VTN	PLAUR
tumorcells	tumorcells	WNT11	KLRG2
monocytes	fibroblasts	S100A9	CD68
fibroblasts	fibroblasts	FGF1	FGFRL1
monocytes	fibroblasts	HLA-C	NOTCH4
monocytes	monocytes	CALM2	KCNQ3
fibroblasts	fibroblasts	PAM	DPP4
fibroblasts	fibroblasts	COL7A1	ITGA11_ITGB1
fibroblasts	monocytes	HSP90B1	TLR2
fibroblasts	fibroblasts	ADAM10	NOTCH1
fibroblasts	fibroblasts	SECTM1	CD7
monocytes	monocytes	CD22	PTPRC
monocytes	fibroblasts	ANXA1	EGFR
fibroblasts	tumorcells	VTN	ITGA3
monocytes	tumorcells	HLA-A	CD3D
fibroblasts	monocytes	TNFSF10	TNFRSF10B
fibroblasts	tumorcells	INHBA	ACTR2
monocytes	fibroblasts	FABP5	RXRA
fibroblasts	fibroblasts	SEMA3D	PLXND1
tumorcells	monocytes	PODXL	SELL
tumorcells	fibroblasts	ITGB3BP	ITGB5
fibroblasts	tumorcells	ECM1	ITGB4
tumorcells	tumorcells	ICAM1	MUC1
tumorcells	monocytes	HLA-DRB1	CD4
fibroblasts	fibroblasts	CXCL10	SDC4
tumorcells	monocytes	PODXL2	SELL
tumorcells	fibroblasts	PSAP	LRP1
tumorcells	monocytes	COL4A1	CD44
monocytes	monocytes	PLTP	ABCA1
tumorcells	fibroblasts	C3	IFITM1
monocytes	tumorcells	ADAM10	TSPAN12
fibroblasts	monocytes	HLA-G	CD4
fibroblasts	monocytes	IL16	CD4
monocytes	monocytes	ARPC5	ADRB2
fibroblasts	fibroblasts	IGF1	IGF1R
monocytes	bcells	C3	CD19
bcells	monocytes	ICAM1	ITGAX_ITGB2
fibroblasts	monocytes	PRG4	TLR4
tumorcells	monocytes	S100A4	CCR5
fibroblasts	fibroblasts	COL1A1	ITGAV_ITGB8
fibroblasts	fibroblasts	EFEMP1	EGFR
monocytes	fibroblasts	VEGFA	ITGB1
fibroblasts	fibroblasts	HP	TLR4
tumorcells	fibroblasts	EFNA1	EPHA4
fibroblasts	fibroblasts	FN1	ITGAV_ITGB1
fibroblasts	fibroblasts	PRG4	TLR4
monocytes	fibroblasts	C1QA	CD93
monocytes	fibroblasts	APOC2	LRP1
monocytes	monocytes	SELPLG	SIGLEC5
monocytes	monocytes	B2M	CD1B
monocytes	fibroblasts	S100A8	TLR4
fibroblasts	monocytes	ADAM10	AXL
fibroblasts	fibroblasts	PLTP	ABCA1
fibroblasts	fibroblasts	SLIT2	APP
fibroblasts	fibroblasts	SCEL	ENG
tumorcells	monocytes	PTPN6	CLEC12A
monocytes	tumorcells	ICAM1	MUC1
fibroblasts	monocytes	VTN	PLAUR
fibroblasts	tumorcells	LAMC3	ITGA6_ITGB1
fibroblasts	fibroblasts	VEGFA	ITGB1
fibroblasts	monocytes	FGF1	NRP1
monocytes	fibroblasts	TGFB1	ACVR1_TGFBR2
fibroblasts	tumorcells	MDK	SDC3
fibroblasts	fibroblasts	C3	LRP1
tumorcells	fibroblasts	PLTP	ABCA1
fibroblasts	monocytes	VEGFA	CD44
fibroblasts	fibroblasts	PSEN1	NOTCH1
fibroblasts	monocytes	F11R	ITGAL_ITGB2
fibroblasts	tumorcells	LAMC3	ITGA7_ITGB1
tumorcells	fibroblasts	FGF18	FGFR1
fibroblasts	monocytes	IGF1	INSR
fibroblasts	fibroblasts	THBS1	PTPRJ
monocytes	monocytes	PTPN6	CD300LF
fibroblasts	fibroblasts	CXCL12	CXCR4
monocytes	monocytes	CALM1	INSR
fibroblasts	monocytes	COL4A2	SDC1
fibroblasts	tumorcells	GNAI2	LPAR3
fibroblasts	bcells	EFNB2	PECAM1
fibroblasts	bcells	HLA-C	CD8B
fibroblasts	fibroblasts	JAG1	NOTCH2
bcells	monocytes	HLA-DQB1	CD4
fibroblasts	monocytes	ICAM2	ITGAL_ITGB2
fibroblasts	tumorcells	THBS2	ITGA3_ITGB1
fibroblasts	monocytes	ICAM2	ITGAM_ITGB2
tumorcells	fibroblasts	FGF18	FGFR2
fibroblasts	monocytes	LAMA4	ITGA7_ITGB1
monocytes	fibroblasts	LGALS9	CD47
tumorcells	fibroblasts	BMP7	ACVR1_BMPR2
fibroblasts	monocytes	HSP90B1	ASGR1
tumorcells	monocytes	HLA-DMA	CD4
monocytes	monocytes	IL16	CD4
fibroblasts	fibroblasts	CALM1	PTPRA
monocytes	fibroblasts	CALM3	CACNA1C
monocytes	fibroblasts	CALM2	INSR
monocytes	monocytes	HEBP1	FPR3
tumorcells	fibroblasts	PGF	FLT1_KDR
tumorcells	tumorcells	FAM3B	LRP5
bcells	fibroblasts	HSP90B1	ERBB2
monocytes	fibroblasts	FN1	SDC2
bcells	fibroblasts	ICAM4	ITGA4
fibroblasts	fibroblasts	LGALS3BP	ITGB1
fibroblasts	monocytes	GNAI2	ADCY7
bcells	monocytes	HLA-C	LILRB2
tumorcells	tumorcells	APP	GPC1
monocytes	fibroblasts	C1QB	CD33
bcells	monocytes	HLA-F	LILRB2
fibroblasts	fibroblasts	VTN	ITGAV_ITGB1
tumorcells	fibroblasts	THBS3	ITGA3_ITGB1
fibroblasts	monocytes	CXCL12	ITGA4
monocytes	fibroblasts	MMP9	RECK
tumorcells	fibroblasts	CDH1	KLRG1
tumorcells	monocytes	ICAM1	ITGAL_ITGB2
monocytes	fibroblasts	S100B	AGER
tumorcells	fibroblasts	SERPING1	LRP1
fibroblasts	fibroblasts	HLA-C	NOTCH4
monocytes	fibroblasts	CALM3	INSR
monocytes	tumorcells	JAML	CXADR
fibroblasts	fibroblasts	MXRA5	AGER
fibroblasts	monocytes	COL18A1	GPC4
fibroblasts	tumorcells	ANGPTL4	SDC4
fibroblasts	tumorcells	L1CAM	CD9
bcells	monocytes	HLA-DMA	CD4
bcells	fibroblasts	HSP90B1	LRP1
fibroblasts	tumorcells	LAMA2	RPSA
monocytes	bcells	SPP1	ITGAV_ITGB3
monocytes	tumorcells	TGFB1	VASN
monocytes	monocytes	HLA-A	APLP2
fibroblasts	fibroblasts	FN1	ITGAV_ITGB8
fibroblasts	monocytes	TNFSF10	TNFRSF10D
fibroblasts	fibroblasts	CXCL12	ACKR3
fibroblasts	fibroblasts	FN1	ITGA5_ITGB1
monocytes	fibroblasts	CALM2	CACNA1C
tumorcells	fibroblasts	BMP7	ACVR1_ACVR2A
tumorcells	monocytes	HEBP1	FPR3
fibroblasts	monocytes	C3	NRP1
fibroblasts	monocytes	PLAU	ITGA5
tumorcells	fibroblasts	APP	ADRA2A
monocytes	monocytes	PTPN6	CLEC12A
tumorcells	fibroblasts	DNAJB11	PRTG
fibroblasts	fibroblasts	VTN	ITGA8_ITGB1
monocytes	fibroblasts	CALR	LRP1
fibroblasts	fibroblasts	CSPG4	ITGA3_ITGB1
monocytes	bcells	GNAI2	CXCR3
tumorcells	monocytes	ICAM2	ITGAL_ITGB2
tumorcells	monocytes	C3	CD46
monocytes	monocytes	POMC	ADRB2
fibroblasts	fibroblasts	COL6A6	CD44
fibroblasts	monocytes	LAMB1	ITGA6_ITGB1
monocytes	tumorcells	SPP1	CD44
monocytes	monocytes	HLA-F	LILRB1
fibroblasts	fibroblasts	TNC	PTPRB
tumorcells	fibroblasts	GNAI2	F2R
monocytes	fibroblasts	GNAI2	S1PR5
fibroblasts	fibroblasts	C3	NRP1
fibroblasts	fibroblasts	LAMA1	SDC2
fibroblasts	fibroblasts	APOE	LRP1
fibroblasts	monocytes	CALM1	KCNQ3
tumorcells	fibroblasts	VEGFA	ITGAV
fibroblasts	bcells	COL6A1	SDC1
fibroblasts	fibroblasts	FN1	ITGA4_ITGB1
fibroblasts	monocytes	ADM2	ADRB2
monocytes	tumorcells	TGFB1	LPP
monocytes	fibroblasts	PIGF	FLT1
monocytes	monocytes	HLA-B	KLRD1
fibroblasts	fibroblasts	ADM	RAMP1
fibroblasts	fibroblasts	ADM	RAMP2
monocytes	fibroblasts	C1QA	CD33
tumorcells	fibroblasts	C3	CD81
fibroblasts	fibroblasts	VEGFB	FLT1_KDR
fibroblasts	monocytes	HLA-DPB1	CD4
monocytes	monocytes	CCL2	CCR2
fibroblasts	fibroblasts	ANGPTL4	CDH5
monocytes	fibroblasts	GRN	TNFRSF1A
monocytes	monocytes	CXCL11	CCR5
fibroblasts	monocytes	ARPC5	ADRB2
monocytes	fibroblasts	AGRN	LRP1
fibroblasts	monocytes	COL18A1	ITGA1_ITGB1
fibroblasts	monocytes	COL18A1	ITGA10_ITGB1
fibroblasts	monocytes	COL18A1	ITGA11_ITGB1
fibroblasts	monocytes	PLTP	ABCA1
fibroblasts	tumorcells	PTHLH	TSHR
fibroblasts	tumorcells	COL8A1	ITGA1_ITGB1
fibroblasts	tumorcells	COL8A1	ITGA10_ITGB1
monocytes	bcells	CXCL11	CXCR3
fibroblasts	fibroblasts	SPON2	ITGA4
fibroblasts	fibroblasts	COL7A1	ITGA10_ITGB1
monocytes	tumorcells	TNFSF12	TNFRSF12A
fibroblasts	fibroblasts	ADAM9	ITGB5
tumorcells	monocytes	PSAP	SORT1
monocytes	bcells	SPP1	ITGAV_ITGB6
fibroblasts	fibroblasts	PIGF	FLT1
bcells	fibroblasts	ST6GAL1	EGFR
monocytes	fibroblasts	MFNG	NOTCH2
fibroblasts	tumorcells	CTHRC1	FZD5
fibroblasts	tumorcells	HLA-A	CD3D
tumorcells	fibroblasts	EFNA1	EPHA3
monocytes	fibroblasts	TGFB1	ACVRL1
tumorcells	tumorcells	EFNA1	EPHB6
fibroblasts	monocytes	ICAM1	SPN
monocytes	fibroblasts	CALR	ITGAV
tumorcells	monocytes	PRSS1	PARD3
fibroblasts	fibroblasts	GAS6	AXL
monocytes	monocytes	RETN	TLR4
fibroblasts	tumorcells	NID1	ITGA3
tumorcells	bcells	CCL5	CXCR3
monocytes	tumorcells	CALM1	PTPRA
tumorcells	monocytes	COL4A1	CD93
tumorcells	monocytes	MIF	TNFRSF14
fibroblasts	fibroblasts	IGFBP4	LRP6
tumorcells	fibroblasts	JAG1	NOTCH1
fibroblasts	fibroblasts	FBN1	ITGB6
fibroblasts	tumorcells	MXRA5	ILDR1
fibroblasts	monocytes	COPA	P2RY6
fibroblasts	monocytes	GIP	GPR84
fibroblasts	tumorcells	FAM3C	LAMP1
fibroblasts	fibroblasts	FGF13	FGFR1
monocytes	tumorcells	SPP1	ITGAV_ITGB5
bcells	monocytes	ICAM1	ITGAL_ITGB2
monocytes	monocytes	TNF	ICOS
bcells	fibroblasts	COL4A1	ITGA10_ITGB1
tumorcells	monocytes	EFNB2	PECAM1
monocytes	tumorcells	PLAU	ST14
monocytes	fibroblasts	CD14	ITGA4
tumorcells	fibroblasts	COL18A1	ITGB5
tumorcells	fibroblasts	DLL3	NOTCH1
fibroblasts	fibroblasts	VEGFC	ITGB1
bcells	fibroblasts	COL4A1	ITGA1_ITGB1
monocytes	monocytes	ARF6	SMAP1
tumorcells	tumorcells	GNAS	TSHR
fibroblasts	monocytes	IRAK4	TLR7
monocytes	monocytes	MIF	TNFRSF14
fibroblasts	monocytes	PLAU	IGF2R
monocytes	fibroblasts	CD14	TLR4
fibroblasts	tumorcells	IGFBP4	LRP6
fibroblasts	bcells	COL6A2	SDC1
fibroblasts	fibroblasts	FGF9	FGFR1
fibroblasts	fibroblasts	ADAM17	NOTCH1
fibroblasts	monocytes	ICAM1	IL2RG
monocytes	fibroblasts	PTPN6	EGFR
bcells	fibroblasts	COL4A1	ITGA11_ITGB1
fibroblasts	monocytes	CD200	CD200R1
fibroblasts	fibroblasts	THBS3	ITGA3_ITGB1
tumorcells	monocytes	IRAK4	TLR6
tumorcells	fibroblasts	CCL5	SDC1
fibroblasts	tumorcells	CALM3	ESR1
tumorcells	fibroblasts	COL4A5	SDC1
monocytes	monocytes	PSAP	LRP1
monocytes	tumorcells	HLA-B	CD3D
fibroblasts	tumorcells	TFPI	LRP1
monocytes	fibroblasts	HLA-E	CD8B
fibroblasts	monocytes	LAMC3	ITGA6_ITGB1
monocytes	fibroblasts	GNAI2	PTPRU
fibroblasts	fibroblasts	ADAM15	ITGB1
monocytes	fibroblasts	CALM3	RYR2
fibroblasts	fibroblasts	BSG	SLC16A7
fibroblasts	monocytes	IGFL2	IGFLR1
fibroblasts	fibroblasts	DCN	MET
bcells	fibroblasts	AREG	EGFR_ERBB2
tumorcells	fibroblasts	ANOS1	SDC2
fibroblasts	fibroblasts	VCAN	ITGA4
fibroblasts	fibroblasts	NAMPT	ITGA5_ITGB1
tumorcells	monocytes	LGALS9	CD44
monocytes	tumorcells	S100A8	CD69
tumorcells	fibroblasts	BMP7	ACVR2A_BMPR1B
fibroblasts	monocytes	SPON2	ITGA5
fibroblasts	bcells	FN1	ITGA4_ITGB7
tumorcells	fibroblasts	BMP7	ACVR2A_BMPR1A
monocytes	monocytes	CALM3	KCNQ1
fibroblasts	fibroblasts	FSTL1	DIP2A
fibroblasts	fibroblasts	CCL5	SDC1
monocytes	monocytes	SEMA4A	PLXND1
bcells	fibroblasts	COL27A1	ITGA10_ITGB1
tumorcells	tumorcells	COL4A1	CD47
fibroblasts	fibroblasts	VTN	ITGA5
tumorcells	fibroblasts	MFGE8	ITGAV
fibroblasts	fibroblasts	MIF	TNFRSF14
tumorcells	fibroblasts	GRN	EGFR
fibroblasts	tumorcells	COL4A2	SDC1
fibroblasts	fibroblasts	MXRA5	PILRB
monocytes	tumorcells	HLA-C	CD3D
tumorcells	fibroblasts	TGFB2	ENG
tumorcells	fibroblasts	APP	GPC1
fibroblasts	bcells	COL6A3	SDC1
fibroblasts	monocytes	SLIT2	ROBO4
tumorcells	tumorcells	GSTP1	EGFR
fibroblasts	fibroblasts	APOE	LRP6
tumorcells	monocytes	GAS6	AXL
fibroblasts	tumorcells	ADM2	TSHR
bcells	fibroblasts	COL27A1	ITGA1_ITGB1
tumorcells	fibroblasts	EBI3_IL12A	IL12RB2_IL6ST
tumorcells	monocytes	APP	NCSTN
monocytes	tumorcells	CALM3	MYLK
monocytes	monocytes	NRG1	SIGLEC7
fibroblasts	monocytes	VEGFB	ADRB2
fibroblasts	tumorcells	ADM	TSHR
fibroblasts	fibroblasts	ADAM15	ITGAV
tumorcells	monocytes	IGF1	ITGA6_ITGB4
fibroblasts	fibroblasts	HAS2	CD44
monocytes	fibroblasts	ANXA1	ADRA2A
bcells	fibroblasts	WNT10A	FZD1_LRP5
fibroblasts	tumorcells	GNAI2	TSHR
fibroblasts	fibroblasts	MMP2	PECAM1
fibroblasts	fibroblasts	FGF7	FGFR2
fibroblasts	fibroblasts	NID1	PTPRF
fibroblasts	bcells	COL1A1	SDC1
monocytes	monocytes	SELPLG	SELL
fibroblasts	bcells	FN1	SDC1
fibroblasts	tumorcells	TGM2	SDC4
fibroblasts	bcells	COL1A2	SDC1
fibroblasts	monocytes	COL5A3	SDC3
tumorcells	fibroblasts	CXCL12	AVPR1A
fibroblasts	monocytes	APP	TSPAN15
monocytes	tumorcells	ADAM17	MUC1
fibroblasts	fibroblasts	ANGPTL2	TIE1
fibroblasts	bcells	FAM3C	ADGRG5
fibroblasts	monocytes	SCT	ADRB2
tumorcells	fibroblasts	SFTPD	SIRPA
monocytes	bcells	CCL2	CCR2
monocytes	tumorcells	HSP90AA1	EGFR
fibroblasts	fibroblasts	ADM	DCLK3
bcells	fibroblasts	PIGF	FLT1
monocytes	fibroblasts	ARF6	SMAP1
tumorcells	monocytes	VEGFA	ITGA9
monocytes	monocytes	CCL5	CCR1
fibroblasts	tumorcells	APOE	LRP6
tumorcells	tumorcells	BMP7	ACTR2
monocytes	tumorcells	B2M	KLRD1
fibroblasts	tumorcells	LAMC1	DAG1
fibroblasts	fibroblasts	MEGF10	ABCA1
tumorcells	fibroblasts	BMP7	ACVR1_ACVR2B
fibroblasts	tumorcells	COL1A1	ITGA10_ITGB1
fibroblasts	tumorcells	JAG1	CD46
tumorcells	monocytes	ZP3	MERTK
fibroblasts	tumorcells	COL1A1	ITGA1_ITGB1
fibroblasts	tumorcells	COL1A1	ITGA9_ITGB1
fibroblasts	tumorcells	COL1A1	ITGA11_ITGB1
monocytes	fibroblasts	LGALS3	ENG
fibroblasts	tumorcells	COL1A1	ITGA3_ITGB1
fibroblasts	tumorcells	COL1A1	ITGAV_ITGB8
tumorcells	monocytes	PLTP	ABCA1
tumorcells	monocytes	CALM1	KCNQ3
fibroblasts	tumorcells	FN1	ITGAV_ITGB1
fibroblasts	tumorcells	FN1	ITGA5_ITGB1
fibroblasts	tumorcells	FN1	ITGA4_ITGB1
fibroblasts	tumorcells	FN1	ITGA8_ITGB1
fibroblasts	tumorcells	FN1	ITGA3_ITGB1
monocytes	monocytes	HLA-B	CD3G
fibroblasts	fibroblasts	ADAM12	ITGA9
fibroblasts	tumorcells	COL1A2	ITGA10_ITGB1
fibroblasts	tumorcells	COL1A2	ITGA1_ITGB1
fibroblasts	tumorcells	COL1A2	ITGA9_ITGB1
monocytes	bcells	CCL5	SDC1
fibroblasts	fibroblasts	MMRN2	CD248
fibroblasts	tumorcells	COL1A2	ITGA11_ITGB1
fibroblasts	tumorcells	COL1A2	ITGA3_ITGB1
fibroblasts	tumorcells	COL1A2	ITGAV_ITGB8
fibroblasts	tumorcells	GPC3	LRP1
monocytes	monocytes	C3	LRP1
tumorcells	monocytes	PSEN1	CD44
tumorcells	fibroblasts	GRN	SORT1
fibroblasts	tumorcells	COL6A1	ITGA10_ITGB1
[truncated: 1,321 more rows]
