# Supplementary material for: In Silico Analysis Predicts Nuclear Factors NR2F6 and YAP1 as Mesenchymal Subtype-Specific Therapeutic Targets for Ovarian Cancer Patients
Source: Cancers (Basel). 2023 Jun 12;15(12):3155. doi: 10.3390/cancers15123155 (PMC10296561; doi:10.3390/cancers15123155)
Supplement: Supplementary file 1 [file cancers-15-03155-s001.zip › Supplementary Files/Suppl.2_NicheNet_results.xlsx]

## Sheet: EMT
Supplementary Table 2: Results of ligand activity prediction on the EMT gene set.
Performance results of each ligand. auroc: area under the receiver operating characteristic curve. aupr: area under the precision-recall curve. aupr_corrected: area under the precision-recall curve, corrected for random prediction. pearson: the Pearson correlation coefficient indicating the ability of each ligand to predict the target genes.
test_ligand	auroc	aupr	aupr_corrected	pearson
TGFB1	0.71567	0.218333	0.172377	0.289825
IL1B	0.688045	0.160576	0.11462	0.234803
TNF	0.675451	0.126389	0.0804328	0.178558
ADAM17	0.682125	0.115063	0.069107	0.170347
MMP9	0.678739	0.105611	0.0596552	0.156947
BMP2	0.672353	0.109192	0.0632358	0.154876
TNC	0.682139	0.104655	0.0586991	0.150284
SPP1	0.648096	0.103146	0.05719	0.145492
TGFB3	0.656802	0.106317	0.0603615	0.144582
APOE	0.659263	0.100865	0.0549092	0.140337
COL5A3	0.681738	0.0910018	0.0450459	0.137399
BMP7	0.678237	0.0958324	0.0498765	0.136509
SEMA5A	0.687646	0.0910811	0.0451252	0.136447
SFRP2	0.677397	0.0924121	0.0464562	0.136099
FN1	0.666338	0.0935215	0.0475656	0.130118
FGF1	0.65959	0.0931546	0.0471987	0.129813
ANXA1	0.662794	0.0907454	0.0447895	0.128737
FGF7	0.652788	0.0903686	0.0444127	0.127937
HGF	0.640384	0.09011	0.0441541	0.127694
CXCL12	0.660322	0.0940784	0.0481225	0.125934
GIP	0.656556	0.0955886	0.0496328	0.125195
HMGB1	0.632639	0.0925734	0.0466175	0.124104
LAMB2	0.669259	0.084863	0.0389071	0.122795
NRG4	0.672159	0.0847283	0.0387725	0.122731
TNFSF12	0.645183	0.0896508	0.0436949	0.120709
COL4A1	0.661357	0.0831918	0.0372359	0.120626
TNFSF13B	0.660526	0.0848659	0.0389101	0.120299
PTHLH	0.639174	0.0891335	0.0431777	0.119722
BMP1	0.665649	0.0837456	0.0377897	0.119345
INHBB	0.647267	0.0840349	0.038079	0.118856
HLA-A	0.66695	0.0824865	0.0365306	0.118416
C3	0.657536	0.0886156	0.0426597	0.116041
TFPI	0.644753	0.0885185	0.0425626	0.115246
INHBA	0.647111	0.0813936	0.0354378	0.11468
ADAM12	0.662165	0.0787765	0.0328206	0.111703
ITGB2	0.660943	0.0803814	0.0344255	0.110125
WNT7A	0.640131	0.0816296	0.0356737	0.109635
ADAM9	0.649848	0.0845515	0.0385956	0.109593
CXCL14	0.638103	0.0896502	0.0436944	0.109469
CD58	0.654452	0.0781203	0.0321644	0.109336
PTN	0.637487	0.0848232	0.0388673	0.10893
EFNA1	0.657256	0.079284	0.0333281	0.108288
EFNA3	0.654231	0.0789762	0.0330203	0.108116
AREG	0.654588	0.0800573	0.0341014	0.107397
CALM1	0.659823	0.077096	0.0311401	0.10738
LAMC3	0.65404	0.0786688	0.0327129	0.107267
CD99	0.652473	0.0779317	0.0319758	0.10557
VTN	0.653703	0.0759983	0.0300424	0.104199
LAMA1	0.650139	0.076292	0.0303361	0.103597
CALM2	0.651474	0.0762051	0.0302492	0.103144
PLAU	0.595764	0.0844932	0.0385374	0.102443
SCT	0.643731	0.0796736	0.0337177	0.10125
ADM	0.631044	0.0911818	0.0452259	0.101196
CXCL10	0.626822	0.0830271	0.0370712	0.101047
TIMP1	0.635914	0.0785463	0.0325905	0.100808
BTC	0.667686	0.0833749	0.037419	0.100488
ADM2	0.645135	0.0758726	0.0299167	0.100281
COMP	0.643514	0.0718711	0.0259153	0.0999374
CCL5	0.665238	0.0861263	0.0401705	0.0996114
HLA-B	0.645735	0.0749211	0.0289652	0.0995426
CALM3	0.645318	0.0754465	0.0294906	0.0993497
WNT11	0.631264	0.0796305	0.0336747	0.0991192
COL18A1	0.631351	0.0760224	0.0300665	0.0989427
ICAM1	0.64501	0.0777147	0.0317588	0.0989281
GSTP1	0.6452	0.074941	0.0289851	0.0977552
HSPG2	0.644659	0.0731878	0.0272319	0.0973692
L1CAM	0.639577	0.0743575	0.0284016	0.0953859
NGF	0.645861	0.0796609	0.033705	0.0951422
FAM3C	0.637482	0.0736719	0.027716	0.0941341
EFNA5	0.638487	0.0727012	0.0267454	0.0923864
HLA-C	0.634938	0.0716454	0.0256895	0.0918519
COL1A1	0.63534	0.0694131	0.0234572	0.0898654
NRG1	0.653311	0.0781947	0.0322388	0.0895483
FBN1	0.622964	0.0744542	0.0284983	0.088683
CDH1	0.644553	0.0736779	0.027722	0.0879563
HBEGF	0.639365	0.0747911	0.0288352	0.0870669
GRN	0.621797	0.0695061	0.0235503	0.0868664
ANGPT2	0.630619	0.0724543	0.0264985	0.0864399
IGF1	0.657196	0.0918961	0.0459402	0.085736
THBS1	0.620452	0.0719026	0.0259468	0.0855112
TXLNA	0.62476	0.0698035	0.0238477	0.0849872
HSP90B1	0.622344	0.0698844	0.0239285	0.0838483
MIF	0.663526	0.085002	0.0390462	0.0829182
SERPINA1	0.609252	0.076147	0.0301911	0.0825447
APOA1	0.626816	0.0725006	0.0265448	0.0815583
LRPAP1	0.625561	0.0682182	0.0222624	0.0812263
CALR	0.673535	0.087644	0.0416881	0.0807429
LRRC4B	0.628381	0.0675417	0.0215858	0.0801206
JAG1	0.669061	0.0829125	0.0369566	0.0786924
APP	0.640897	0.0790966	0.0331407	0.0780199
THBS2	0.614609	0.0662851	0.0203292	0.0779366
CNTN1	0.620061	0.0663404	0.0203845	0.0778548
IGF2	0.632219	0.0700165	0.0240606	0.0759229
LAMB1	0.612874	0.0650433	0.0190874	0.0734867
LAMC2	0.612419	0.0615934	0.0156376	0.0675166
AGRN	0.606892	0.0615251	0.0155692	0.0666807
NID1	0.590026	0.0618812	0.0159254	0.063228
NPPC	0.601675	0.0622044	0.0162485	0.0598211
PSAP	0.585583	0.0601843	0.0142285	0.0562134
MDK	0.57909	0.0607241	0.0147683	0.0543186
CXCL8	0.608223	0.0628715	0.0169156	0.0541542
RSPO1	0.580595	0.0595424	0.0135865	0.0527844
RSPO4	0.575856	0.0576646	0.0117087	0.048479
ICAM2	0.566078	0.059103	0.0131471	0.0460667
IL16	0.554819	0.0646192	0.0186633	0.0448833
EFEMP1	0.564665	0.0532386	0.00728267	0.037692
RSPO3	0.560198	0.0537692	0.00781328	0.0356742
LAMA2	0.637137	0.0702093	0.0242535	0.0135007
SLIT2	0.494955	0.047237	0.00128109	-0.00253176

## Sheet: EMT_top10_ligands
Supplementary Table 2: Assessment of how well a random forest with the ligand-target regulatory potentials of all ligands as features can predict whether a gene belongs to the EMT program.
Performance results are shown for 5 rounds of 5-fold cross-validation. mean_rank_GST_log_pval: negative decimal logarithm of the p-value from the mean-rank gene-set enrichment test. pearson_log_pval: negative decimal logarithm of the p-value from a two-sided correlation test (with Pearson's correlation coefficient). spearman_log_pval: negative decimal logarithm of the p-value from a two-sided cor…
auroc	aupr	aupr_corrected	sensitivity_roc	specificity_roc	mean_rank_GST_log_pval	pearson_log_pval	spearman_log_pval	pearson	spearman	round
0.804097	0.286043	0.240088	0.389655	0.414443	96.2797	125.52	42.5162	0.373343	0.220733	1
0.793501	0.239753	0.193798	0.380586	0.412915	89.8943	104.224	39.6077	0.341996	0.213042	2
0.790488	0.25305	0.207095	0.37817	0.412318	88.1291	106.636	38.8054	0.345732	0.210867	3
0.787883	0.264834	0.218878	0.376718	0.411165	86.5932	111.536	38.108	0.353165	0.208956	4
0.786578	0.267526	0.22157	0.372739	0.413839	85.8556	110.93	37.7733	0.352256	0.208033	5

## Sheet: EMT_discrete_top10_ligands
Supplementary Table 2: Assessment of how well a random forest with the ligand-target regulatory potentials of 10 prioritized ligands as features can predict whether a gene belongs to the EMT program: indication of the fraction of EMT and non-EMT genes that are among the 5% most strongly predicted target genes.
Results are shown for 5 rounds of 5-fold cross-validation.
true_target	n	positive_prediction	fraction_positive_predicted	round
0	3633	127	0.0349573	1
1	175	65	0.371429	1
0	3633	133	0.0366089	2
1	175	59	0.337143	2
0	3633	130	0.0357831	3
1	175	61	0.348571	3
0	3633	131	0.0360584	4
1	175	61	0.348571	4
0	3633	130	0.0357831	5
1	175	62	0.354286	5

## Sheet: Inflammatory response
Supplementary Table 2: Results of ligand activity prediction on the inflammatory response gene set.
Performance results of each ligand. auroc: area under the receiver operating characteristic curve. aupr: area under the precision-recall curve. aupr_corrected: area under the precision-recall curve, corrected for random prediction. pearson: the Pearson correlation coefficient indicating the ability of each ligand to predict the target genes.
test_ligand	auroc	aupr	aupr_corrected	pearson
TNF	0.709535	0.252111	0.202642	0.316237
IL1B	0.693097	0.204502	0.155033	0.278602
ADAM17	0.656269	0.116031	0.0665617	0.160117
TGFB1	0.640647	0.108334	0.0588649	0.152048
CXCL14	0.636997	0.100278	0.0508094	0.132425
ANXA1	0.626807	0.101311	0.0518421	0.132421
TNFSF12	0.631595	0.0955733	0.0461043	0.1241
TNFSF13B	0.626309	0.0984003	0.0489313	0.120926
HMGB1	0.624341	0.0967729	0.0473039	0.120364
CXCL12	0.65029	0.0972155	0.0477465	0.1189
APOE	0.594804	0.101122	0.0516526	0.117884
ICAM1	0.641875	0.0928265	0.0433575	0.117073
HLA-A	0.643183	0.0971877	0.0477187	0.116955
EFNA3	0.641338	0.0879981	0.038529	0.109196
APP	0.615062	0.0946646	0.0451955	0.10722
TFPI	0.623218	0.0869347	0.0374657	0.105523
NGF	0.626635	0.0943036	0.0448345	0.105063
FGF1	0.636114	0.0845424	0.0350734	0.104963
NRG4	0.628923	0.0841544	0.0346854	0.104005
CXCL10	0.621318	0.0866966	0.0372276	0.102662
FGF7	0.632053	0.0837586	0.0342896	0.102146
INHBB	0.637335	0.0819863	0.0325172	0.101831
HGF	0.60126	0.0839208	0.0344517	0.10031
LAMB2	0.62959	0.0866949	0.0372259	0.0980292
INHBA	0.627429	0.0770498	0.0275807	0.0959092
C3	0.612829	0.0889593	0.0394903	0.0953659
CCL5	0.629819	0.0849595	0.0354905	0.0945515
NRG1	0.606862	0.0802182	0.0307491	0.0938336
BTC	0.632207	0.0858846	0.0364155	0.0933068
FN1	0.585335	0.0825135	0.0330445	0.0925228
COL5A3	0.623679	0.0819781	0.0325091	0.0914371
EFNA1	0.618867	0.0810818	0.0316128	0.0913402
ITGB2	0.6053	0.0805783	0.0311093	0.0908577
SEMA5A	0.618798	0.0799768	0.0305078	0.0901002
ANGPT2	0.600178	0.081244	0.031775	0.0895288
COL4A1	0.620781	0.075943	0.026474	0.0893756
TGFB3	0.615812	0.0789675	0.0294985	0.0871671
L1CAM	0.610153	0.080443	0.0309739	0.0863712
COL18A1	0.613571	0.0766589	0.0271898	0.0861044
IGF1	0.596332	0.0914282	0.0419591	0.0838197
TNC	0.613755	0.0729491	0.02348	0.0825996
HBEGF	0.616384	0.0773033	0.0278343	0.0825118
CALM3	0.600297	0.0805435	0.0310744	0.0819643
APOA1	0.578055	0.0847184	0.0352494	0.0818293
BMP7	0.605273	0.0753629	0.0258939	0.0813242
CALM2	0.604803	0.0751197	0.0256507	0.0803277
ADAM12	0.615621	0.0724956	0.0230265	0.0794041
ADM	0.56811	0.0883146	0.0388456	0.0762712
HLA-C	0.59391	0.0804594	0.0309903	0.0761779
SPP1	0.59981	0.0738361	0.0243671	0.0755641
BMP1	0.598311	0.0760604	0.0265913	0.0750041
CALM1	0.598461	0.0720711	0.022602	0.0744501
SFRP2	0.612137	0.0697346	0.0202655	0.0729385
AREG	0.593503	0.0738144	0.0243454	0.0728872
ADM2	0.583021	0.0774505	0.0279815	0.0724359
EFNA5	0.597784	0.0717675	0.0222984	0.072088
LRPAP1	0.580215	0.079458	0.029989	0.0710945
CD58	0.575364	0.0890736	0.0396046	0.0707664
BMP2	0.612876	0.0703865	0.0209174	0.0706122
GIP	0.569287	0.0819948	0.0325257	0.0702765
HSPG2	0.593142	0.0737827	0.0243136	0.0689822
TXLNA	0.584506	0.0754507	0.0259816	0.068371
HSP90B1	0.568536	0.0822412	0.0327721	0.067276
TIMP1	0.588884	0.0678347	0.0183657	0.0646992
SCT	0.566882	0.0759986	0.0265296	0.0634546
HLA-B	0.578329	0.0742099	0.0247409	0.063381
THBS1	0.581001	0.0678444	0.0183754	0.0622564
VTN	0.58016	0.0668409	0.0173719	0.0612644
THBS2	0.583912	0.065422	0.015953	0.0609172
MMP9	0.60186	0.0706847	0.0212157	0.0602867
LAMC3	0.577102	0.0681081	0.018639	0.0598562
MDK	0.592737	0.0719085	0.0224394	0.0595446
WNT7A	0.587017	0.0653846	0.0159156	0.0586458
COMP	0.573853	0.0657582	0.0162892	0.0580632
CD99	0.567716	0.0739645	0.0244954	0.056628
ADAM9	0.563311	0.0782948	0.0288258	0.0550225
LRRC4B	0.576754	0.0638823	0.0144133	0.0535091
IGF2	0.571722	0.0650581	0.0155891	0.0523604
PTHLH	0.560142	0.0648697	0.0154007	0.0507133
LAMA1	0.564842	0.0691612	0.0196922	0.0498987
IL16	0.550986	0.0726704	0.0232013	0.0496179
COL1A1	0.569959	0.061723	0.0122539	0.0482536
GSTP1	0.559349	0.0637432	0.0142742	0.0474447
CNTN1	0.564331	0.069813	0.0203439	0.0467163
FAM3C	0.564097	0.062601	0.013132	0.0459152
AGRN	0.562722	0.0604927	0.0110237	0.0452323
CALR	0.579076	0.0678477	0.0183787	0.0446696
PTN	0.558533	0.0655049	0.0160359	0.0436723
JAG1	0.587503	0.0666587	0.0171897	0.0436667
SERPINA1	0.553078	0.065091	0.015622	0.0431877
CDH1	0.562558	0.0628315	0.0133625	0.0419864
GRN	0.552935	0.062959	0.0134899	0.0414677
FBN1	0.558041	0.0638052	0.0143361	0.0411794
LAMA2	0.570635	0.0783246	0.0288556	0.0408228
RSPO3	0.556155	0.0629344	0.0134654	0.0398121
LAMC2	0.549349	0.0622086	0.0127395	0.0371031
WNT11	0.555873	0.059806	0.010337	0.0359712
ICAM2	0.536621	0.0605078	0.0110388	0.0353825
RSPO4	0.540955	0.0572805	0.00781144	0.0302226
NID1	0.537517	0.0594175	0.00994842	0.0293346
RSPO1	0.535773	0.0571774	0.0077084	0.0292021
LAMB1	0.535566	0.0582641	0.0087951	0.028611
CXCL8	0.541831	0.0579995	0.00853043	0.0259681
PLAU	0.539244	0.0560964	0.00662738	0.0256396
NPPC	0.535736	0.0565337	0.00706466	0.0233233
PSAP	0.532424	0.0560249	0.00655587	0.0215007
MIF	0.58563	0.0643771	0.0149081	0.014823
EFEMP1	0.506655	0.0494331	-3.59532e-05	0.00186692
SLIT2	0.483737	0.0524077	0.00293863	-0.000668053

## Sheet: INFL_top10_ligands
Supplementary Table 2: Assessment of how well a random forest with the ligand-target regulatory potentials of all ligands as features can predict whether a gene belongs to the inflammatory response program.
Performance results are shown for 5 rounds of 5-fold cross-validation. mean_rank_GST_log_pval: negative decimal logarithm of the p-value from the mean-rank gene-set enrichment test. pearson_log_pval: negative decimal logarithm of the p-value from a two-sided correlation test (with Pearson's correlation coefficient). spearman_log_pval: negative decimal logarithm of the p-value from a two-sided cor…
auroc	aupr	aupr_corrected	sensitivity_roc	specificity_roc	mean_rank_GST_log_pval	pearson_log_pval	spearman_log_pval	pearson	spearman	round
0.776488	0.252224	0.202755	0.37233	0.404158	86.7847	98.7649	38.1835	0.331183	0.207754	1
0.785005	0.243448	0.193979	0.378465	0.40654	92.0237	97.0827	40.5636	0.328476	0.214152	2
0.772303	0.238576	0.189107	0.366916	0.405387	84.2657	99.5941	37.0416	0.332507	0.204608	3
0.788817	0.26759	0.218121	0.380544	0.408272	94.4203	110.002	41.6546	0.348594	0.217016	4
0.777255	0.244398	0.194929	0.372613	0.404642	87.2499	95.6959	38.3946	0.326224	0.20833	5

## Sheet: INFL_discrete_top10_ligands
Supplementary Table 2: Assessment of how well a random forest with the ligand-target regulatory potentials of 10 prioritized ligands as features can predict whether a gene belongs to the inflammatory response (IR) program: indication of the fraction of IR and non-IR genes that are among the 5% most strongly predicted target genes.
Results are shown for 5 rounds of 5-fold cross-validation.
true_target	n	positive_prediction	fraction_positive_predicted	round
0	3670	135	0.0367847	1
1	191	59	0.308901	1
0	3670	131	0.0356948	2
1	191	63	0.329843	2
0	3670	134	0.0365123	3
1	191	61	0.319372	3
0	3670	133	0.0362398	4
1	191	61	0.319372	4
0	3670	135	0.0367847	5
1	191	60	0.314136	5

## Sheet: TNF signaling via NFKB
Supplementary Table 2: Results of ligand activity prediction on the TNF signaling via NFKB gene set.
Performance results of each ligand. auroc: area under the receiver operating characteristic curve. aupr: area under the precision-recall curve. aupr_corrected: area under the precision-recall curve, corrected for random prediction. pearson: the Pearson correlation coefficient indicating the ability of each ligand to predict the target genes.
test_ligand	auroc	aupr	aupr_corrected	pearson
IL1B	0.871574	0.315921	0.267567	0.3854
TNF	0.85743	0.301166	0.252813	0.377876
TNFSF12	0.847737	0.306101	0.257748	0.358738
ICAM1	0.862923	0.323168	0.274815	0.352632
CXCL14	0.848644	0.276046	0.227693	0.348935
ANXA1	0.856187	0.330373	0.28202	0.347371
ADAM17	0.854189	0.271078	0.222724	0.338673
HLA-A	0.846487	0.29797	0.249617	0.33634
TFPI	0.824769	0.298186	0.249832	0.334657
CXCL10	0.845849	0.276533	0.22818	0.332762
TNFSF13B	0.848905	0.281256	0.232902	0.332727
EFNA3	0.83698	0.280485	0.232132	0.325081
NRG4	0.834783	0.285277	0.236923	0.323916
C3	0.835209	0.278461	0.230108	0.322352
L1CAM	0.829907	0.265486	0.217133	0.315887
CALM1	0.827346	0.262097	0.213743	0.314163
CXCL12	0.845047	0.28114	0.232787	0.313981
EFNA1	0.829169	0.262349	0.213995	0.313403
CALM2	0.828764	0.253995	0.205641	0.313254
COL18A1	0.82385	0.26161	0.213257	0.312952
ITGB2	0.827245	0.260396	0.212043	0.3108
CALM3	0.822512	0.253191	0.204837	0.306794
SEMA5A	0.821154	0.258294	0.209941	0.305591
HSP90B1	0.811314	0.259278	0.210924	0.304794
MMP9	0.830091	0.259947	0.211594	0.303481
FGF7	0.835005	0.254407	0.206054	0.302979
ADM2	0.814902	0.254296	0.205942	0.302435
FGF1	0.836319	0.25245	0.204097	0.301742
EFNA5	0.813342	0.252402	0.204049	0.301533
BTC	0.839599	0.281367	0.233014	0.300553
TXLNA	0.812475	0.253387	0.205034	0.298481
TIMP1	0.821604	0.239812	0.191458	0.298253
HBEGF	0.83001	0.261882	0.213529	0.297552
GIP	0.805192	0.245669	0.197315	0.2975
HLA-C	0.815499	0.250778	0.202425	0.297214
LAMB2	0.814215	0.261164	0.212811	0.297078
TNC	0.82699	0.227832	0.179479	0.29619
ADM	0.805647	0.239656	0.191303	0.296133
NGF	0.850898	0.258009	0.209656	0.294377
HMGB1	0.821429	0.236289	0.187935	0.294101
SCT	0.80689	0.23753	0.189176	0.293726
BMP1	0.814874	0.230414	0.182061	0.293131
AREG	0.814264	0.247436	0.199083	0.292345
NRG1	0.826494	0.260254	0.211901	0.291568
COL4A1	0.819136	0.225569	0.177216	0.291268
CD58	0.807821	0.241465	0.193111	0.29052
COL5A3	0.811178	0.222977	0.174624	0.287494
ANGPT2	0.798138	0.224389	0.176036	0.285754
HGF	0.822805	0.230472	0.182118	0.285708
HLA-B	0.810646	0.234917	0.186564	0.285587
LAMC3	0.80463	0.235044	0.186691	0.285548
HSPG2	0.804633	0.233369	0.185016	0.284686
LRPAP1	0.800085	0.228442	0.180089	0.28339
FN1	0.81264	0.229622	0.181268	0.282605
CD99	0.803391	0.23026	0.181907	0.281103
ADAM12	0.804244	0.224252	0.175899	0.280928
GSTP1	0.806654	0.220471	0.172117	0.280452
ADAM9	0.800119	0.231412	0.183058	0.280189
NPPC	0.786223	0.224345	0.175992	0.279969
VTN	0.809381	0.209688	0.161335	0.279318
LAMA1	0.802597	0.222387	0.174034	0.277637
BMP7	0.81904	0.222515	0.174162	0.277526
FAM3C	0.797375	0.219013	0.170659	0.276379
CNTN1	0.796637	0.226498	0.178145	0.276182
APOA1	0.807807	0.239928	0.191575	0.275851
INHBB	0.797491	0.204814	0.15646	0.275147
IGF2	0.807168	0.211565	0.163211	0.272392
SERPINA1	0.780016	0.228936	0.180582	0.269692
SPP1	0.82653	0.227368	0.179015	0.268638
THBS2	0.79558	0.187955	0.139601	0.267807
COL1A1	0.796581	0.197518	0.149164	0.26764
FBN1	0.79259	0.20538	0.157027	0.266815
BMP2	0.814944	0.212405	0.164051	0.265976
INHBA	0.796851	0.197839	0.149485	0.264204
CCL5	0.82984	0.248836	0.200482	0.263393
PTHLH	0.792212	0.211924	0.16357	0.263127
WNT7A	0.794963	0.209621	0.161267	0.263091
TGFB3	0.79954	0.205798	0.157445	0.262801
APOE	0.829284	0.240397	0.192044	0.261611
PSAP	0.788298	0.187827	0.139473	0.260765
COMP	0.783451	0.214019	0.165665	0.260156
WNT11	0.769683	0.206941	0.158587	0.257768
LRRC4B	0.803796	0.17405	0.125697	0.25569
THBS1	0.778221	0.199858	0.151504	0.255297
SFRP2	0.779429	0.188196	0.139843	0.25208
GRN	0.769769	0.204027	0.155674	0.251873
CDH1	0.793662	0.203479	0.155126	0.25027
LAMB1	0.774973	0.189276	0.140922	0.250079
AGRN	0.770924	0.199696	0.151342	0.248844
NID1	0.777678	0.185766	0.137412	0.247089
ICAM2	0.762005	0.199357	0.151004	0.247025
IL16	0.774958	0.189796	0.141443	0.246432
TGFB1	0.823737	0.186413	0.13806	0.242173
RSPO4	0.766347	0.184019	0.135666	0.238111
CXCL8	0.785249	0.189907	0.141554	0.236235
MDK	0.799048	0.197567	0.149213	0.235512
LAMC2	0.764172	0.190376	0.142023	0.23528
RSPO1	0.755272	0.182341	0.133987	0.23254
RSPO3	0.758531	0.172002	0.123649	0.226341
PTN	0.781719	0.192238	0.143885	0.22537
PLAU	0.766119	0.158472	0.110119	0.217756
EFEMP1	0.736078	0.13979	0.0914363	0.202933
SLIT2	0.704425	0.152411	0.104057	0.189967
APP	0.776771	0.124543	0.07619	0.151579
JAG1	0.797919	0.151995	0.103642	0.139907
IGF1	0.79219	0.128311	0.0799573	0.131471
CALR	0.814519	0.160967	0.112613	0.105257
MIF	0.794966	0.129118	0.0807649	0.0734105
LAMA2	0.781551	0.120165	0.0718115	0.0573033

## Sheet: TNF_top10_ligands
Supplementary Table 2: Assessment of how well a random forest with the ligand-target regulatory potentials of all ligands as features can predict whether a gene belongs to the TNF signaling via NFKB program.
Performance results are shown for 5 rounds of 5-fold cross-validation. mean_rank_GST_log_pval: negative decimal logarithm of the p-value from the mean-rank gene-set enrichment test. pearson_log_pval: negative decimal logarithm of the p-value from a two-sided correlation test (with Pearson's correlation coefficient). spearman_log_pval: negative decimal logarithm of the p-value from a two-sided cor…
auroc	aupr	aupr_corrected	sensitivity_roc	specificity_roc	mean_rank_GST_log_pval	pearson_log_pval	spearman_log_pval	pearson	spearman	round
0.872992	0.382446	0.334092	0.432453	0.440538	154.094	202.359	69.3121	0.46347	0.280354	1
0.866542	0.354744	0.30639	0.429906	0.436635	148.872	183.552	66.8553	0.443663	0.275458	2
0.865418	0.371249	0.322896	0.42976	0.435658	148.265	196.462	66.5705	0.4574	0.274883	3
0.867787	0.350628	0.302275	0.430145	0.437642	149.603	184.552	67.1989	0.44475	0.276149	4
0.874884	0.373388	0.325034	0.434363	0.440522	155.397	199.441	69.9258	0.460482	0.281562	5

## Sheet: TNF_discrete_top10_ligands
Supplementary Table 2: Assessment of how well a random forest with the ligand-target regulatory potentials of 10 prioritized ligands as features can predict whether a gene belongs to the TNF signaling via NFKB (TNF) program: indication of the fraction of TNF and non-TNF genes that are among the 5% most strongly predicted target genes.
Results are shown for 5 rounds of 5-fold cross-validation.
true_target	n	positive_prediction	fraction_positive_predicted	round
0	3641	113	0.0310354	1
1	185	79	0.427027	1
0	3641	119	0.0326833	2
1	185	74	0.4	2
0	3641	115	0.0315847	3
1	185	77	0.416216	3
0	3641	116	0.0318594	4
1	185	76	0.410811	4
0	3641	111	0.0304861	5
1	185	81	0.437838	5

## Sheet: TGFB signaling
Supplementary Table 2: Results of ligand activity prediction on the TGFB signaling gene set.
Performance results of each ligand. auroc: area under the receiver operating characteristic curve. aupr: area under the precision-recall curve. aupr_corrected: area under the precision-recall curve, corrected for random prediction. pearson: the Pearson correlation coefficient indicating the ability of each ligand to predict the target genes.
test_ligand	auroc	aupr	aupr_corrected	pearson
INHBB	0.868698	0.264886	0.251503	0.255776
BMP2	0.858763	0.161871	0.148488	0.250802
INHBA	0.873489	0.19084	0.177457	0.248418
TGFB3	0.870136	0.172256	0.158873	0.243395
COL5A3	0.868329	0.193443	0.18006	0.233748
BMP7	0.850304	0.12766	0.114277	0.219127
TGFB1	0.86363	0.109706	0.0963224	0.217493
SFRP2	0.842952	0.132562	0.119178	0.213978
BMP1	0.864086	0.145502	0.132118	0.202479
BTC	0.796191	0.10857	0.0951866	0.195985
ADAM12	0.837862	0.140773	0.12739	0.187662
COL4A1	0.837108	0.131815	0.118432	0.178362
CALM2	0.827982	0.120772	0.107389	0.173267
SEMA5A	0.836234	0.0834813	0.070098	0.170568
NID1	0.809126	0.0915539	0.0781706	0.168107
CALM1	0.823418	0.0919611	0.0785778	0.167695
COL1A1	0.817732	0.0898127	0.0764294	0.16633
L1CAM	0.814748	0.0927051	0.0793218	0.164227
GIP	0.795817	0.0897963	0.076413	0.162564
CALM3	0.818247	0.08707	0.0736867	0.16226
HSPG2	0.810998	0.0936837	0.0803004	0.16168
HGF	0.817998	0.0714912	0.0581079	0.160988
EFNA1	0.818443	0.0814076	0.0680243	0.160651
EFNA3	0.819707	0.0832339	0.0698506	0.160538
LAMB2	0.825686	0.0776526	0.0642693	0.160407
ITGB2	0.818182	0.0818765	0.0684932	0.160054
WNT11	0.80057	0.0859041	0.0725208	0.159924
FBN1	0.806799	0.081963	0.0685797	0.158695
LAMA1	0.815214	0.0827657	0.0693824	0.156573
EFEMP1	0.804504	0.093057	0.0796737	0.155977
PSAP	0.799132	0.0966761	0.0832928	0.155798
SERPINA1	0.800803	0.0888727	0.0754894	0.15533
ADAM9	0.807965	0.0824973	0.069114	0.155147
TNC	0.813559	0.0698993	0.056516	0.154718
APOA1	0.796164	0.0918073	0.078424	0.154058
ADM	0.793315	0.0877355	0.0743522	0.153864
CXCL8	0.796028	0.0727388	0.0593556	0.152908
NRG4	0.80369	0.0771784	0.0637951	0.15187
ICAM2	0.784943	0.090815	0.0774317	0.151222
ADM2	0.798356	0.070532	0.0571487	0.150578
LAMC3	0.801731	0.0809365	0.0675532	0.15052
CD99	0.802257	0.0797271	0.0663439	0.150231
TFPI	0.77401	0.0737716	0.0603883	0.150205
LRPAP1	0.790011	0.0926325	0.0792492	0.149971
RSPO1	0.796744	0.100933	0.0875498	0.149588
LAMB1	0.795632	0.0730357	0.0596524	0.14898
CD58	0.789577	0.0752242	0.0618409	0.148803
C3	0.802637	0.0677854	0.0544021	0.14851
FGF1	0.820988	0.0655846	0.0522013	0.148183
GSTP1	0.7956	0.0740547	0.0606714	0.14803
TXLNA	0.800874	0.0751255	0.0617422	0.147854
COMP	0.786717	0.0787171	0.0653338	0.147761
WNT7A	0.807472	0.0769514	0.0635681	0.146697
NGF	0.805524	0.0554336	0.0420503	0.146418
AGRN	0.786961	0.0735855	0.0602022	0.145799
FAM3C	0.790374	0.0637517	0.0503684	0.145605
COL18A1	0.793256	0.0753664	0.0619831	0.145483
NPPC	0.747037	0.0783387	0.0649554	0.145014
CDH1	0.80975	0.0791181	0.0657348	0.144965
SCT	0.788861	0.0659134	0.0525301	0.144879
HSP90B1	0.788644	0.0700313	0.056648	0.144445
HLA-C	0.784965	0.070072	0.0566887	0.144326
EFNA5	0.794075	0.0680863	0.054703	0.144125
AREG	0.808416	0.0672907	0.0539074	0.143914
ANXA1	0.794335	0.0656496	0.0522663	0.143573
RSPO4	0.79006	0.0900068	0.0766235	0.143092
CNTN1	0.782013	0.0673861	0.0540028	0.142535
HLA-B	0.781123	0.075262	0.0618787	0.142511
TNFSF12	0.798546	0.0558672	0.0424839	0.142104
TNFSF13B	0.795838	0.0605398	0.0471565	0.141583
HLA-A	0.793299	0.0589644	0.0455811	0.140011
HMGB1	0.794661	0.0583137	0.0449304	0.139546
TIMP1	0.788242	0.0642887	0.0509054	0.139054
VTN	0.783776	0.0573271	0.0439438	0.137863
FN1	0.8042	0.0773844	0.0640011	0.13708
GRN	0.768812	0.0683845	0.0550012	0.13656
CXCL10	0.789973	0.0549723	0.041589	0.136399
THBS1	0.763131	0.0665506	0.0531673	0.13427
FGF7	0.805757	0.0624095	0.0490262	0.133713
RSPO3	0.770901	0.0700543	0.056671	0.133582
ICAM1	0.795708	0.0585567	0.0451734	0.133216
HBEGF	0.789202	0.0658819	0.0524986	0.132354
LAMC2	0.775345	0.0582511	0.0448678	0.130328
PTN	0.794748	0.0714388	0.0580555	0.129617
LRRC4B	0.78669	0.0705884	0.0572051	0.128436
ANGPT2	0.759137	0.054597	0.0412137	0.124755
CXCL14	0.792409	0.0418867	0.0285034	0.124741
IL16	0.762664	0.0562697	0.0428864	0.124558
CCL5	0.818502	0.0637324	0.0503491	0.122669
ADAM17	0.798405	0.0477713	0.034388	0.121392
IGF2	0.782518	0.0510998	0.0377165	0.121239
MMP9	0.81223	0.0593259	0.0459426	0.120712
MDK	0.807645	0.0548179	0.0414346	0.120128
THBS2	0.770635	0.0431187	0.0297354	0.118681
PTHLH	0.799078	0.0546263	0.041243	0.118567
CXCL12	0.808204	0.0540589	0.0406756	0.115347
SPP1	0.803142	0.0560187	0.0426354	0.11357
SLIT2	0.723136	0.0526282	0.0392449	0.112804
NRG1	0.797748	0.0638455	0.0504622	0.112436
IL1B	0.801953	0.0436589	0.0302756	0.10801
PLAU	0.725274	0.0377028	0.0243195	0.0955736
TNF	0.811601	0.0404607	0.0270774	0.0778577
JAG1	0.801709	0.0459276	0.0325443	0.0752837
APOE	0.796473	0.0454722	0.0320889	0.06004
MIF	0.769555	0.0336054	0.0202221	0.0466895
APP	0.750114	0.0288258	0.0154425	0.0400586
CALR	0.773218	0.0380186	0.0246353	0.0377265
IGF1	0.759555	0.0272485	0.0138652	0.012624
LAMA2	0.770635	0.0310729	0.0176896	0.0124475

[truncated: 5 more sheets: TGFB_top10_ligands, TGFB_discrete_top10_ligands, Angiogenesis, ANGIO_top10_ligands, ANGIO_discrete_top10_ligands]
