# Supplementary material for: In Silico Analysis Predicts Nuclear Factors NR2F6 and YAP1 as Mesenchymal Subtype-Specific Therapeutic Targets for Ovarian Cancer Patients
Source: Cancers (Basel). 2023 Jun 12;15(12):3155. doi: 10.3390/cancers15123155 (PMC10296561; doi:10.3390/cancers15123155)
Supplement: Supplementary file 1 [file cancers-15-03155-s001.zip › Supplementary Files/Suppl.3_bulk_hallmark_ligand.xlsx]

## Sheet: Hallmark correlation
Supplementary Table 3: Results of a correlation analysis describing similarities between the expression of ligand-receptor pairs and the single sample enrichment of cancer hallmarks.
Correlation of ligand-receptor pairs with cancer hallmarks. hallmarks: the MSigDB cancer hallmark that correlates with the LR-pair expression. LR-pair: the ligand-receptor pair. corr: the Pearson correlation coefficient between enrichment scores and average LR-pair expression. pval: p-value of corresponding correlation. adj.pval: adjusted p-value with BH-correction.
hallmarks	LR-pair	corr	pval	adj.pval
Epithelial Mesenchymal Transition	HBEGF-CD44	0.887728	4.69265e-15	3.52183e-11
TNF-A Signaling via NFKB	CFH-ITGAM	0.874339	3.92956e-14	1.47457e-10
Epithelial Mesenchymal Transition	NAMPT-ITGA5	0.860304	2.85307e-13	7.13744e-10
TNF-A Signaling via NFKB	CCL2-CCR5	0.851354	9.05874e-13	1.69965e-09
TNF-A Signaling via NFKB	CCL2-CCR1	0.843457	2.36245e-12	3.54604e-09
Epithelial Mesenchymal Transition	PROC-THBD	0.837768	4.56397e-12	4.89323e-09
TGF-B Signaling	FBN1-ITGA5	0.838737	4.08679e-12	4.89323e-09
TNF-A Signaling via NFKB	CD14-ITGA4	0.83124	9.42453e-12	8.84138e-09
Epithelial Mesenchymal Transition	HMGB1-THBD	0.82708	1.47245e-11	1.1579e-08
Epithelial Mesenchymal Transition	CXCL2-DPP4	0.826638	1.54284e-11	1.1579e-08
Epithelial Mesenchymal Transition	GNAI2-C5AR1	0.815414	4.8445e-11	3.30527e-08
TNF-A Signaling via NFKB	SELPLG-ITGAM	0.811805	6.88551e-11	3.32288e-08
TNF-A Signaling via NFKB	LGALS9-PTPRC	0.810914	7.50117e-11	3.32288e-08
TNF-A Signaling via NFKB	LGALS9-CD44	0.810878	7.52684e-11	3.32288e-08
TNF-A Signaling via NFKB	ITGB2-CD226	0.812368	6.521e-11	3.32288e-08
Epithelial Mesenchymal Transition	FN1-C5AR1	0.812577	6.39059e-11	3.32288e-08
TNF-A Signaling via NFKB	CD22-PTPRC	0.813794	5.67771e-11	3.32288e-08
TNF-A Signaling via NFKB	PROC-ITGAM	0.806221	1.16919e-10	4.87489e-08
TNF-A Signaling via NFKB	LGALS1-PTPRC	0.802262	1.68462e-10	6.65427e-08
TNF-A Signaling via NFKB	VIM-CD44	0.798552	2.35467e-10	8.8359e-08
Epithelial Mesenchymal Transition	CXCL2-ADRA2A	0.79693	2.7199e-10	9.7204e-08
TNF-A Signaling via NFKB	VCAM1-ITGA4	0.793721	3.60445e-10	1.22961e-07
Epithelial Mesenchymal Transition	SERPINE1-PLAUR	0.787616	6.07661e-10	1.98282e-07
TNF-A Signaling via NFKB	COL1A2-CD44	0.782793	9.07245e-10	2.83703e-07
Epithelial Mesenchymal Transition	RPS19-C5AR1	0.781666	9.94872e-10	2.94152e-07
TNF-A Signaling via NFKB	CCL4-CCR1	0.781371	1.01905e-09	2.94152e-07
TNF-A Signaling via NFKB	CCL2-CCR2	0.77811	1.32612e-09	3.68612e-07
TNF-A Signaling via NFKB	CD14-TLR1	0.775627	1.61575e-09	4.33079e-07
TNF-A Signaling via NFKB	SELPLG-SELL	0.774432	1.77531e-09	4.59439e-07
Epithelial Mesenchymal Transition	HAS2-CD44	0.770032	2.49927e-09	6.25235e-07
TGF-B Signaling	TIMP2-CD44	0.763853	3.99012e-09	9.35808e-07
Epithelial Mesenchymal Transition	CCL2-CCR10	0.763977	3.9532e-09	9.35808e-07
TNF-A Signaling via NFKB	IL23A-LILRB2	0.762314	4.47341e-09	1.01736e-06
TGF-B Signaling	SPARC-ENG	0.760569	5.08728e-09	1.104e-06
TNF-A Signaling via NFKB	IL1B-ADRB2	0.759818	5.37495e-09	1.104e-06
Epithelial Mesenchymal Transition	CFH-ITGAM	0.759592	5.46442e-09	1.104e-06
Epithelial Mesenchymal Transition	CCL2-CCR5	0.760003	5.30261e-09	1.104e-06
TNF-A Signaling via NFKB	C3-ITGAM	0.759281	5.58989e-09	1.104e-06
Epithelial Mesenchymal Transition	NAMPT-ITGB1	0.757476	6.37295e-09	1.20388e-06
TNF-A Signaling via NFKB	CCL2-CCR10	0.757381	6.41643e-09	1.20388e-06
Epithelial Mesenchymal Transition	LGALS1-CD69	0.75633	6.92163e-09	1.267e-06
TNF-A Signaling via NFKB	HGF-CD44	0.754839	7.70203e-09	1.37628e-06
Epithelial Mesenchymal Transition	SERPINE1-LRP1	0.754062	8.14072e-09	1.42084e-06
TNF-A Signaling via NFKB	CD14-TLR6	0.753607	8.40834e-09	1.4342e-06
Angiogenesis	MMRN2-CD93	0.752915	8.83101e-09	1.4608e-06
TNF-A Signaling via NFKB	HAS2-CD44	0.75272	8.9536e-09	1.4608e-06
TNF-A Signaling via NFKB	HBEGF-CD44	0.751576	9.70584e-09	1.54984e-06
TNF-A Signaling via NFKB	SPP1-PTGER4	0.746806	1.35235e-08	2.11445e-06
TNF-A Signaling via NFKB	ICAM1-ITGAM	0.745831	1.44592e-08	2.21462e-06
TNF-A Signaling via NFKB	TNFSF12-CD163	0.745059	1.5243e-08	2.22694e-06
TNF-A Signaling via NFKB	TIMP2-CD44	0.745044	1.52586e-08	2.22694e-06
TNF-A Signaling via NFKB	COL1A1-CD44	0.74488	1.54298e-08	2.22694e-06
TNF-A Signaling via NFKB	FN1-CD44	0.742761	1.78157e-08	2.44196e-06
TNF-A Signaling via NFKB	CD14-ITGB1	0.743179	1.73187e-08	2.44196e-06
Epithelial Mesenchymal Transition	CCL2-CCR1	0.742694	1.78958e-08	2.44196e-06
Epithelial Mesenchymal Transition	IL1B-ADRB2	0.742219	1.84781e-08	2.47639e-06
TNF-A Signaling via NFKB	C3-C3AR1	0.741718	1.91112e-08	2.5163e-06
TNF-A Signaling via NFKB	SPP1-CD44	0.740215	2.11355e-08	2.62679e-06
TNF-A Signaling via NFKB	IL10-IL10RA	0.740382	2.09012e-08	2.62679e-06
Epithelial Mesenchymal Transition	HBEGF-CD9	0.740311	2.1001e-08	2.62679e-06
TGF-B Signaling	FN1-ITGA5	0.740063	2.13503e-08	2.62679e-06
TGF-B Signaling	INHBA-ENG	0.739039	2.28564e-08	2.72281e-06
TGF-B Signaling	CXCL12-ITGA5	0.739266	2.25138e-08	2.72281e-06
Epithelial Mesenchymal Transition	NAMPT-INSR	0.738053	2.43994e-08	2.82479e-06
Epithelial Mesenchymal Transition	C3-ITGAM	0.738012	2.44652e-08	2.82479e-06
TNF-A Signaling via NFKB	CCL4-CCR5	0.737629	2.50923e-08	2.8533e-06
TNF-A Signaling via NFKB	GNAI2-C5AR1	0.73728	2.56747e-08	2.87595e-06
TNF-A Signaling via NFKB	VCAN-CD44	0.736619	2.6816e-08	2.91673e-06
TGF-B Signaling	A2M-LRP1	0.736787	2.65215e-08	2.91673e-06
Epithelial Mesenchymal Transition	LIF-IL6ST	0.735932	2.80521e-08	3.00759e-06
TNF-A Signaling via NFKB	THBS2-ITGA4	0.735361	2.91189e-08	3.07799e-06
TGF-B Signaling	COL6A3-CD44	0.731111	3.83322e-08	3.94086e-06
TNF-A Signaling via NFKB	CD14-RIPK1	0.731175	3.81768e-08	3.94086e-06
Epithelial Mesenchymal Transition	VIM-CD44	0.730747	3.92368e-08	3.97935e-06
TNF-A Signaling via NFKB	IL16-CD4	0.730456	3.99748e-08	4.00015e-06
TNF-A Signaling via NFKB	GRN-TNFRSF1B	0.729097	4.3588e-08	4.30431e-06
TNF-A Signaling via NFKB	C1QA-CD93	0.727185	4.91939e-08	4.79481e-06
TNF-A Signaling via NFKB	LGALS1-CD69	0.726467	5.14664e-08	4.952e-06
TNF-A Signaling via NFKB	VCAN-SELL	0.724969	5.6524e-08	5.07102e-06
TGF-B Signaling	THY1-ITGAM	0.724903	5.67576e-08	5.07102e-06
TGF-B Signaling	LAMB2-CD44	0.72586	5.34638e-08	5.07102e-06
TNF-A Signaling via NFKB	IL1B-IL1R1	0.724982	5.64794e-08	5.07102e-06
TNF-A Signaling via NFKB	IL16-CCR5	0.725439	5.48904e-08	5.07102e-06
Epithelial Mesenchymal Transition	CXCL12-CXCR4	0.725124	5.59808e-08	5.07102e-06
TGF-B Signaling	TGFB3-ENG	0.72455	5.80196e-08	5.12279e-06
TNF-A Signaling via NFKB	HLA-DMB-CD4	0.723187	6.31432e-08	5.44701e-06
TGF-B Signaling	EFEMP2-AQP1	0.72332	6.2626e-08	5.44701e-06
TNF-A Signaling via NFKB	CXCL12-ITGA4	0.722898	6.42845e-08	5.48244e-06
TGF-B Signaling	COL1A2-CD93	0.722149	6.73271e-08	5.67742e-06
Epithelial Mesenchymal Transition	SERPINE1-ITGB5	0.720868	7.28405e-08	6.02114e-06
TNF-A Signaling via NFKB	PROC-THBD	0.720831	7.30078e-08	6.02114e-06
TNF-A Signaling via NFKB	ADAM10-CD44	0.719892	7.73211e-08	6.30755e-06
Epithelial Mesenchymal Transition	SELPLG-SELL	0.719036	8.14635e-08	6.53686e-06
TNF-A Signaling via NFKB	HLA-DMA-CD4	0.718953	8.18741e-08	6.53686e-06
TNF-A Signaling via NFKB	B2M-LILRB2	0.718223	8.55855e-08	6.76125e-06
Epithelial Mesenchymal Transition	S100A8-CD69	0.717333	9.03226e-08	7.06116e-06
Angiogenesis	C3-NRP1	0.716229	9.65339e-08	7.46894e-06
TNF-A Signaling via NFKB	CD48-CD2	0.714969	1.04103e-07	7.81294e-06
TNF-A Signaling via NFKB	CD14-TLR4	0.715273	1.02231e-07	7.81294e-06
TNF-A Signaling via NFKB	CCL5-CCR1	0.715021	1.03783e-07	7.81294e-06
Epithelial Mesenchymal Transition	TFPI-F3	0.713252	1.15319e-07	8.485e-06
TGF-B Signaling	JAM3-ITGAM	0.713363	1.14563e-07	8.485e-06
TGF-B Signaling	COL16A1-ITGA1	0.712921	1.17602e-07	8.52521e-06
TGF-B Signaling	BGN-LY96	0.712845	1.18138e-07	8.52521e-06
TGF-B Signaling	COL1A1-ITGA5	0.712035	1.23936e-07	8.85849e-06
Epithelial Mesenchymal Transition	CXCL12-SDC4	0.711638	1.26869e-07	8.98254e-06
TGF-B Signaling	SEMA7A-PLXNC1	0.710877	1.3268e-07	9.29912e-06
Epithelial Mesenchymal Transition	PTGS2-ALOX5	0.710732	1.33818e-07	9.29912e-06
Epithelial Mesenchymal Transition	CXCL12-ITGA5	0.710091	1.38942e-07	9.56663e-06
TNF-A Signaling via NFKB	PSEN1-CD44	0.709233	1.46096e-07	9.87794e-06
TNF-A Signaling via NFKB	FN1-C5AR1	0.709262	1.45844e-07	9.87794e-06
TGF-B Signaling	MMP2-PECAM1	0.708896	1.48991e-07	9.9837e-06
TNF-A Signaling via NFKB	MXRA5-CD69	0.708397	1.53386e-07	1.01621e-05
TGF-B Signaling	FN1-CD44	0.708138	1.55715e-07	1.01621e-05
Epithelial Mesenchymal Transition	CCL2-CCR2	0.708146	1.55642e-07	1.01621e-05
Epithelial Mesenchymal Transition	IL1B-IL1R1	0.707568	1.60955e-07	1.04135e-05
TGF-B Signaling	SEMA7A-ITGA1	0.706856	1.67727e-07	1.07589e-05
TNF-A Signaling via NFKB	VCAN-ITGA4	0.706321	1.72983e-07	1.08147e-05
TGF-B Signaling	PLAU-ITGA5	0.706271	1.73483e-07	1.08147e-05
Epithelial Mesenchymal Transition	MYL9-CD69	0.706184	1.74361e-07	1.08147e-05
TNF-A Signaling via NFKB	DCN-TLR2	0.706534	1.70871e-07	1.08147e-05
TNF-A Signaling via NFKB	C3-ITGAX	0.705559	1.8075e-07	1.11191e-05
TNF-A Signaling via NFKB	TNFSF13B-CD40	0.70537	1.82723e-07	1.11491e-05
TGF-B Signaling	THBS1-LRP1	0.704561	1.91397e-07	1.14914e-05
TGF-B Signaling	SERPINF1-PLXDC2	0.704586	1.91119e-07	1.14914e-05
TGF-B Signaling	TGFB3-ACVRL1	0.704071	1.96839e-07	1.17056e-05
Epithelial Mesenchymal Transition	PTGS2-CAV1	0.703877	1.99032e-07	1.17056e-05
TNF-A Signaling via NFKB	COL6A3-CD44	0.703823	1.99643e-07	1.17056e-05
Angiogenesis	TFPI-SDC4	0.702901	2.10419e-07	1.22418e-05
Epithelial Mesenchymal Transition	CCL4-CCR1	0.702626	2.13729e-07	1.23387e-05
Epithelial Mesenchymal Transition	MXRA5-CD69	0.701628	2.26177e-07	1.29577e-05
TGF-B Signaling	COL1A2-CD44	0.70059	2.39816e-07	1.35325e-05
TGF-B Signaling	ANGPTL2-ITGA5	0.700666	2.38798e-07	1.35325e-05
TNF-A Signaling via NFKB	TNF-TNFRSF1B	0.699068	2.61226e-07	1.46306e-05
Angiogenesis	HP-CD163	0.698419	2.70885e-07	1.50592e-05
TNF-A Signaling via NFKB	CD48-CD244	0.697175	2.90312e-07	1.60206e-05
TNF-A Signaling via NFKB	LAMC1-CD44	0.696289	3.04941e-07	1.6705e-05
Angiogenesis	PROC-THBD	0.69581	3.13124e-07	1.67857e-05
TGF-B Signaling	FN1-C5AR1	0.695878	3.11962e-07	1.67857e-05
TNF-A Signaling via NFKB	CD58-CD2	0.695964	3.10475e-07	1.67857e-05
TNF-A Signaling via NFKB	PTGS2-ALOX5	0.695676	3.15455e-07	1.67907e-05
Epithelial Mesenchymal Transition	CXCL12-CD4	0.695193	3.23985e-07	1.71233e-05
TNF-A Signaling via NFKB	HLA-DRB5-CD4	0.693775	3.5024e-07	1.79581e-05
TNF-A Signaling via NFKB	HLA-DRB1-CD4	0.693775	3.5024e-07	1.79581e-05
TNF-A Signaling via NFKB	HLA-DQB1-CD4	0.693775	3.5024e-07	1.79581e-05
TNF-A Signaling via NFKB	FN1-ITGA4	0.693697	3.51745e-07	1.79581e-05
TGF-B Signaling	BGN-TLR4	0.693735	3.51011e-07	1.79581e-05
TNF-A Signaling via NFKB	MMP9-ITGAM	0.692	3.85899e-07	1.95687e-05
Epithelial Mesenchymal Transition	C5-C5AR1	0.691715	3.91939e-07	1.97416e-05
TNF-A Signaling via NFKB	MMP9-CD44	0.691099	4.05258e-07	2.02764e-05
TGF-B Signaling	PLAU-ITGAM	0.690703	4.14058e-07	2.05795e-05
TGF-B Signaling	THBS2-NOTCH4	0.690288	4.23464e-07	2.09085e-05
Angiogenesis	C1QA-CD93	0.689984	4.30481e-07	2.11161e-05
TGF-B Signaling	CD14-ITGB1	0.688791	4.59039e-07	2.23707e-05
Angiogenesis	TFPI-F3	0.68866	4.62297e-07	2.23841e-05
TGF-B Signaling	VCAN-CD44	0.688424	4.6818e-07	2.25237e-05
Epithelial Mesenchymal Transition	CD34-SELL	0.687895	4.81662e-07	2.30247e-05
TGF-B Signaling	PDGFC-PDGFRB	0.68751	4.91671e-07	2.33544e-05
TGF-B Signaling	COL6A1-CD44	0.686844	5.09483e-07	2.40482e-05
TNF-A Signaling via NFKB	SPP1-ITGA4	0.6865	5.18914e-07	2.43403e-05
Epithelial Mesenchymal Transition	TFPI-SDC4	0.686219	5.2674e-07	2.45539e-05
Epithelial Mesenchymal Transition	CD14-ITGA4	0.685812	5.38261e-07	2.49361e-05
Angiogenesis	COL1A1-CD93	0.684363	5.81175e-07	2.6759e-05
TGF-B Signaling	PLAU-LRP1	0.684185	5.86671e-07	2.68473e-05
TNF-A Signaling via NFKB	LILRB4-LAIR1	0.683592	6.0531e-07	2.73666e-05
TGF-B Signaling	LAMA4-CD44	0.683689	6.02206e-07	2.73666e-05
TNF-A Signaling via NFKB	LAMA4-CD44	0.683204	6.17805e-07	2.77642e-05
Epithelial Mesenchymal Transition	CXCL3-ADRA2A	0.682518	6.4045e-07	2.85469e-05
TNF-A Signaling via NFKB	CXCL12-CD4	0.682447	6.42828e-07	2.85469e-05
TGF-B Signaling	FN1-PLAUR	0.681454	6.77131e-07	2.98933e-05
TNF-A Signaling via NFKB	VCAN-TLR2	0.681018	6.92712e-07	3.03553e-05
TGF-B Signaling	COL6A2-CD44	0.680936	6.95684e-07	3.03553e-05
TNF-A Signaling via NFKB	HMGB1-THBD	0.68032	7.18348e-07	3.04588e-05
TGF-B Signaling	COL5A1-ITGA1	0.680624	7.07059e-07	3.04588e-05
Epithelial Mesenchymal Transition	COL4A2-CD44	0.680389	7.15772e-07	3.04588e-05
Epithelial Mesenchymal Transition	COL1A2-CD44	0.68037	7.16474e-07	3.04588e-05
TGF-B Signaling	BGN-TLR2	0.680627	7.06948e-07	3.04588e-05
Epithelial Mesenchymal Transition	C3-C3AR1	0.680163	7.24225e-07	3.05354e-05
TNF-A Signaling via NFKB	THBS1-ITGA4	0.679781	7.38743e-07	3.09736e-05
Angiogenesis	HBEGF-CD44	0.678643	7.83557e-07	3.267e-05
Epithelial Mesenchymal Transition	VCAN-SELL	0.678404	7.93303e-07	3.28936e-05
TGF-B Signaling	VWF-LRP1	0.678244	7.99874e-07	3.29838e-05
TGF-B Signaling	SEMA4A-NRP1	0.677959	8.11719e-07	3.31955e-05
TNF-A Signaling via NFKB	CD34-SELL	0.677908	8.13854e-07	3.31955e-05
Epithelial Mesenchymal Transition	SELPLG-ITGAM	0.677591	8.27236e-07	3.33785e-05
TNF-A Signaling via NFKB	BGN-LY96	0.677654	8.24553e-07	3.33785e-05
Epithelial Mesenchymal Transition	FN1-CD44	0.676038	8.95857e-07	3.59541e-05
Epithelial Mesenchymal Transition	CCL4-CCR5	0.675197	9.35127e-07	3.73305e-05
Angiogenesis	COL1A2-CD93	0.674959	9.46547e-07	3.75864e-05
TNF-A Signaling via NFKB	HLA-DRA-CD4	0.674662	9.60992e-07	3.79592e-05
TGF-B Signaling	TIMP3-CD44	0.674099	9.88854e-07	3.88552e-05
TGF-B Signaling	PSAP-LRP1	0.673194	1.03527e-06	4.00915e-05
Epithelial Mesenchymal Transition	HGF-CD44	0.673174	1.03634e-06	4.00915e-05
TNF-A Signaling via NFKB	CD1D-LILRB2	0.673245	1.03259e-06	4.00915e-05
Epithelial Mesenchymal Transition	ICAM1-ITGAM	0.672905	1.05051e-06	4.04312e-05
TGF-B Signaling	MFNG-NOTCH2	0.672069	1.09579e-06	4.19585e-05
Epithelial Mesenchymal Transition	TIMP2-CD44	0.671912	1.10447e-06	4.20763e-05
Angiogenesis	TFPI-LRP1	0.671643	1.11956e-06	4.24359e-05
Epithelial Mesenchymal Transition	CD22-PTPRC	0.670988	1.15701e-06	4.3635e-05
Epithelial Mesenchymal Transition	CXCL12-ITGA4	0.670479	1.18691e-06	4.4458e-05
TNF-A Signaling via NFKB	C3-NRP1	0.670415	1.19068e-06	4.4458e-05
TGF-B Signaling	TGFB3-TGFBR2	0.670086	1.21047e-06	4.49731e-05
TNF-A Signaling via NFKB	MMP2-CCR2	0.66971	1.2334e-06	4.55992e-05
TNF-A Signaling via NFKB	HLA-DOB-CD4	0.669545	1.24359e-06	4.57508e-05
TNF-A Signaling via NFKB	VCAM1-ITGB7	0.669421	1.25133e-06	4.5811e-05
TNF-A Signaling via NFKB	HLA-F-LILRB2	0.668806	1.29025e-06	4.67793e-05
TGF-B Signaling	COMP-ITGA5	0.668853	1.28727e-06	4.67793e-05
TGF-B Signaling	ANGPT1-ITGA5	0.66766	1.3658e-06	4.92806e-05
TGF-B Signaling	TGFB1-TGFBR2	0.667557	1.37277e-06	4.92948e-05
TGF-B Signaling	TIMP2-ITGB1	0.666401	1.45345e-06	5.19435e-05
TGF-B Signaling	PLAU-PLAUR	0.665623	1.51022e-06	5.36239e-05
Epithelial Mesenchymal Transition	IL10-IL10RA	0.665562	1.51476e-06	5.36239e-05
TNF-A Signaling via NFKB	SELPLG-SIGLEC5	0.664461	1.59884e-06	5.63345e-05
TNF-A Signaling via NFKB	VWF-ITGA4	0.664284	1.61275e-06	5.65592e-05
TNF-A Signaling via NFKB	SERPINE1-ITGB5	0.663864	1.64621e-06	5.71982e-05
Epithelial Mesenchymal Transition	COL1A1-CD44	0.663901	1.64319e-06	5.71982e-05
TGF-B Signaling	THBS2-ITGA4	0.663537	1.67271e-06	5.75857e-05
Epithelial Mesenchymal Transition	ICAM1-CAV1	0.663558	1.67097e-06	5.75857e-05
TGF-B Signaling	VCAM1-ITGB1	0.663334	1.68935e-06	5.76298e-05
TNF-A Signaling via NFKB	THY1-ITGAM	0.663371	1.68631e-06	5.76298e-05
Angiogenesis	PGF-NRP1	0.662511	1.75835e-06	5.92097e-05
TNF-A Signaling via NFKB	MFNG-NOTCH2	0.6625	1.75933e-06	5.92097e-05
TNF-A Signaling via NFKB	LAMB1-CD44	0.662556	1.7545e-06	5.92097e-05
TGF-B Signaling	TFPI-LRP1	0.661644	1.83388e-06	6.11699e-05
Epithelial Mesenchymal Transition	PRG4-CD44	0.661731	1.82623e-06	6.11699e-05
TNF-A Signaling via NFKB	SERPINE1-PLAUR	0.660781	1.91208e-06	6.32466e-05
TGF-B Signaling	ADAM17-ITGA5	0.660771	1.91299e-06	6.32466e-05
TGF-B Signaling	HAS2-CD44	0.660118	1.97417e-06	6.49832e-05
Epithelial Mesenchymal Transition	GRN-TNFRSF1B	0.659982	1.98719e-06	6.51261e-05
Epithelial Mesenchymal Transition	C3-NRP1	0.659649	2.01923e-06	6.58884e-05
TNF-A Signaling via NFKB	ICAM1-ITGAX	0.659442	2.03949e-06	6.62612e-05
TGF-B Signaling	THBS2-ITGB1	0.658942	2.08897e-06	6.75763e-05
TNF-A Signaling via NFKB	VCAM1-ITGB1	0.658451	2.13867e-06	6.85353e-05
TNF-A Signaling via NFKB	SPON2-ITGAM	0.65838	2.14601e-06	6.85353e-05
TNF-A Signaling via NFKB	SELPLG-ESAM	0.658501	2.13361e-06	6.85353e-05
TGF-B Signaling	VTN-ITGA5	0.657253	2.26467e-06	7.20184e-05
Angiogenesis	HP-ITGAM	0.656971	2.29526e-06	7.25596e-05
TGF-B Signaling	COL8A1-ITGA1	0.65683	2.31069e-06	7.25596e-05
Epithelial Mesenchymal Transition	COL4A1-CD44	0.656836	2.31008e-06	7.25596e-05
Epithelial Mesenchymal Transition	VEGFA-CD44	0.656514	2.34573e-06	7.30487e-05
TNF-A Signaling via NFKB	JAM3-ITGAM	0.656535	2.34336e-06	7.30487e-05
TNF-A Signaling via NFKB	MRC1-PTPRC	0.656333	2.366e-06	7.33754e-05
TNF-A Signaling via NFKB	ICAM1-IL2RG	0.656166	2.38488e-06	7.36564e-05
TNF-A Signaling via NFKB	BGN-TLR1	0.656046	2.39844e-06	7.37716e-05
TGF-B Signaling	TIMP3-KDR	0.655862	2.41953e-06	7.40048e-05
TNF-A Signaling via NFKB	BGN-TLR2	0.655807	2.42574e-06	7.40048e-05
TNF-A Signaling via NFKB	PTHLH-GPR84	0.655604	2.44923e-06	7.44189e-05
Angiogenesis	VWF-LRP1	0.655499	2.46143e-06	7.44879e-05
TGF-B Signaling	COL5A1-ITGB1	0.65469	2.55738e-06	7.7081e-05
TNF-A Signaling via NFKB	MIF-CD44	0.652853	2.7883e-06	8.37047e-05
Epithelial Mesenchymal Transition	LAMB1-CD44	0.652267	2.86589e-06	8.56911e-05
TGF-B Signaling	THBS1-SDC1	0.652142	2.88269e-06	8.58514e-05
TGF-B Signaling	COL6A3-ITGA1	0.652	2.90196e-06	8.60838e-05
TNF-A Signaling via NFKB	CD52-SIGLEC10	0.649982	3.18798e-06	9.41961e-05
TNF-A Signaling via NFKB	SEMA4A-NRP1	0.649808	3.2138e-06	9.45866e-05
TNF-A Signaling via NFKB	RNASE2-TLR2	0.649359	3.28135e-06	9.50831e-05
Epithelial Mesenchymal Transition	LAMA4-CD44	0.649423	3.27159e-06	9.50831e-05
Epithelial Mesenchymal Transition	CD14-TLR6	0.649472	3.26415e-06	9.50831e-05
Epithelial Mesenchymal Transition	CD14-ITGB1	0.649554	3.2518e-06	9.50831e-05
TNF-A Signaling via NFKB	HLA-DPB1-CD4	0.649193	3.30663e-06	9.54473e-05
TNF-A Signaling via NFKB	HLA-C-LILRB2	0.648411	3.42837e-06	9.85819e-05
Epithelial Mesenchymal Transition	VWF-ITGA4	0.648023	3.49021e-06	9.92836e-05
TGF-B Signaling	SELPLG-ESAM	0.647951	3.50176e-06	9.92836e-05
TNF-A Signaling via NFKB	LY86-CD180	0.648079	3.48124e-06	9.92836e-05
Epithelial Mesenchymal Transition	LAMC1-CD44	0.647927	3.50568e-06	9.92836e-05
Angiogenesis	COL4A2-CD93	0.647814	3.52398e-06	9.94265e-05
TNF-A Signaling via NFKB	IL16-KCNA3	0.647325	3.60417e-06	0.000101308
TGF-B Signaling	COL6A3-ITGB1	0.646901	3.67492e-06	0.000102911
Epithelial Mesenchymal Transition	ITGB2-CD226	0.646614	3.72364e-06	0.000103888
Epithelial Mesenchymal Transition	SELPLG-ESAM	0.646095	3.81316e-06	0.000105992
Epithelial Mesenchymal Transition	SEMA4A-LILRB2	0.645941	3.8402e-06	0.000106349
Epithelial Mesenchymal Transition	IL23A-LILRB2	0.645658	3.89021e-06	0.000107338
Epithelial Mesenchymal Transition	C3-ITGAX	0.645158	3.98e-06	0.000109414
TGF-B Signaling	GNAI2-C5AR1	0.644882	4.03038e-06	0.000110394
TNF-A Signaling via NFKB	RPS19-C5AR1	0.644544	4.09293e-06	0.0001117
Epithelial Mesenchymal Transition	C3-CD19	0.644446	4.11109e-06	0.000111789
Epithelial Mesenchymal Transition	VCAN-CD44	0.644274	4.1435e-06	0.00011213
Epithelial Mesenchymal Transition	CXCL8-KDR	0.644221	4.15353e-06	0.00011213
TGF-B Signaling	INHBA-SMAD3	0.644035	4.1886e-06	0.000112376
TNF-A Signaling via NFKB	COL4A1-CD44	0.644015	4.19259e-06	0.000112376
TNF-A Signaling via NFKB	F13A1-ITGA4	0.643887	4.21686e-06	0.000112612
TGF-B Signaling	COL1A1-CD93	0.643812	4.2314e-06	0.000112612
TNF-A Signaling via NFKB	COL6A1-CD44	0.643238	4.34289e-06	0.000115171
Epithelial Mesenchymal Transition	F13A1-ITGA4	0.642803	4.4292e-06	0.000116228
TGF-B Signaling	COL4A1-CD44	0.64284	4.42183e-06	0.000116228
TGF-B Signaling	COL16A1-ITGB1	0.642883	4.41327e-06	0.000116228
Angiogenesis	PDGFA-PDGFRA	0.642478	4.49474e-06	0.000117537
Epithelial Mesenchymal Transition	TNF-TNFRSF1B	0.642226	4.54608e-06	0.000118056
Angiogenesis	HMGB1-THBD	0.642266	4.53799e-06	0.000118056
TNF-A Signaling via NFKB	HLA-A-LILRB2	0.641655	4.66466e-06	0.000120718
TGF-B Signaling	COL8A2-ITGA1	0.64118	4.76549e-06	0.000122904
TNF-A Signaling via NFKB	CD38-PECAM1	0.640478	4.91809e-06	0.000125974
TNF-A Signaling via NFKB	CCL2-ACKR4	0.640509	4.91119e-06	0.000125974
Epithelial Mesenchymal Transition	PROC-ITGAM	0.640248	4.96901e-06	0.000126845
Angiogenesis	VWF-ITGB1	0.639612	5.11242e-06	0.000127471
TGF-B Signaling	VIM-CD44	0.639628	5.1088e-06	0.000127471
TGF-B Signaling	SPP1-ITGA5	0.639931	5.04e-06	0.000127471
TNF-A Signaling via NFKB	MYL9-CD69	0.639839	5.06078e-06	0.000127471
TGF-B Signaling	JAM2-ITGB1	0.639622	5.1101e-06	0.000127471
TNF-A Signaling via NFKB	CCL5-CCRL2	0.639714	5.08923e-06	0.000127471
TGF-B Signaling	C3-LRP1	0.639992	5.0264e-06	0.000127471
TNF-A Signaling via NFKB	C1QA-CD33	0.639184	5.21116e-06	0.000129502
TNF-A Signaling via NFKB	CXCL2-DPP4	0.638777	5.30673e-06	0.000131442
Epithelial Mesenchymal Transition	CD14-RIPK1	0.638536	5.36384e-06	0.000131986
TGF-B Signaling	BGN-TLR1	0.638558	5.35875e-06	0.000131986
Epithelial Mesenchymal Transition	COL6A1-CD44	0.638409	5.39425e-06	0.0001323
Epithelial Mesenchymal Transition	LAMB2-CD44	0.638193	5.44646e-06	0.000133146
TNF-A Signaling via NFKB	HLA-G-LILRB2	0.637495	5.61792e-06	0.000136696
Epithelial Mesenchymal Transition	C1QA-CD93	0.637454	5.62812e-06	0.000136696
Angiogenesis	SEMA4A-NRP1	0.63727	5.67416e-06	0.00013737
Epithelial Mesenchymal Transition	TGFB1-CXCR4	0.636387	5.90056e-06	0.000141775
TGF-B Signaling	SERPING1-LRP1	0.63634	5.91281e-06	0.000141775
TNF-A Signaling via NFKB	HLA-B-LILRB2	0.636445	5.88534e-06	0.000141775
TNF-A Signaling via NFKB	VEGFA-CD44	0.635836	6.04568e-06	0.000144499
TNF-A Signaling via NFKB	NAMPT-ITGA5	0.635532	6.12741e-06	0.000145988
TNF-A Signaling via NFKB	ANXA2-TLR2	0.635416	6.15865e-06	0.000146268
Epithelial Mesenchymal Transition	COL6A3-CD44	0.634937	6.28984e-06	0.000148912
TGF-B Signaling	VEGFC-NRP2	0.634252	6.48208e-06	0.000151116
TGF-B Signaling	LAMB1-CD44	0.63419	6.4996e-06	0.000151116
TNF-A Signaling via NFKB	IL23A-IL12RB2	0.634223	6.49023e-06	0.000151116
TNF-A Signaling via NFKB	HLA-C-CD3D	0.634333	6.45902e-06	0.000151116
Angiogenesis	COL4A1-CD93	0.634386	6.44392e-06	0.000151116
TGF-B Signaling	COL1A2-ITGA1	0.634176	6.50372e-06	0.000151116
Angiogenesis	ADM-CALCRL	0.633703	6.63979e-06	0.000153801
TNF-A Signaling via NFKB	CCL3-CCR1	0.633533	6.68935e-06	0.000154473
TGF-B Signaling	COL4A2-CD44	0.633361	6.73996e-06	0.000155164
Angiogenesis	IL1B-ADRB2	0.633166	6.79765e-06	0.000155355
TNF-A Signaling via NFKB	CXCL12-CXCR4	0.633212	6.78389e-06	0.000155355
TGF-B Signaling	COL6A2-ITGA1	0.633123	6.81035e-06	0.000155355
Epithelial Mesenchymal Transition	MFNG-NOTCH2	0.633029	6.8385e-06	0.000155524
TGF-B Signaling	COL5A2-ITGA1	0.632584	6.97255e-06	0.000157617
Epithelial Mesenchymal Transition	CD1D-LILRB2	0.632592	6.97017e-06	0.000157617
Epithelial Mesenchymal Transition	LGALS1-PTPRC	0.63232	7.05305e-06	0.000158958
Angiogenesis	HP-TLR4	0.632235	7.07926e-06	0.000159071
TGF-B Signaling	FBN1-ITGB1	0.632112	7.11719e-06	0.000159446
Angiogenesis	VWF-ITGA4	0.631935	7.17226e-06	0.000159878
TGF-B Signaling	LAMA4-ITGB1	0.631913	7.17906e-06	0.000159878
TNF-A Signaling via NFKB	HLA-DPA1-CD4	0.631323	7.36567e-06	0.000163548
TNF-A Signaling via NFKB	ICAM1-ITGAL	0.630063	7.77896e-06	0.000172143
TNF-A Signaling via NFKB	CCL5-CCR5	0.630004	7.7986e-06	0.000172143
TGF-B Signaling	CXCL12-CXCR4	0.629877	7.84164e-06	0.000172585
TNF-A Signaling via NFKB	LAMB2-CD44	0.629394	8.0068e-06	0.000175149
TNF-A Signaling via NFKB	HLA-B-CD3D	0.629428	7.9949e-06	0.000175149
TGF-B Signaling	COL4A5-CD93	0.629332	8.02817e-06	0.000175149
TNF-A Signaling via NFKB	SERPINE1-LRP1	0.629093	8.11127e-06	0.000175572
Epithelial Mesenchymal Transition	PODXL-SELL	0.629172	8.08384e-06	0.000175572
Epithelial Mesenchymal Transition	FGF7-NRP1	0.629074	8.11774e-06	0.000175572
TNF-A Signaling via NFKB	PODXL2-SELL	0.628985	8.14888e-06	0.000175739
Epithelial Mesenchymal Transition	IL16-CD4	0.628819	8.20737e-06	0.000176494
TGF-B Signaling	MXRA5-AXL	0.628527	8.31112e-06	0.000177706
TNF-A Signaling via NFKB	ICAM2-ITGAM	0.628568	8.29656e-06	0.000177706
TNF-A Signaling via NFKB	CCL11-CCR5	0.628442	8.34164e-06	0.000177852
TGF-B Signaling	COL15A1-ITGA11	0.628283	8.39881e-06	0.000178564
Angiogenesis	MMRN2-CD248	0.627475	8.69495e-06	0.000184338
TGF-B Signaling	MYL9-CD69	0.626743	8.97143e-06	0.000189664
TNF-A Signaling via NFKB	SEMA4A-LILRB2	0.62622	9.17414e-06	0.000192928
Epithelial Mesenchymal Transition	COL4A5-CD44	0.626212	9.17724e-06	0.000192928
Angiogenesis	MMRN2-CLEC14A	0.625584	9.42607e-06	0.000197055
Angiogenesis	IL1B-IL1R1	0.625589	9.42396e-06	0.000197055
TNF-A Signaling via NFKB	B2M-CD3D	0.625093	9.62476e-06	0.00020065
TGF-B Signaling	CFH-ITGAM	0.624845	9.72665e-06	0.000202212
Angiogenesis	HP-ASGR1	0.624507	9.86701e-06	0.000204563
TNF-A Signaling via NFKB	CD59-CD2	0.624253	9.97376e-06	0.000206207
TNF-A Signaling via NFKB	SPN-SIGLEC1	0.624118	1.00308e-05	0.000206817
TGF-B Signaling	COL1A2-ITGB1	0.623818	1.01591e-05	0.000208888
Epithelial Mesenchymal Transition	LGALS9-CD44	0.623486	1.03027e-05	0.000211262
Epithelial Mesenchymal Transition	SEMA4A-NRP1	0.623213	1.0422e-05	0.000213125
TNF-A Signaling via NFKB	PRG4-CD44	0.622504	1.07379e-05	0.000218396
TGF-B Signaling	COL1A1-CD44	0.622551	1.07167e-05	0.000218396
Epithelial Mesenchymal Transition	SPON2-ITGAM	0.622428	1.07725e-05	0.000218507
TNF-A Signaling via NFKB	L1CAM-ITGA4	0.621169	1.13573e-05	0.000229131
TGF-B Signaling	CXCL12-ITGB1	0.62117	1.13567e-05	0.000229131
TGF-B Signaling	RARRES2-CCRL2	0.620324	1.17661e-05	0.000236742
Epithelial Mesenchymal Transition	ADAM10-CD44	0.619915	1.19686e-05	0.000240172
TGF-B Signaling	MXRA5-AGER	0.619609	1.21223e-05	0.000242608
TGF-B Signaling	HBEGF-CD44	0.61931	1.2274e-05	0.000244991
TGF-B Signaling	JAM3-ITGB1	0.618517	1.26857e-05	0.000252262
TGF-B Signaling	C3-NRP1	0.618479	1.27055e-05	0.000252262
TGF-B Signaling	THBS2-SDC1	0.617639	1.31557e-05	0.000260511
Angiogenesis	A2M-LRP1	0.617349	1.33145e-05	0.000262962
Epithelial Mesenchymal Transition	COL6A2-CD44	0.617171	1.34129e-05	0.000263517
TNF-A Signaling via NFKB	COL4A5-CD44	0.617172	1.34125e-05	0.000263517
Epithelial Mesenchymal Transition	TFPI-LRP1	0.61696	1.35301e-05	0.000264743
TGF-B Signaling	RTN4-CNTNAP1	0.616932	1.35458e-05	0.000264743
Angiogenesis	PLAT-ITGAM	0.616536	1.37693e-05	0.000267237
TGF-B Signaling	NID1-ITGB1	0.616579	1.37444e-05	0.000267237
Epithelial Mesenchymal Transition	CXCL8-CD79A	0.616516	1.37803e-05	0.000267237
TGF-B Signaling	THBS1-ITGA4	0.616432	1.38283e-05	0.000267478
TNF-A Signaling via NFKB	VCAN-TLR1	0.616365	1.38665e-05	0.000267527
TNF-A Signaling via NFKB	PODXL-SELL	0.61624	1.39379e-05	0.000268216
TGF-B Signaling	LAMC1-CD44	0.615744	1.42256e-05	0.000273052
TGF-B Signaling	SEMA4A-PLXND1	0.615401	1.44275e-05	0.000276221
TGF-B Signaling	CXCL12-ACKR3	0.615073	1.46228e-05	0.000279247
Epithelial Mesenchymal Transition	CXCL8-ADRA2A	0.614986	1.46754e-05	0.000279498
TNF-A Signaling via NFKB	CCL11-CCR2	0.614928	1.47104e-05	0.000279498
TGF-B Signaling	PDGFB-PDGFRB	0.614417	1.50216e-05	0.000284305
TNF-A Signaling via NFKB	LIF-IL6ST	0.614388	1.50392e-05	0.000284305
Epithelial Mesenchymal Transition	CXCL12-CXCR3	0.613822	1.53912e-05	0.000290229
Epithelial Mesenchymal Transition	SPP1-PTGER4	0.613225	1.57712e-05	0.000295907
TNF-A Signaling via NFKB	ADM2-GPR84	0.613261	1.5748e-05	0.000295907
TGF-B Signaling	COL6A1-ITGA1	0.613114	1.58424e-05	0.000296501
TGF-B Signaling	TGFB1-ACVRL1	0.612713	1.61036e-05	0.00030064
TGF-B Signaling	COL12A1-ITGA1	0.612512	1.62355e-05	0.000302352
TNF-A Signaling via NFKB	CALM1-FAS	0.612109	1.65033e-05	0.000306578
TNF-A Signaling via NFKB	GNAI2-CCR5	0.61193	1.66239e-05	0.000308056
TGF-B Signaling	SERPINE1-LRP1	0.611574	1.68661e-05	0.000311773
TNF-A Signaling via NFKB	SPON2-ITGA4	0.611101	1.71922e-05	0.000316503
TGF-B Signaling	SEMA7A-ITGB1	0.611081	1.72063e-05	0.000316503
TNF-A Signaling via NFKB	PLAU-ITGAM	0.610953	1.72952e-05	0.00031736
TNF-A Signaling via NFKB	TNFSF13B-TFRC	0.610377	1.77027e-05	0.000324046
Epithelial Mesenchymal Transition	PODXL2-SELL	0.609485	1.83507e-05	0.00033509
Inflammatory Response	INHBA-SMAD3	0.60927	1.85104e-05	0.000336382
TNF-A Signaling via NFKB	ICAM3-ITGAL	0.609269	1.85111e-05	0.000336382
TGF-B Signaling	PLAT-ITGAM	0.608945	1.87536e-05	0.000339965
TNF-A Signaling via NFKB	HLA-A-CD3D	0.608378	1.91855e-05	0.000346956
Angiogenesis	COL4A1-CD44	0.608288	1.92544e-05	0.000347367
TGF-B Signaling	THBS1-ITGB1	0.608103	1.93982e-05	0.000348286
TNF-A Signaling via NFKB	IL10-CD27	0.608154	1.93582e-05	0.000348286
TGF-B Signaling	LAMB1-ITGA1	0.607089	2.0201e-05	0.000361834
TNF-A Signaling via NFKB	CXCL12-SDC4	0.606562	2.06301e-05	0.000368193
TNF-A Signaling via NFKB	COL4A2-CD44	0.606533	2.06541e-05	0.000368193
TGF-B Signaling	LAMA2-CD44	0.606232	2.09031e-05	0.000371748
TGF-B Signaling	TGFB3-ACVR1	0.60592	2.11638e-05	0.000375495
TGF-B Signaling	SPP1-S1PR1	0.605837	2.12339e-05	0.000375851
Epithelial Mesenchymal Transition	TNFSF12-CD163	0.605518	2.15048e-05	0.000379749
Angiogenesis	TNFSF12-CD163	0.60523	2.17517e-05	0.000382812
TNF-A Signaling via NFKB	CCL26-CCR1	0.605197	2.17802e-05	0.000382812
TGF-B Signaling	VCAN-ITGB1	0.604884	2.20521e-05	0.000386404
TGF-B Signaling	CXCL12-ADRA2A	0.604844	2.20876e-05	0.000386404
TNF-A Signaling via NFKB	HMGB1-CD163	0.604618	2.22858e-05	0.000388965
TGF-B Signaling	SPP1-CD44	0.604075	2.27696e-05	0.000396487
TGF-B Signaling	MMRN2-CD93	0.603885	2.29411e-05	0.000398549
Epithelial Mesenchymal Transition	CD14-TLR1	0.603788	2.30298e-05	0.000399165
TGF-B Signaling	COL6A1-ITGB1	0.602956	2.37978e-05	0.000411526
TGF-B Signaling	SPON2-ITGAM	0.602715	2.40241e-05	0.000414485
TNF-A Signaling via NFKB	CXCL12-CXCR3	0.602444	2.42814e-05	0.000417964
Angiogenesis	COL4A2-CD44	0.602274	2.44439e-05	0.000419798
Epithelial Mesenchymal Transition	C3-LRP1	0.601941	2.47658e-05	0.000424355
TNF-A Signaling via NFKB	B2M-LILRB1	0.60175	2.49524e-05	0.000426578
Epithelial Mesenchymal Transition	IL1B-IL1R2	0.601482	2.52155e-05	0.000430096
Angiogenesis	ANGPTL4-CDH5	0.600583	2.61182e-05	0.000444483
TGF-B Signaling	CXCL12-CD4	0.600379	2.63271e-05	0.000447025
Epithelial Mesenchymal Transition	FGF7-FGFR1	0.600082	2.66344e-05	0.000451222
Epithelial Mesenchymal Transition	VCAM1-ITGA4	0.599246	2.75148e-05	0.000464042
Angiogenesis	GNAS-ADCY9	0.599303	2.74543e-05	0.000464042
TGF-B Signaling	LAMA4-ITGA3	0.599026	2.77514e-05	0.000465938
TGF-B Signaling	COL4A2-CD93	0.599027	2.77498e-05	0.000465938
TGF-B Signaling	VCAN-ITGA4	0.598887	2.79021e-05	0.000467422
TNF-A Signaling via NFKB	LAMC3-CD44	0.598201	2.86537e-05	0.000478944
TGF-B Signaling	C1QA-CD93	0.597951	2.89332e-05	0.000482541
TGF-B Signaling	GIP-RAMP3	0.597699	2.92166e-05	0.000485112
TGF-B Signaling	CXCL16-ADRA2A	0.597733	2.91782e-05	0.000485112
TGF-B Signaling	SPP1-PTGER4	0.597146	2.98474e-05	0.000494491
TGF-B Signaling	PDGFD-PDGFRB	0.596803	3.02451e-05	0.000499357
TGF-B Signaling	LAMB1-ITGB1	0.596778	3.02742e-05	0.000499357
TGF-B Signaling	RARRES2-CMKLR1	0.596396	3.07239e-05	0.000504558
Epithelial Mesenchymal Transition	MIF-CD44	0.596403	3.07156e-05	0.000504558
Epithelial Mesenchymal Transition	COL4A5-CD93	0.596222	3.09295e-05	0.000506825
TGF-B Signaling	VCAN-TLR2	0.595182	3.21908e-05	0.000526344
TGF-B Signaling	CXCL12-SDC4	0.594992	3.24261e-05	0.000529039
TNF-A Signaling via NFKB	GIP-GPR84	0.594789	3.26799e-05	0.000532023
Epithelial Mesenchymal Transition	SPP1-CD44	0.594218	3.34021e-05	0.000542603
TNF-A Signaling via NFKB	CCL5-SDC4	0.593866	3.38543e-05	0.000548762
Angiogenesis	VIM-CD44	0.593806	3.39311e-05	0.000548822
TGF-B Signaling	CALM3-AQP1	0.593543	3.42741e-05	0.000550807
TGF-B Signaling	CALM2-AQP1	0.593543	3.42741e-05	0.000550807
TGF-B Signaling	CALM1-AQP1	0.593543	3.42741e-05	0.000550807
TGF-B Signaling	TGFB3-ITGB1	0.593075	3.48906e-05	0.000559517
TGF-B Signaling	PROC-THBD	0.592807	3.52492e-05	0.000562936
TGF-B Signaling	COL4A1-CD93	0.592803	3.52538e-05	0.000562936
TGF-B Signaling	TGFB1-CXCR4	0.592158	3.61291e-05	0.000575688
TNF-A Signaling via NFKB	CCL3-CCR5	0.591985	3.63677e-05	0.000578262
TNF-A Signaling via NFKB	CCL8-CCR5	0.59167	3.68041e-05	0.000583963
Epithelial Mesenchymal Transition	PSEN1-CD44	0.591603	3.68982e-05	0.000584221
TNF-A Signaling via NFKB	FGF7-NRP1	0.591399	3.71845e-05	0.000587515
Angiogenesis	GPC3-UNC5C	0.591095	3.76146e-05	0.000591819
TNF-A Signaling via NFKB	C1QB-CD33	0.59113	3.75649e-05	0.000591819
TGF-B Signaling	C3-ADRA2A	0.590969	3.77948e-05	0.000593411
TNF-A Signaling via NFKB	CXCL12-DPP4	0.590709	3.81676e-05	0.000598012
Epithelial Mesenchymal Transition	MRC1-PTPRC	0.589647	3.97276e-05	0.000621158
TGF-B Signaling	FN1-ITGA4	0.589167	4.04524e-05	0.000631176
Angiogenesis	LAMB1-CD44	0.588544	4.14103e-05	0.000644781
TGF-B Signaling	MXRA5-SIGLEC7	0.588445	4.15642e-05	0.00064481
Epithelial Mesenchymal Transition	IL1B-SIGIRR	0.588432	4.1584e-05	0.00064481
TGF-B Signaling	WNT7B-FZD1	0.588269	4.18382e-05	0.000647414
Epithelial Mesenchymal Transition	LGALS9-PTPRC	0.588121	4.2071e-05	0.000649676
TNF-A Signaling via NFKB	HEBP1-FPR3	0.587741	4.26747e-05	0.000657646
TGF-B Signaling	LAMA4-DAG1	0.587458	4.31282e-05	0.000663272
TGF-B Signaling	SERPINF1-PLXDC1	0.587289	4.34017e-05	0.00066345
TNF-A Signaling via NFKB	LAMA2-CD44	0.587287	4.3405e-05	0.00066345
TGF-B Signaling	COL6A3-SDC1	0.587317	4.3356e-05	0.00066345
TGF-B Signaling	LAMC2-CD44	0.587098	4.37131e-05	0.000666802
TGF-B Signaling	PDPN-CLEC1B	0.586826	4.41589e-05	0.000672236
Angiogenesis	PRG4-CD44	0.586278	4.50699e-05	0.000684442
TGF-B Signaling	NAMPT-ITGA5	0.586235	4.51431e-05	0.000684442
TGF-B Signaling	VCAN-SELL	0.585815	4.58537e-05	0.000693815
TNF-A Signaling via NFKB	CSF1-CSF2RA	0.585564	4.62832e-05	0.000697501
TGF-B Signaling	COL6A2-ITGB1	0.585607	4.6209e-05	0.000697501
Angiogenesis	SPON2-ITGAM	0.585148	4.70043e-05	0.000706949
TNF-A Signaling via NFKB	NAMPT-ITGB1	0.585036	4.71997e-05	0.000707053
TNF-A Signaling via NFKB	HLA-C-CD3G	0.585069	4.71418e-05	0.000707053
TGF-B Signaling	COL4A1-SDC1	0.584892	4.74525e-05	0.000709424
TGF-B Signaling	COL5A1-ITGA11	0.584607	4.79552e-05	0.000715051
Angiogenesis	CFH-ITGAM	0.584571	4.80194e-05	0.000715051
TNF-A Signaling via NFKB	LAMC2-CD44	0.584037	4.89789e-05	0.000726456
TGF-B Signaling	CD14-TLR6	0.584041	4.89715e-05	0.000726456
TNF-A Signaling via NFKB	MMP2-PECAM1	0.583707	4.95782e-05	0.000733894
TNF-A Signaling via NFKB	CCL8-CCR1	0.583482	4.99919e-05	0.000738561
TNF-A Signaling via NFKB	SPP1-S1PR1	0.583144	5.06194e-05	0.000746363
TGF-B Signaling	THBS1-PTPRJ	0.582779	5.13051e-05	0.00075499
Angiogenesis	HAS2-CD44	0.58269	5.14726e-05	0.000755972
TGF-B Signaling	COL3A1-ITGA1	0.58256	5.17208e-05	0.000758133
Angiogenesis	TGFB3-ENG	0.582493	5.18475e-05	0.00075851
TNF-A Signaling via NFKB	COL6A2-CD44	0.582108	5.25873e-05	0.000767836
TNF-A Signaling via NFKB	CXCL12-ITGA5	0.58197	5.2854e-05	0.000770232
Angiogenesis	PGF-KDR	0.581697	5.33853e-05	0.000776466
TNF-A Signaling via NFKB	TIMP3-CD44	0.581253	5.42629e-05	0.000786183
TNF-A Signaling via NFKB	LTB-CD40	0.581291	5.41857e-05	0.000786183
TGF-B Signaling	FBLN1-ITGB1	0.581101	5.45647e-05	0.000789033
TGF-B Signaling	ANGPTL2-LILRB2	0.5807	5.53711e-05	0.000799154
TNF-A Signaling via NFKB	HLA-B-CD3G	0.580376	5.60312e-05	0.000807128
TGF-B Signaling	PDGFB-LRP1	0.580115	5.65669e-05	0.00081173
Epithelial Mesenchymal Transition	CXCL12-ITGB1	0.580145	5.65064e-05	0.00081173
Angiogenesis	JAM3-ITGAM	0.580047	5.67089e-05	0.000812019
TGF-B Signaling	COL8A1-ITGB1	0.580001	5.68035e-05	0.000812019
TNF-A Signaling via NFKB	TFPI-F3	0.579714	5.74016e-05	0.00081901
TGF-B Signaling	FN1-NT5E	0.579464	5.79269e-05	0.000824936
TGF-B Signaling	SEMA3D-NRP2	0.579336	5.81967e-05	0.000826272
TGF-B Signaling	COL6A1-ITGA11	0.579315	5.82409e-05	0.000826272
Angiogenesis	TIMP2-CD44	0.579217	5.84495e-05	0.000827667
TGF-B Signaling	COL14A1-ITGA11	0.579128	5.86399e-05	0.0008288
TNF-A Signaling via NFKB	TNF-ICOS	0.578921	5.90823e-05	0.000833483
Epithelial Mesenchymal Transition	IL1RN-IL1R2	0.578611	5.97509e-05	0.000841332
Angiogenesis	LAMA4-CD44	0.578345	6.03311e-05	0.000847912
Epithelial Mesenchymal Transition	IL10-CD27	0.578082	6.09096e-05	0.000854442
TGF-B Signaling	SPON2-ITGA5	0.578001	6.10886e-05	0.000855354
Angiogenesis	GPC3-LRP1	0.577804	6.15273e-05	0.000859892
TNF-A Signaling via NFKB	B2M-KLRD1	0.577464	6.22887e-05	0.000868916
TGF-B Signaling	DCN-TLR2	0.577036	6.32584e-05	0.000880806
Epithelial Mesenchymal Transition	C3-CD46	0.576697	6.40383e-05	0.000890014
Epithelial Mesenchymal Transition	B2M-LILRB2	0.576562	6.43511e-05	0.000892707
TGF-B Signaling	HGF-CD44	0.57645	6.46128e-05	0.000894684
TGF-B Signaling	SERPINE1-ITGB5	0.575998	6.56734e-05	0.000907696
TNF-A Signaling via NFKB	PTGS2-CAV1	0.575888	6.59332e-05	0.000909612
TGF-B Signaling	COMP-SDC1	0.57563	6.65474e-05	0.000916401
TGF-B Signaling	LAMB1-ITGA3	0.57547	6.69318e-05	0.000920005
TGF-B Signaling	FN1-ROBO4	0.575409	6.70801e-05	0.000920359
TNF-A Signaling via NFKB	GNAI2-FPR1	0.574816	6.85227e-05	0.000938435
Angiogenesis	FN1-C5AR1	0.574645	6.89447e-05	0.000940782
TNF-A Signaling via NFKB	CCL26-CCR5	0.574689	6.88359e-05	0.000940782
TGF-B Signaling	L1CAM-ITGA5	0.574423	6.94953e-05	0.000944859
Angiogenesis	C3-C3AR1	0.574444	6.94439e-05	0.000944859
TGF-B Signaling	VWF-ITGB1	0.573262	7.24415e-05	0.000983135
TGF-B Signaling	VWF-ITGA4	0.572095	7.5517e-05	0.00102141
Angiogenesis	LAMB1-ITGA6	0.572088	7.55337e-05	0.00102141
Epithelial Mesenchymal Transition	JAM3-ITGAM	0.571998	7.5776e-05	0.00102284
TGF-B Signaling	LGALS1-PTPRC	0.571943	7.59257e-05	0.00102302
TGF-B Signaling	SERPINE1-PLAUR	0.571533	7.70375e-05	0.00103614
Epithelial Mesenchymal Transition	LAMC2-CD44	0.570796	7.90776e-05	0.00106168
TGF-B Signaling	COL6A1-SDC1	0.570547	7.97792e-05	0.00106918
Angiogenesis	LAMA2-CD44	0.570299	8.04809e-05	0.00107667
Epithelial Mesenchymal Transition	GNAI2-FPR1	0.570157	8.08853e-05	0.00108015
TGF-B Signaling	LGALS9-CD44	0.569959	8.14536e-05	0.00108581
TGF-B Signaling	TGFB1-ENG	0.569772	8.19936e-05	0.00109107
TNF-A Signaling via NFKB	ANGPTL2-LILRB2	0.569406	8.30581e-05	0.00110328
TGF-B Signaling	ADAM12-SDC4	0.569323	8.33026e-05	0.00110457
TNF-A Signaling via NFKB	B2M-CD3G	0.569257	8.34945e-05	0.00110516
TGF-B Signaling	C3-ITGAM	0.569161	8.37789e-05	0.00110697
Angiogenesis	LAMB1-ITGA7	0.568824	8.47765e-05	0.00111622
Inflammatory Response	COL1A1-ITGA5	0.568859	8.46733e-05	0.00111622
TGF-B Signaling	VCAM1-ITGA4	0.568662	8.52617e-05	0.00112065
Angiogenesis	FGF7-NRP1	0.568012	8.72319e-05	0.00114454
TGF-B Signaling	GNAI2-S1PR1	0.567719	8.81333e-05	0.00115435
TNF-A Signaling via NFKB	HLA-DQA2-CD4	0.567505	8.87962e-05	0.00115898
TNF-A Signaling via NFKB	HLA-DQA1-CD4	0.567505	8.87962e-05	0.00115898
TNF-A Signaling via NFKB	HLA-B-KLRD1	0.56738	8.91847e-05	0.00116203
TGF-B Signaling	LAMA2-ITGA1	0.567089	9.00999e-05	0.0011699
TGF-B Signaling	CD59-STAB1	0.567124	8.99885e-05	0.0011699
TGF-B Signaling	ITGB2-CD226	0.566939	9.05733e-05	0.00117401
Epithelial Mesenchymal Transition	ADAM17-ITGA5	0.56655	9.18127e-05	0.00118802
Epithelial Mesenchymal Transition	CXCL8-SDC1	0.566495	9.19881e-05	0.00118825
TGF-B Signaling	LGALS1-CD69	0.56607	9.33619e-05	0.00120392
TNF-A Signaling via NFKB	HLA-G-CD4	0.565975	9.36717e-05	0.00120584
TGF-B Signaling	GIP-FAP	0.565922	9.3845e-05	0.001206
TNF-A Signaling via NFKB	CD59-STAB1	0.565817	9.4191e-05	0.00120828
Angiogenesis	ADAM17-ITGA5	0.56577	9.43442e-05	0.00120828
TGF-B Signaling	COL6A3-ITGA11	0.565409	9.5539e-05	0.0012215
TGF-B Signaling	ANGPTL4-ITGA5	0.565359	9.57036e-05	0.00122152
TGF-B Signaling	THBS1-SDC4	0.565007	9.68829e-05	0.00122203
TGF-B Signaling	TGFB1-ACVR1	0.565044	9.67578e-05	0.00122203
TNF-A Signaling via NFKB	LYZ-ITGAL	0.565077	9.6646e-05	0.00122203
TGF-B Signaling	CXCL2-ADRA2A	0.565133	9.64582e-05	0.00122203
TGF-B Signaling	CXCL12-ITGA4	0.565084	9.66243e-05	0.00122203
Angiogenesis	CD34-SELL	0.565246	9.60815e-05	0.00122203
Angiogenesis	C3-ITGAM	0.565148	9.64101e-05	0.00122203
Epithelial Mesenchymal Transition	MMP9-CD44	0.564945	9.70916e-05	0.00122261
Epithelial Mesenchymal Transition	ICAM1-ITGAL	0.564718	9.78596e-05	0.00123021
Epithelial Mesenchymal Transition	ICAM1-IL2RG	0.564547	9.84418e-05	0.00123546
TGF-B Signaling	LAMC3-CD44	0.564404	9.8934e-05	0.00123549
TNF-A Signaling via NFKB	HLA-A-CD3G	0.564355	9.91024e-05	0.00123549
Angiogenesis	FN1-CD44	0.564414	9.88981e-05	0.00123549
TGF-B Signaling	F13A1-ITGB1	0.564373	9.90403e-05	0.00123549
TGF-B Signaling	COL5A1-ITGA10	0.56426	9.94273e-05	0.00123748
TGF-B Signaling	MXRA5-CD69	0.56392	0.000100606	0.00125008
Angiogenesis	CD14-TLR6	0.563402	0.000102427	0.0012706
TNF-A Signaling via NFKB	BGN-TLR4	0.563301	0.000102784	0.00127292
Epithelial Mesenchymal Transition	COL1A2-CD93	0.562645	0.000105137	0.00129992
TNF-A Signaling via NFKB	CCL5-DPP4	0.561871	0.00010798	0.00133069
TGF-B Signaling	CCL2-CCR10	0.561913	0.000107823	0.00133069
Epithelial Mesenchymal Transition	FN1-PLAUR	0.561746	0.000108443	0.00133421
TGF-B Signaling	CXCL3-ADRA2A	0.561475	0.000109458	0.00134449
TGF-B Signaling	ADM2-RAMP3	0.56124	0.000110346	0.00135318
Angiogenesis	LAMA4-ITGA7	0.561065	0.000111013	0.00135914
TGF-B Signaling	SEMA3C-NRP2	0.560461	0.000113333	0.00138303
TGF-B Signaling	NID1-ITGA3	0.560466	0.000113314	0.00138303
TGF-B Signaling	HMGB1-THBD	0.559974	0.000115237	0.00140398
TGF-B Signaling	COL6A2-ITGA11	0.559925	0.000115434	0.0014041
TGF-B Signaling	COL14A1-ITGA1	0.559791	0.000115963	0.00140825
Inflammatory Response	FN1-ITGA5	0.559492	0.000117151	0.00142039
Angiogenesis	GIP-RAMP3	0.559235	0.000118186	0.00143062
TGF-B Signaling	ANGPT2-ITGA5	0.559126	0.000118626	0.00143363
TNF-A Signaling via NFKB	HLA-F-LILRB1	0.558895	0.000119562	0.00144263
TGF-B Signaling	PLAU-ITGB1	0.558699	0.000120365	0.00144998
Epithelial Mesenchymal Transition	C3-CD81	0.55851	0.000121141	0.00145699
Epithelial Mesenchymal Transition	IL16-KCNA3	0.558205	0.000122404	0.00146982
TGF-B Signaling	COL8A1-ITGA11	0.55779	0.00012414	0.0014883
TNF-A Signaling via NFKB	C5-C5AR1	0.557628	0.000124829	0.00149308
Epithelial Mesenchymal Transition	ANXA1-FPR1	0.557602	0.000124937	0.00149308
Angiogenesis	VCAN-CD44	0.55738	0.000125882	0.00150198
TNF-A Signaling via NFKB	TFPI-SDC4	0.557212	0.0001266	0.00150815
TGF-B Signaling	COL4A5-CD44	0.557076	0.000127187	0.00151274
TGF-B Signaling	LAMB1-DAG1	0.556947	0.000127744	0.00151696
TGF-B Signaling	TGFB1-ITGB5	0.556804	0.000128364	0.00151767
Angiogenesis	SLIT3-ROBO4	0.556747	0.000128612	0.00151767
TNF-A Signaling via NFKB	IL1RN-IL1R2	0.55677	0.000128511	0.00151767
TGF-B Signaling	COL16A1-ITGA11	0.556848	0.000128173	0.00151767
Epithelial Mesenchymal Transition	TGFB1-CAV1	0.556443	0.000129938	0.00152851
Angiogenesis	NAMPT-ITGA5	0.556477	0.000129793	0.00152851
TGF-B Signaling	THBS2-ITGA6	0.556279	0.000130661	0.00153461
TNF-A Signaling via NFKB	PDGFB-PDGFRA	0.556022	0.0001318	0.00154557
Angiogenesis	CD14-ITGB1	0.555934	0.000132194	0.00154777
TGF-B Signaling	COL4A5-ITGA1	0.55563	0.000133559	0.0015613
Inflammatory Response	THBS1-SDC4	0.555237	0.000135336	0.00157717
Inflammatory Response	TFPI-SDC4	0.555267	0.0001352	0.00157717
TGF-B Signaling	FN1-ITGB1	0.555162	0.000135679	0.00157872
Epithelial Mesenchymal Transition	ICAM2-ITGAM	0.555069	0.000136105	0.00158088
TNF-A Signaling via NFKB	CCL8-CCR2	0.555029	0.000136287	0.00158088
TGF-B Signaling	PLAU-IGF2R	0.554738	0.000137631	0.00159402
Angiogenesis	ADAM10-CD44	0.554673	0.000137933	0.00159504
TNF-A Signaling via NFKB	C3-LRP1	0.554543	0.000138537	0.00159957
TGF-B Signaling	LAMA4-ITGA6	0.554106	0.000140584	0.00162072
TGF-B Signaling	MFGE8-PDGFRB	0.553961	0.00014127	0.00162612
Angiogenesis	HGF-CD44	0.55364	0.000142796	0.00163866
TGF-B Signaling	COL4A5-SDC1	0.553656	0.000142721	0.00163866
TNF-A Signaling via NFKB	ANXA1-FPR1	0.553364	0.000144124	0.00165138
Inflammatory Response	PDGFA-PDGFRB	0.553252	0.000144664	0.00165504
Angiogenesis	GNAI2-S1PR1	0.553202	0.000144906	0.00165529
Angiogenesis	GNAS-ADRB2	0.55267	0.000147509	0.00168245
Angiogenesis	VCAN-SELL	0.552269	0.000149495	0.00169993
TGF-B Signaling	SELPLG-ITGAM	0.55228	0.000149443	0.00169993
Angiogenesis	ADM2-CALCRL	0.551805	0.00015183	0.00172388
TNF-A Signaling via NFKB	S100A8-CD69	0.551695	0.000152387	0.00172498
TGF-B Signaling	CD14-ITGA4	0.551731	0.000152203	0.00172498
Angiogenesis	TGFB3-ACVRL1	0.551407	0.000153851	0.00173445
Angiogenesis	HBEGF-CD9	0.55135	0.000154147	0.00173445
Epithelial Mesenchymal Transition	CXCL12-DPP4	0.551422	0.000153778	0.00173445
Epithelial Mesenchymal Transition	CXCL12-AVPR1A	0.551377	0.000154005	0.00173445
TGF-B Signaling	SEMA3D-PLXND1	0.550805	0.000156965	0.00176174
TGF-B Signaling	PDGFB-PDGFRA	0.55079	0.000157042	0.00176174
TNF-A Signaling via NFKB	COL14A1-CD44	0.550531	0.000158397	0.00177429
TGF-B Signaling	THBS1-ITGA6	0.550415	0.000159008	0.00177847
TNF-A Signaling via NFKB	ICAM1-CAV1	0.550232	0.000159977	0.00178665
TGF-B Signaling	COL26A1-ITGA1	0.550117	0.000160586	0.00179078
Angiogenesis	SELPLG-ESAM	0.550052	0.000160933	0.00179199
Angiogenesis	LAMB2-CD44	0.549808	0.000162241	0.00180388
Angiogenesis	PDGFB-PDGFRA	0.549731	0.000162652	0.00180574
Epithelial Mesenchymal Transition	CALM1-FAS	0.549687	0.000162889	0.00180574
TNF-A Signaling via NFKB	HBEGF-CD9	0.549612	0.000163295	0.00180756
TGF-B Signaling	SLIT3-ROBO4	0.549436	0.000164247	0.00181482
TGF-B Signaling	FGF1-CD44	0.549402	0.000164434	0.00181482
Angiogenesis	COL21A1-ITGA1	0.549083	0.000166177	0.00183137
Epithelial Mesenchymal Transition	THBS1-ITGA4	0.549027	0.000166482	0.00183203
TNF-A Signaling via NFKB	IL1B-SIGIRR	0.548894	0.000167217	0.00183743
TNF-A Signaling via NFKB	IL1B-IL1R2	0.548769	0.000167909	0.00183965
TGF-B Signaling	COL10A1-ITGA1	0.548788	0.000167803	0.00183965
TGF-B Signaling	CXCL12-DPP4	0.548693	0.000168331	0.00184158
TNF-A Signaling via NFKB	NAMPT-INSR	0.548254	0.000170782	0.00186062
Angiogenesis	LAMA4-ITGA6	0.548248	0.000170815	0.00186062
TGF-B Signaling	F13A1-ITGA4	0.548327	0.000170376	0.00186062
Angiogenesis	ANXA1-FPR1	0.54759	0.000174559	0.00189865
Epithelial Mesenchymal Transition	LAMA5-CD44	0.547504	0.000175051	0.00190124
TGF-B Signaling	COL5A3-ITGA1	0.547402	0.000175642	0.0019049
TNF-A Signaling via NFKB	C3-CD19	0.547322	0.0001761	0.00190711
TNF-A Signaling via NFKB	PRG4-TLR2	0.547146	0.000177124	0.00191544
Inflammatory Response	FN1-PLAUR	0.546803	0.000179124	0.0019315
TGF-B Signaling	COL4A1-ITGA11	0.546835	0.000178938	0.0019315
Angiogenesis	COL1A1-CD44	0.546471	0.000181084	0.00194984
Epithelial Mesenchymal Transition	IL16-CCR5	0.545953	0.000184181	0.00198034
TNF-A Signaling via NFKB	PTHLH-ADRB2	0.545846	0.000184828	0.00198445
TGF-B Signaling	THBS2-NOTCH3	0.545733	0.000185512	0.00198615
TGF-B Signaling	THBS1-ITGA3	0.545733	0.000185516	0.00198615
Epithelial Mesenchymal Transition	MMP9-ITGAM	0.545329	0.000187979	0.0020047
TGF-B Signaling	COL15A1-ITGA1	0.545343	0.000187894	0.0020047
TGF-B Signaling	ADAM15-ITGA5	0.545317	0.000188049	0.0020047
Angiogenesis	CALM1-FAS	0.545153	0.000189057	0.00201259
Inflammatory Response	ANGPT1-ITGA5	0.545064	0.000189612	0.00201563
TNF-A Signaling via NFKB	MMP9-IFNAR1	0.544739	0.000191632	0.00203136
Angiogenesis	BGN-LY96	0.544764	0.000191475	0.00203136
TNF-A Signaling via NFKB	CXCL12-ITGB1	0.544547	0.000192832	0.00204111
TGF-B Signaling	COL3A1-ITGB1	0.544505	0.000193096	0.00204111
TGF-B Signaling	COMP-CD36	0.544336	0.000194164	0.0020495
Inflammatory Response	ANOS1-FGFR1	0.543791	0.000197631	0.00208317
TGF-B Signaling	COMP-ITGB1	0.543659	0.000198479	0.00208918
Epithelial Mesenchymal Transition	THBS2-ITGA4	0.543488	0.000199589	0.00209792
Angiogenesis	NRG4-ERBB2	-0.543338	0.000200562	0.0021052
TNF-A Signaling via NFKB	LGALS9-HAVCR2	0.543087	0.0002022	0.00211943
Inflammatory Response	ADAM17-ITGA5	0.543028	0.000202583	0.00212048
TGF-B Signaling	CXCL14-CXCR4	0.542956	0.000203058	0.0021225
TGF-B Signaling	CALM1-FAS	0.542913	0.000203344	0.00212253
Inflammatory Response	FBN1-ITGA5	0.542546	0.000205775	0.00214194
Epithelial Mesenchymal Transition	COL14A1-CD44	0.542577	0.000205568	0.00214194
Angiogenesis	GPC3-CD81	0.5423	0.000207417	0.00215605
Angiogenesis	SEMA7A-ITGA1	0.541816	0.000210686	0.00218401
Angiogenesis	CXCL12-ITGA5	0.541815	0.00021069	0.00218401
TGF-B Signaling	MXRA5-SCN2B	0.541593	0.00021221	0.0021907
Angiogenesis	MRC1-PTPRC	0.541633	0.000211937	0.0021907
TGF-B Signaling	COL4A2-SDC1	0.541655	0.000211783	0.0021907
TNF-A Signaling via NFKB	CXCL2-ADRA2A	0.541417	0.000213415	0.00220011
Epithelial Mesenchymal Transition	INHBA-ENG	0.541108	0.000215552	0.00221909
TGF-B Signaling	VTN-PLAUR	0.540983	0.000216423	0.00222501
Epithelial Mesenchymal Transition	SELPLG-SIGLEC5	0.54081	0.000217631	0.00223132
TGF-B Signaling	C3-ITGAX	0.540828	0.000217501	0.00223132
TNF-A Signaling via NFKB	THBS1-ITGA6	0.540697	0.000218421	0.00223636
Angiogenesis	COL15A1-ITGA1	0.540643	0.000218806	0.00223724
TNF-A Signaling via NFKB	CXCL9-FCGR2A	0.540016	0.000223255	0.00227963
Epithelial Mesenchymal Transition	VCAN-ITGA4	0.539604	0.000226228	0.00229438
Inflammatory Response	LAMA4-DAG1	0.539665	0.000225786	0.00229438
Epithelial Mesenchymal Transition	FN1-ITGA4	0.539652	0.000225879	0.00229438
Angiogenesis	COL1A2-CD44	0.539613	0.000226162	0.00229438
TNF-A Signaling via NFKB	ADAM28-ITGA4	0.539605	0.000226219	0.00229438
TGF-B Signaling	LGALS9-LRP1	0.53939	0.000227782	0.00230702
Epithelial Mesenchymal Transition	ICAM1-ITGAX	0.539179	0.000229324	0.00231639
Angiogenesis	ANGPTL4-ITGA5	0.539192	0.000229231	0.00231639
TGF-B Signaling	PSEN1-CD44	0.539093	0.00022996	0.00231657
TGF-B Signaling	COL6A2-SDC1	0.5391	0.000229907	0.00231657
TNF-A Signaling via NFKB	COL1A2-CD93	0.539045	0.000230317	0.00231706
TGF-B Signaling	THBS2-ITGA3	0.538553	0.000233966	0.00235063
TGF-B Signaling	MMP2-FGFR1	0.538366	0.000235365	0.00236151
TGF-B Signaling	COL14A1-CD44	0.53813	0.00023715	0.00237625
TGF-B Signaling	CXCL12-CXCR3	0.537959	0.000238447	0.00238606
Angiogenesis	VEGFA-NRP1	0.537828	0.00023944	0.0023928
TNF-A Signaling via NFKB	TGFB1-CXCR4	0.537722	0.000240251	0.00239453
TGF-B Signaling	FN1-SDC1	0.537745	0.00024008	0.00239453
Angiogenesis	GNAI2-C5AR1	0.537346	0.000243147	0.00242018
Angiogenesis	GNAI2-FPR1	0.537245	0.000243935	0.00242481
TGF-B Signaling	THY1-ITGAX	0.536698	0.000248211	0.0024609
TGF-B Signaling	COL15A1-ITGB1	0.536697	0.000248221	0.0024609
TGF-B Signaling	LGALS3-ENG	0.536647	0.000248618	0.00246158
Epithelial Mesenchymal Transition	CXCL12-ACKR3	0.536604	0.000248952	0.00246164
TGF-B Signaling	CCL2-CCR5	0.536497	0.000249805	0.00246682
TGF-B Signaling	PDGFC-PDGFRA	0.536306	0.00025132	0.00247852
Angiogenesis	F8-LRP1	0.536144	0.000252613	0.002488
TGF-B Signaling	ANXA2-ROBO4	0.535843	0.000255038	0.0025086
TGF-B Signaling	JAM2-ITGA3	0.535501	0.000257814	0.00253259
Inflammatory Response	PLAU-ITGA5	0.53538	0.000258806	0.002539
Angiogenesis	LAMB1-ITGA1	0.535216	0.000260149	0.00254885
TGF-B Signaling	VCAM1-ITGB7	0.534926	0.000262549	0.00256901
TGF-B Signaling	COL4A1-ITGA1	0.534765	0.000263881	0.00257868
TGF-B Signaling	ADAM10-CD44	0.534686	0.000264539	0.00258175
TGF-B Signaling	TFPI-F3	0.534397	0.00026697	0.00260209
TNF-A Signaling via NFKB	TGFB3-TGFBR2	0.533602	0.000273736	0.00266458
TNF-A Signaling via NFKB	TFPI-LRP1	0.533337	0.000276029	0.00268342
TNF-A Signaling via NFKB	THBS1-PTPRJ	0.532891	0.000279922	0.00271423
TNF-A Signaling via NFKB	ICOSLG-ICOS	0.532932	0.000279565	0.00271423
Angiogenesis	COL6A1-CD44	0.532649	0.000282059	0.00273142
TGF-B Signaling	MMP9-LRP1	0.532577	0.000282696	0.00273406
Angiogenesis	FN1-ROBO4	0.532477	0.000283586	0.00273914
Angiogenesis	C3-LRP1	0.532399	0.000284279	0.00274231
TGF-B Signaling	TGFB1-CAV1	0.532351	0.000284706	0.0027429
TGF-B Signaling	LAMC1-ITGA1	0.531943	0.000288368	0.00276773
TNF-A Signaling via NFKB	IL15RA-AXL	0.531959	0.000288225	0.00276773
TGF-B Signaling	GNAS-ADRB2	0.531904	0.000288724	0.00276773
TGF-B Signaling	ANGPTL4-CDH5	0.5319	0.000288758	0.00276773
TNF-A Signaling via NFKB	THBS2-ITGA6	0.531818	0.000289498	0.00277128
TGF-B Signaling	COL11A1-ITGA1	0.531205	0.000295105	0.00282135
TGF-B Signaling	COMP-ITGA3	0.531119	0.000295898	0.00282534
TGF-B Signaling	ICAM1-CAV1	0.530933	0.000297617	0.00283814
TGF-B Signaling	GNAI2-ADRA2A	0.530803	0.000298829	0.00284608
TNF-A Signaling via NFKB	PDPN-CLEC1B	0.530542	0.000301265	0.00286565
Angiogenesis	VTN-ITGA5	0.530364	0.000302942	0.00287431
Angiogenesis	COL14A1-ITGA1	0.530388	0.00030272	0.00287431
TGF-B Signaling	ICAM1-ITGAM	0.530085	0.000305586	0.00289573
Inflammatory Response	JAM3-ITGB1	0.529017	0.000315895	0.00298965
Epithelial Mesenchymal Transition	THY1-ITGAM	0.528919	0.000316863	0.00299504
TNF-A Signaling via NFKB	HSP90B1-TLR1	0.528829	0.000317748	0.00299962
Inflammatory Response	LAMA4-ITGB1	0.528683	0.000319184	0.00300939
TGF-B Signaling	CD34-SELL	0.528594	0.000320062	0.00301389
Angiogenesis	PDGFC-PDGFRA	0.528153	0.00032447	0.00305156
TGF-B Signaling	COL5A2-ITGB1	0.528067	0.000325329	0.00305292
Angiogenesis	COL14A1-CD44	0.528057	0.000325428	0.00305292
TGF-B Signaling	WNT7B-ADGRA2	0.527757	0.000328468	0.00307376
Epithelial Mesenchymal Transition	SPON2-ITGA4	0.527781	0.000328219	0.00307376
TGF-B Signaling	LAMA4-ITGA7	0.526862	0.000337664	0.00315587
Inflammatory Response	PLAU-PLAUR	0.526601	0.00034039	0.0031774
TGF-B Signaling	CCL11-CCR5	0.526494	0.000341512	0.00318391
TGF-B Signaling	PLAT-LRP1	0.526385	0.00034266	0.00319065
Angiogenesis	MMP2-PECAM1	0.526241	0.000344173	0.00320077
Angiogenesis	COL4A5-CD93	0.526114	0.000345522	0.00320536
TGF-B Signaling	ANGPTL2-TIE1	0.52615	0.000345144	0.00320536
Epithelial Mesenchymal Transition	PLAU-ITGAM	0.526048	0.000346225	0.00320792
TGF-B Signaling	TNXB-SDC1	0.525982	0.000346935	0.00321054
TNF-A Signaling via NFKB	CXCL13-CXCR3	0.525667	0.000350307	0.00323775
TNF-A Signaling via NFKB	ADM2-ADRB2	0.525304	0.000354228	0.00326996
Inflammatory Response	INHBA-ENG	0.52506	0.000356885	0.00329045
TNF-A Signaling via NFKB	CXCL11-CCR5	0.524955	0.000358035	0.003297
Angiogenesis	ADM2-RAMP3	0.524896	0.00035868	0.00329889
Angiogenesis	MFNG-NOTCH1	0.524724	0.000360577	0.00331227
Epithelial Mesenchymal Transition	HMGB1-CXCR4	0.524217	0.000366217	0.00335997
TGF-B Signaling	COL1A1-ITGA1	0.524159	0.000366865	0.00336181
TGF-B Signaling	CCL2-CCR1	0.524085	0.000367688	0.00336525
TGF-B Signaling	ANXA1-ADRA2A	0.523945	0.000369273	0.00337563
Epithelial Mesenchymal Transition	COL4A2-CD93	0.523562	0.000373608	0.00341111
Epithelial Mesenchymal Transition	BGN-LY96	0.523211	0.000377626	0.0034436
Inflammatory Response	ANGPT2-ITGA5	0.522882	0.000381433	0.0034741
Angiogenesis	ANXA2-ROBO4	0.522749	0.000382976	0.00348392
TGF-B Signaling	COL6A3-ITGA10	0.522343	0.000387731	0.0035229
TNF-A Signaling via NFKB	PDGFC-PDGFRA	0.521996	0.000391839	0.00355593
Angiogenesis	LIF-IL6ST	0.521918	0.000392771	0.00356008
TGF-B Signaling	COL1A2-SDC1	0.521634	0.000396173	0.00358658
TGF-B Signaling	PTHLH-RAMP3	0.52155	0.000397184	0.00358708
Epithelial Mesenchymal Transition	LAMA1-CD44	0.521572	0.000396914	0.00358708
TGF-B Signaling	PGF-NRP2	0.521493	0.00039786	0.00358887
TNF-A Signaling via NFKB	PLAT-ITGAM	0.521426	0.000398674	0.00359189
TNF-A Signaling via NFKB	POMC-GPR84	0.520689	0.00040767	0.00366854
TNF-A Signaling via NFKB	HLA-C-LILRB1	0.520425	0.000410929	0.00368461
TNF-A Signaling via NFKB	HLA-B-LILRB1	0.520474	0.000410321	0.00368461
TGF-B Signaling	CCL5-ADRA2A	0.520449	0.000410631	0.00368461
Epithelial Mesenchymal Transition	TNFSF13B-TFRC	0.520106	0.000414911	0.00370784
TGF-B Signaling	TGFB1-ITGB1	0.52002	0.000415989	0.00370784
Angiogenesis	COL15A1-ITGA10	0.520043	0.000415696	0.00370784
TGF-B Signaling	CD14-TLR4	0.520043	0.000415703	0.00370784
TGF-B Signaling	ADAM12-ITGB1	0.520109	0.000414876	0.00370784
Angiogenesis	ADAM9-ITGA6	0.519979	0.0004165	0.00370799
Epithelial Mesenchymal Transition	VTN-PLAUR	0.519861	0.000417985	0.0037168
TGF-B Signaling	MMP9-CD44	0.519765	0.000419196	0.00372316
Angiogenesis	SPP1-S1PR1	0.51968	0.000420279	0.00372727
Angiogenesis	ITGB2-CD226	0.519646	0.000420703	0.00372727
TNF-A Signaling via NFKB	CIRBP-TREM1	0.519572	0.000421646	0.00372727
TGF-B Signaling	C3-C3AR1	0.519602	0.000421258	0.00372727
Epithelial Mesenchymal Transition	CCL2-ACKR4	0.519369	0.000424233	0.00374573
Inflammatory Response	SPP1-ITGA5	0.519313	0.000424945	0.0037476
Epithelial Mesenchymal Transition	COL1A1-CD93	0.519043	0.000428412	0.00377375
TNF-A Signaling via NFKB	TGFB3-ENG	0.518895	0.000430321	0.00378471
TNF-A Signaling via NFKB	HLA-A-LILRB1	0.518868	0.000430665	0.00378471
TGF-B Signaling	THBS1-CD36	0.518734	0.000432404	0.00379112
Angiogenesis	PTHLH-RAMP3	0.518746	0.000432259	0.00379112
TGF-B Signaling	IL16-CD4	0.518695	0.000432911	0.00379113
Angiogenesis	C3-CD19	0.51862	0.000433886	0.00379524
Angiogenesis	COL15A1-ITGB1	0.518561	0.000434666	0.00379763
TNF-A Signaling via NFKB	DCN-TLR4	0.518381	0.000437023	0.00381378
Inflammatory Response	TGFB1-TGFBR2	0.518299	0.000438099	0.00381873
TNF-A Signaling via NFKB	HP-CD163	0.518152	0.00044003	0.00383112
TGF-B Signaling	COL4A2-ITGA1	0.517859	0.000443916	0.00386047
TGF-B Signaling	TNFSF12-CD163	0.517488	0.000448868	0.00389902
TGF-B Signaling	PROS1-AXL	0.517089	0.000454259	0.0039322
TNF-A Signaling via NFKB	HLA-G-LILRB1	0.517134	0.000453647	0.0039322
Epithelial Mesenchymal Transition	BGN-TLR2	0.517119	0.000453854	0.0039322
Epithelial Mesenchymal Transition	LAMB1-ITGA6	0.516869	0.000457258	0.0039536
TGF-B Signaling	IL1B-ADRB2	0.516539	0.000461793	0.00398822
TGF-B Signaling	FGF7-NRP1	0.516329	0.000464692	0.00400864
TNF-A Signaling via NFKB	FN1-PLAUR	0.516133	0.000467421	0.00402755
Angiogenesis	TIMP1-CD63	0.516041	0.000468706	0.00403399
TNF-A Signaling via NFKB	CSF1-CSF3R	0.515951	0.000469955	0.00404011
TNF-A Signaling via NFKB	EFEMP1-EGFR	0.515911	0.000470522	0.00404035
TNF-A Signaling via NFKB	TGFB1-TGFBR2	0.515736	0.000472974	0.00404379
Epithelial Mesenchymal Transition	HLA-C-LILRB2	0.515836	0.000471568	0.00404379
Angiogenesis	C5-C5AR1	0.515732	0.000473029	0.00404379
TGF-B Signaling	ANGPTL4-CDH11	0.515729	0.000473078	0.00404379
Epithelial Mesenchymal Transition	CD14-TLR4	0.515512	0.000476141	0.00406534
TGF-B Signaling	COL14A1-ITGB1	0.515346	0.00047849	0.00408076
Angiogenesis	ADM-ADRB2	0.515138	0.000481459	0.00410142
Inflammatory Response	GNAS-ADCY9	0.514983	0.000483693	0.00411578
Inflammatory Response	TGFB1-TGFBR1	0.514878	0.000485197	0.00412081
TGF-B Signaling	MXRA5-PILRB	0.514795	0.000486389	0.00412081
TNF-A Signaling via NFKB	HP-ITGAM	0.514789	0.000486481	0.00412081
Epithelial Mesenchymal Transition	CCL3-CCR1	0.5148	0.000486323	0.00412081
Epithelial Mesenchymal Transition	HLA-F-LILRB2	0.514668	0.000488226	0.00413093
Epithelial Mesenchymal Transition	ANGPTL4-ITGA5	0.514553	0.0004899	0.00414043
TGF-B Signaling	TFPI-SDC4	0.514284	0.000493819	0.00416886
TGF-B Signaling	COL6A1-ITGA6	0.514216	0.000494815	0.00417257
TNF-A Signaling via NFKB	C1QB-LRP1	0.514067	0.000497013	0.0041864
Epithelial Mesenchymal Transition	VWF-LRP1	0.513474	0.000505816	0.00424915
TGF-B Signaling	RTN4-GJB2	0.51345	0.000506161	0.00424915
TGF-B Signaling	CXCL12-AVPR1A	0.513519	0.000505143	0.00424915
TGF-B Signaling	THBS1-SCARB1	0.513239	0.000509335	0.00426625
TGF-B Signaling	POSTN-PTK7	0.513251	0.000509155	0.00426625
TNF-A Signaling via NFKB	CXCL13-CCR10	0.513185	0.000510148	0.00426829
TGF-B Signaling	ANGPTL2-ITGB1	0.51296	0.000513545	0.00429193
TNF-A Signaling via NFKB	LAMA4-ITGA6	0.512816	0.000515728	0.00430539
Epithelial Mesenchymal Transition	MMP2-PECAM1	0.512612	0.000518852	0.00432665
TGF-B Signaling	PLAU-ITGB5	0.51228	0.000523958	0.00436261
TGF-B Signaling	LGALS9-MRC2	0.512218	0.000524908	0.00436261
TNF-A Signaling via NFKB	IGF1-ITGA6	0.512227	0.000524774	0.00436261
Epithelial Mesenchymal Transition	TGFB3-ENG	0.512163	0.000525765	0.00436342
Angiogenesis	COL6A3-CD44	0.512137	0.000526168	0.00436342
Epithelial Mesenchymal Transition	CCL11-CCR2	0.512042	0.000527632	0.00437072
Epithelial Mesenchymal Transition	SEMA4A-PLXND1	0.511998	0.000528327	0.00437166
TNF-A Signaling via NFKB	PDGFD-PDGFRA	0.511917	0.00052958	0.0043772
TGF-B Signaling	PROC-ITGAM	0.511876	0.000530222	0.00437769
TGF-B Signaling	GAS6-AXL	0.511606	0.000534441	0.00440767
Epithelial Mesenchymal Transition	CD59-STAB1	0.511547	0.00053538	0.00441057
TGF-B Signaling	MMP9-ITGAM	0.511409	0.000537553	0.00442362
Angiogenesis	COL6A2-CD44	0.511365	0.000538248	0.00442448
Inflammatory Response	PDGFC-PDGFRB	0.511325	0.000538881	0.00442484
TGF-B Signaling	PDGFA-PDGFRB	0.511037	0.000543455	0.00445752
TGF-B Signaling	VEGFC-FLT1	0.510713	0.000548642	0.00449515
TNF-A Signaling via NFKB	CYTL1-CCR2	0.510299	0.000555338	0.00454505
Epithelial Mesenchymal Transition	SPARC-ENG	0.510168	0.000557468	0.00455751
TNF-A Signaling via NFKB	MXRA5-PILRA	0.51005	0.000559398	0.00456335
Epithelial Mesenchymal Transition	BGN-TLR1	0.510084	0.000558851	0.00456335
Angiogenesis	CXCL12-SDC4	0.509929	0.000561392	0.00457464
Epithelial Mesenchymal Transition	LAMC3-CD44	0.509857	0.000562573	0.00457929
TGF-B Signaling	TIMP2-ITGA3	0.509719	0.000564845	0.00459281
TNF-A Signaling via NFKB	PSAP-CD1B	0.509426	0.000569703	0.00462458
Angiogenesis	COL1A1-ITGA5	0.509409	0.000569984	0.00462458
TNF-A Signaling via NFKB	CXCL16-CXCR6	0.509286	0.000572034	0.00463619
TGF-B Signaling	COL4A2-ITGA11	0.508799	0.000580222	0.00469748
TNF-A Signaling via NFKB	NRG1-MS4A4A	0.508688	0.000582096	0.00470758
TNF-A Signaling via NFKB	VTN-PLAUR	0.50857	0.000584101	0.00471871
TGF-B Signaling	NID1-PTPRF	0.508363	0.000587639	0.00474218
Angiogenesis	ICAM1-CAV1	0.508323	0.000588324	0.00474261
Epithelial Mesenchymal Transition	TNF-ICOS	0.508201	0.000590413	0.00475435
Epithelial Mesenchymal Transition	IL1B-IL1RAP	0.508118	0.000591829	0.00476064
TGF-B Signaling	COL6A1-ITGA10	0.507938	0.000594932	0.00478048
Epithelial Mesenchymal Transition	LIF-LIFR	0.507824	0.000596924	0.00479135
Angiogenesis	F13A1-ITGA4	0.507697	0.00059913	0.00480393
TNF-A Signaling via NFKB	LAMA1-CD44	0.507531	0.000602016	0.00482191
Inflammatory Response	LAMB1-DAG1	0.50742	0.000603962	0.00483234
TNF-A Signaling via NFKB	COL4A5-CD93	0.507242	0.000607088	0.00484702
TNF-A Signaling via NFKB	CCL26-CCR2	0.507252	0.000606905	0.00484702
Epithelial Mesenchymal Transition	SEMA7A-ITGA1	0.507156	0.000608599	0.00485391
Angiogenesis	C3-CD81	0.50704	0.000610657	0.00486516
Angiogenesis	SERPINE1-PLAUR	0.506865	0.000613763	0.00488472
TNF-A Signaling via NFKB	CCL5-CXCR3	0.506637	0.000617822	0.00491182
Angiogenesis	TFPI-VLDLR	0.506484	0.00062056	0.00492611
Angiogenesis	SPARC-ENG	0.506464	0.000620933	0.00492611
TNF-A Signaling via NFKB	ARPC5-ADRB2	0.506269	0.000624436	0.00494867
Epithelial Mesenchymal Transition	HMGB1-CD163	0.506172	0.000626201	0.00495742
Angiogenesis	SELPLG-SELL	0.50542	0.000639937	0.0050555
Angiogenesis	FN1-ITGA5	0.505447	0.000639441	0.0050555
TNF-A Signaling via NFKB	RETN-TLR4	0.505367	0.00064092	0.00505795
TNF-A Signaling via NFKB	MMP9-RECK	0.505063	0.000646559	0.00509174
TGF-B Signaling	CLEC11A-ITGA11	0.505076	0.000646315	0.00509174
TGF-B Signaling	VEGFC-ITGB1	0.504963	0.000648436	0.00509815
Angiogenesis	CXCL2-ADRA2A	0.504947	0.000648732	0.00509815
Angiogenesis	NAMPT-INSR	0.504898	0.00064965	0.00510002
Angiogenesis	ADM-RAMP3	0.504817	0.00065117	0.00510661
TGF-B Signaling	SCT-RAMP3	0.50467	0.000653925	0.00512287
TGF-B Signaling	TGFB3-ITGB5	0.504473	0.000657649	0.00514667
TNF-A Signaling via NFKB	PROS1-AXL	0.50435	0.000659964	0.00515941
Epithelial Mesenchymal Transition	SPP1-S1PR1	0.504232	0.00066221	0.0051662
TNF-A Signaling via NFKB	MMP9-LRP1	0.504259	0.000661707	0.0051662
TGF-B Signaling	HSPG2-SDC1	0.504194	0.000662943	0.00516655
Epithelial Mesenchymal Transition	PDGFB-PDGFRA	0.503964	0.00066734	0.00519542
TGF-B Signaling	PSAP-CD1B	0.503858	0.000669372	0.00520584
TGF-B Signaling	SELPLG-SELL	0.503451	0.000677225	0.00526147
Angiogenesis	MFNG-NOTCH2	0.503403	0.000678163	0.0052633
TGF-B Signaling	SPON2-ITGA4	0.503285	0.000680451	0.00527561
TGF-B Signaling	VCAN-TLR1	0.503199	0.000682136	0.00528321
TGF-B Signaling	CXCL8-ADRA2A	0.503144	0.000683215	0.00528611
Epithelial Mesenchymal Transition	CCL11-CCR5	0.503009	0.000685861	0.00530112
Angiogenesis	SPON2-ITGA5	0.502941	0.000687194	0.00530596
Inflammatory Response	PLAU-LRP1	0.502844	0.000689111	0.00531529
Epithelial Mesenchymal Transition	HLA-DOB-CD4	0.502773	0.000690511	0.00532062
TGF-B Signaling	LAMA5-CD44	0.502661	0.000692721	0.00533218
Angiogenesis	LAMA2-ITGA1	0.502357	0.000698776	0.00536841
TGF-B Signaling	ANGPTL4-SDC1	0.502353	0.000698859	0.00536841
TGF-B Signaling	THBS2-CD36	0.502188	0.000702165	0.00538279
Epithelial Mesenchymal Transition	MMP2-CCR2	0.502209	0.000701742	0.00538279
TGF-B Signaling	LAMB1-ITGA6	0.50203	0.000705327	0.005396
Angiogenesis	HSPA8-ADRB2	0.502065	0.000704623	0.005396
TNF-A Signaling via NFKB	PROS1-MERTK	0.501879	0.000708381	0.00541385
TNF-A Signaling via NFKB	LAMB1-ITGA6	0.500948	0.00072743	0.00554813
TGF-B Signaling	DCN-TLR4	0.500948	0.000727424	0.00554813
TGF-B Signaling	GNAI2-CAV1	0.500809	0.00073031	0.00556444
Epithelial Mesenchymal Transition	HLA-DMA-CD4	0.500693	0.000732719	0.00557714
Angiogenesis	BST1-CAV1	0.500554	0.000735624	0.00559357
TNF-A Signaling via NFKB	TNFSF10-TNFRSF10B	0.500288	0.000741209	0.00563034
TGF-B Signaling	LGALS1-ITGB1	0.500153	0.00074404	0.00563413
Epithelial Mesenchymal Transition	LAMA2-CD44	0.500122	0.000744711	0.00563413
Epithelial Mesenchymal Transition	FN1-ITGA5	0.500149	0.000744135	0.00563413
TGF-B Signaling	COL12A1-ITGB1	0.500139	0.000744352	0.00563413
TGF-B Signaling	SPP1-ITGA4	0.500046	0.000746314	0.0056349
Epithelial Mesenchymal Transition	CD38-PECAM1	0.500079	0.000745607	0.0056349
TNF-A Signaling via NFKB	HMGB1-TLR2	0.499767	0.000752247	0.00567398
Epithelial Mesenchymal Transition	PRG4-TLR2	0.49962	0.00075539	0.00569058
Angiogenesis	LGALS1-PTPRC	0.499593	0.000755964	0.00569058
Epithelial Mesenchymal Transition	PLAT-ITGAM	0.499312	0.000761991	0.00572447
Inflammatory Response	ANGPTL4-SDC4	0.499315	0.000761933	0.00572447
Angiogenesis	VEGFA-CD44	0.498892	0.000771105	0.00572985
Inflammatory Response	PDGFB-LRP1	0.49896	0.000769639	0.00572985
Angiogenesis	LPL-CD44	0.49905	0.000767679	0.00572985
Epithelial Mesenchymal Transition	HLA-DRB5-CD4	0.499112	0.000766319	0.00572985
Epithelial Mesenchymal Transition	HLA-DRB1-CD4	0.499112	0.000766319	0.00572985
Epithelial Mesenchymal Transition	HLA-DQB1-CD4	0.499112	0.000766319	0.00572985
Angiogenesis	GPC3-FLT1	0.499046	0.000767752	0.00572985
TGF-B Signaling	FSTL1-DIP2A	0.499021	0.000768295	0.00572985
TGF-B Signaling	CGN-TGFBR2	0.499199	0.000764437	0.00572985
Inflammatory Response	CD14-ITGB1	0.498938	0.000770116	0.00572985
TGF-B Signaling	CCL2-ACKR4	0.498914	0.000770625	0.00572985
Angiogenesis	COL16A1-ITGA1	0.498733	0.000774576	0.00574994
TNF-A Signaling via NFKB	CXCL3-ADRA2A	0.498665	0.000776066	0.00575531
TGF-B Signaling	COL21A1-ITGA1	0.498596	0.000777597	0.00576097
TNF-A Signaling via NFKB	MMP9-EPHB2	0.498343	0.000783163	0.00579649
TGF-B Signaling	SEMA3C-NRP1	0.498275	0.000784681	0.00579868
Epithelial Mesenchymal Transition	LAMA4-ITGA6	0.49813	0.00078789	0.00579868
Epithelial Mesenchymal Transition	COL4A1-CD93	0.498121	0.000788095	0.00579868
TGF-B Signaling	CCL11-DPP4	0.498154	0.00078735	0.00579868
Angiogenesis	C3-ITGAX	0.498175	0.000786882	0.00579868
TGF-B Signaling	BST1-CAV1	0.49818	0.000786775	0.00579868
TGF-B Signaling	COL1A2-ITGA11	0.498073	0.000789168	0.00580089
Epithelial Mesenchymal Transition	GNAI2-S1PR1	0.498011	0.000790534	0.00580524
TNF-A Signaling via NFKB	TGFB3-ACVRL1	0.497809	0.000795055	0.00582704
TGF-B Signaling	PODXL-SELL	0.497833	0.000794515	0.00582704
TGF-B Signaling	COL16A1-ITGA10	0.497754	0.000796294	0.00583042
Inflammatory Response	TGFB1-SMAD3	0.497056	0.000812098	0.00593456
Epithelial Mesenchymal Transition	TGFB1-ENG	0.497083	0.000811465	0.00593456
Epithelial Mesenchymal Transition	F13A1-ITGB1	0.496772	0.000818602	0.00596695
Angiogenesis	EFEMP2-AQP1	0.496764	0.000818771	0.00596695
Epithelial Mesenchymal Transition	CSF1-CSF3R	0.496758	0.000818915	0.00596695
TNF-A Signaling via NFKB	GNAI2-S1PR1	0.49654	0.00082394	0.00599774
Angiogenesis	PTHLH-ADRB2	0.496449	0.000826058	0.00599923
TNF-A Signaling via NFKB	CXCL8-CD79A	0.496492	0.000825065	0.00599923
TGF-B Signaling	COL15A1-ITGA10	0.496428	0.000826543	0.00599923
TGF-B Signaling	HSPG2-LRP1	0.496165	0.000832674	0.00603789
TGF-B Signaling	IL1B-IL1R1	0.496006	0.000836387	0.00605896
TNF-A Signaling via NFKB	HSP90B1-TLR2	0.49584	0.000840293	0.00608139
Angiogenesis	F13A1-ITGB1	0.495784	0.000841603	0.006085
TGF-B Signaling	PLAU-ITGA3	0.495564	0.000846798	0.00611667
Epithelial Mesenchymal Transition	COL6A6-CD44	0.495507	0.00084817	0.00612069
Inflammatory Response	SEMA7A-PLXNC1	0.495244	0.000854433	0.00615996
Angiogenesis	BTC-ERBB2	-0.494817	0.00086468	0.00622786
Angiogenesis	S100A9-CD36	0.49471	0.000867267	0.0062405
TNF-A Signaling via NFKB	TNFSF13B-TNFRSF17	0.494539	0.00087142	0.00626437
TNF-A Signaling via NFKB	CXCL9-DPP4	0.494226	0.000879063	0.00631327
TGF-B Signaling	HBEGF-CD9	0.493922	0.000886532	0.00636082
TGF-B Signaling	COL6A2-ITGA10	0.493835	0.000888699	0.00637029
Inflammatory Response	COL4A2-CD93	0.493686	0.000892384	0.00637842
TGF-B Signaling	CLEC11A-ITGB1	0.493687	0.000892358	0.00637842
Epithelial Mesenchymal Transition	C3-ADRA2A	0.493713	0.000891705	0.00637842
Angiogenesis	PODXL-SELL	0.493557	0.000895606	0.00639536
TGF-B Signaling	CD99-CD81	0.493421	0.000898997	0.00641347
TGF-B Signaling	RPS19-C5AR1	0.493346	0.000900876	0.00642077
TNF-A Signaling via NFKB	SEMA4A-PLXND1	0.49315	0.000905791	0.00644968
Angiogenesis	C3-ADRA2A	0.493078	0.000907612	0.00645652
TGF-B Signaling	MMRN2-CLEC14A	0.492898	0.000912165	0.00648276
Epithelial Mesenchymal Transition	HLA-G-LILRB2	0.492717	0.000916758	0.00650309
TGF-B Signaling	CD14-RIPK1	0.492747	0.000915986	0.00650309
Epithelial Mesenchymal Transition	APOE-LDLR	0.492538	0.000921324	0.00652931
Inflammatory Response	SEMA7A-ITGB1	0.492292	0.000927618	0.00656771
Epithelial Mesenchymal Transition	HLA-B-LILRB2	0.49182	0.000939819	0.00664782
Inflammatory Response	LAMB1-ITGB1	0.491729	0.000942197	0.00665837
Angiogenesis	ANGPTL4-TIE1	0.491667	0.000943816	0.00666354
Epithelial Mesenchymal Transition	C3-IFITM1	0.491379	0.000951353	0.00671043
TGF-B Signaling	COL4A5-ITGA11	0.491149	0.000957435	0.006747
Inflammatory Response	VWF-LRP1	0.491025	0.000960716	0.00676376
Inflammatory Response	TFPI-LRP1	0.490938	0.000963031	0.00677371
TGF-B Signaling	PDGFD-PDGFRA	0.490782	0.000967186	0.00679657
TGF-B Signaling	COL5A2-ITGA11	0.490452	0.000976024	0.00685226
Inflammatory Response	MFGE8-PDGFRB	0.4903	0.000980116	0.00687455
Epithelial Mesenchymal Transition	EFEMP1-EGFR	0.490161	0.000983871	0.00689444
TNF-A Signaling via NFKB	PKM-CD44	0.489986	0.000988631	0.00692134
Inflammatory Response	BMP2-GPC1	0.489946	0.000989703	0.00692239
TGF-B Signaling	IL1RN-IL1R2	0.489778	0.000994313	0.00694304
TNF-A Signaling via NFKB	IL16-KCNJ15	0.489771	0.000994507	0.00694304
Inflammatory Response	TGFB1-ITGB1	0.489735	0.000995468	0.0069433
Angiogenesis	SERPINE1-LRP1	0.48954	0.00100082	0.00697415
Inflammatory Response	THBS1-LRP1	0.489358	0.00100584	0.00700261
Epithelial Mesenchymal Transition	CXCL8-SDC3	0.488989	0.00101609	0.00706744
Epithelial Mesenchymal Transition	HP-CD163	0.488794	0.00102154	0.00709876
Angiogenesis	DLL1-NOTCH4	0.48876	0.0010225	0.00709888
TNF-A Signaling via NFKB	NRG4-ERBB2	-0.488615	0.00102656	0.00712049
Epithelial Mesenchymal Transition	AREG-EGFR	0.488515	0.0010294	0.00713354
Inflammatory Response	PDGFB-PDGFRB	0.488086	0.00104154	0.0072103
Angiogenesis	ANGPTL4-SDC4	0.488056	0.0010424	0.0072103
Epithelial Mesenchymal Transition	VCAM1-ITGB1	0.487969	0.0010449	0.00722029
TNF-A Signaling via NFKB	ACTR2-ADRB2	0.487939	0.00104576	0.00722029
Epithelial Mesenchymal Transition	COL1A1-ITGA5	0.487905	0.00104673	0.0072203
Inflammatory Response	COMP-ITGA5	0.487605	0.00105534	0.00727302
TGF-B Signaling	COL6A3-ITGA3	0.487438	0.00106018	0.00729966
TGF-B Signaling	CD14-TLR1	0.487244	0.0010658	0.00733164
TGF-B Signaling	FN1-DPP4	0.486871	0.00107671	0.00739993
Epithelial Mesenchymal Transition	CCL3-CCR5	0.486825	0.00107807	0.00740246
TNF-A Signaling via NFKB	CCL11-DPP4	0.486608	0.00108444	0.00743943
Angiogenesis	LAMA2-ITGA7	0.486499	0.00108767	0.00745476
Inflammatory Response	TIMP2-ITGB1	0.486258	0.00109485	0.00749712
TNF-A Signaling via NFKB	MXRA5-AXL	0.486059	0.00110079	0.00753094
Inflammatory Response	L1CAM-ITGA5	0.48598	0.00110314	0.00754011
TGF-B Signaling	SEMA3B-NRP2	0.485776	0.00110929	0.00757529
Inflammatory Response	GPC3-LRP1	0.485689	0.00111192	0.00757945
TNF-A Signaling via NFKB	C3-IFITM1	0.485717	0.00111105	0.00757945
Epithelial Mesenchymal Transition	HP-ITGAM	0.485628	0.00111376	0.00758509
Inflammatory Response	SPON2-ITGA5	0.485481	0.00111821	0.00760851
Epithelial Mesenchymal Transition	PTHLH-ADRB2	0.48544	0.00111946	0.00761012
TGF-B Signaling	LPL-LRP1	0.485357	0.00112198	0.00762036
Angiogenesis	CCL2-CCR1	0.48501	0.0011326	0.00768551
Angiogenesis	FSTL1-DIP2A	0.484759	0.00114032	0.00773059
TGF-B Signaling	APP-GPC1	0.484727	0.0011413	0.00773059
Epithelial Mesenchymal Transition	LAMB1-ITGA7	0.48455	0.00114679	0.00776077
TGF-B Signaling	COL7A1-ITGA1	0.484294	0.00115478	0.00780076
Angiogenesis	CD14-ITGA4	0.484308	0.00115434	0.00780076
Angiogenesis	TGFB1-CAV1	0.484245	0.0011563	0.00780396
Inflammatory Response	JAM3-ITGAM	0.484124	0.0011601	0.00782257
TGF-B Signaling	PRG4-CD44	0.484002	0.00116392	0.00784134
Epithelial Mesenchymal Transition	COL4A5-ITGA1	0.483853	0.00116861	0.00786563
TGF-B Signaling	ANGPTL2-LILRB3	0.483821	0.00116963	0.00786563
TGF-B Signaling	LPL-SDC1	0.483692	0.00117371	0.00788603
TGF-B Signaling	ARPC5-ADRB2	0.483486	0.00118028	0.00792306
Angiogenesis	FN1-PLAUR	0.483328	0.0011853	0.00794966
Epithelial Mesenchymal Transition	HLA-DMB-CD4	0.483185	0.00118989	0.00797336
Epithelial Mesenchymal Transition	ANGPTL4-CDH5	0.483134	0.00119153	0.00797719
TGF-B Signaling	GNAI2-FPR1	0.483098	0.00119268	0.00797779
Epithelial Mesenchymal Transition	ACTR2-LDLR	0.482969	0.00119684	0.0079985
Angiogenesis	COL5A1-ITGA1	0.482724	0.00120477	0.00804429
Angiogenesis	RTN4-CNTNAP1	0.482424	0.00121453	0.0080951
TNF-A Signaling via NFKB	LPL-CD44	0.482442	0.00121393	0.0080951
Epithelial Mesenchymal Transition	IL23A-IL12RB2	0.482264	0.00121976	0.0081227
TGF-B Signaling	FN1-IL17RC	0.482082	0.00122574	0.00814808
TGF-B Signaling	COL4A1-ITGB1	0.482099	0.00122518	0.00814808
TGF-B Signaling	LIF-IL6ST	0.481899	0.0012318	0.00818109
Angiogenesis	LAMC1-CD44	0.481402	0.00124834	0.00828364
TGF-B Signaling	COL18A1-ITGA5	0.481321	0.00125106	0.00828729
Epithelial Mesenchymal Transition	CD48-CD2	0.48132	0.0012511	0.00828729
Angiogenesis	THBS2-NOTCH4	0.481132	0.00125741	0.00832172
Epithelial Mesenchymal Transition	VWF-ITGB1	0.48099	0.00126219	0.00834375
TNF-A Signaling via NFKB	RARRES2-CMKLR1	0.480902	0.00126518	0.00834375
Inflammatory Response	LAMA4-ITGA3	0.480942	0.00126382	0.00834375
TGF-B Signaling	C3-CD81	0.480924	0.00126443	0.00834375
Epithelial Mesenchymal Transition	GNAI2-CAV1	0.480749	0.00127038	0.00837068
Epithelial Mesenchymal Transition	CCL5-SDC4	0.48057	0.00127646	0.00840339
Epithelial Mesenchymal Transition	VTN-ITGA5	0.480444	0.00128079	0.00842445
Inflammatory Response	CXCL12-SDC4	0.480339	0.00128437	0.00844062
TNF-A Signaling via NFKB	FGF1-CD44	0.480054	0.0012942	0.00849782
TNF-A Signaling via NFKB	SERPINE2-LRP1	0.480008	0.0012958	0.00850085
Epithelial Mesenchymal Transition	ICOSLG-ICOS	0.479948	0.00129787	0.00850701
Angiogenesis	PROC-PROCR	0.479825	0.00130215	0.00852758
Angiogenesis	TGFB1-ACVRL1	0.479634	0.00130881	0.00856374
Epithelial Mesenchymal Transition	BMP8B-PLAUR	0.479424	0.00131614	0.0086042
Epithelial Mesenchymal Transition	TGFB1-TGFBR3	0.479285	0.00132103	0.00862757
TGF-B Signaling	LPL-CD44	0.479257	0.00132201	0.00862757
TGF-B Signaling	PTHLH-ADRB2	0.478924	0.00133379	0.00867375
TNF-A Signaling via NFKB	CXCL8-KDR	0.478911	0.00133427	0.00867375
TGF-B Signaling	COL27A1-ITGA1	0.478941	0.0013332	0.00867375
TGF-B Signaling	CD99-CD99L2	0.478894	0.00133487	0.00867375
Epithelial Mesenchymal Transition	AREG-ERBB3	0.478949	0.00133291	0.00867375
TGF-B Signaling	TGFB1-TGFBR1	0.478804	0.00133806	0.00868696
TGF-B Signaling	MMRN2-CD248	0.478739	0.00134038	0.00869453
Epithelial Mesenchymal Transition	LAMA4-ITGA7	0.478449	0.00135075	0.00874455
TNF-A Signaling via NFKB	ICAM2-ITGAL	0.478412	0.00135208	0.00874455
TNF-A Signaling via NFKB	CXCL8-SDC1	0.478453	0.00135062	0.00874455
Inflammatory Response	COL1A2-CD93	0.478393	0.00135275	0.00874455
Inflammatory Response	INHBA-BAMBI	0.478202	0.00135967	0.00878167
TGF-B Signaling	ANGPTL2-TLR4	0.478045	0.00136534	0.00880316
Inflammatory Response	A2M-LRP1	0.478068	0.00136451	0.00880316
Inflammatory Response	COL1A1-CD93	0.477984	0.00136756	0.00880992
TNF-A Signaling via NFKB	LAMA5-CD44	0.477767	0.00137544	0.00885304
Angiogenesis	S100A8-CD36	0.477714	0.00137737	0.00885791
Epithelial Mesenchymal Transition	LAMB1-ITGA1	0.477559	0.00138305	0.00887235
TNF-A Signaling via NFKB	HLA-E-CD8B	0.477556	0.00138316	0.00887235
Angiogenesis	ANOS1-FGFR1	0.477604	0.00138139	0.00887235
TGF-B Signaling	COL6A1-ITGA3	0.477085	0.00140052	0.00897601
Angiogenesis	ANGPT2-ITGA5	0.476951	0.00140551	0.00900033
TGF-B Signaling	PDGFA-PDGFRA	0.476861	0.00140885	0.00901399
TGF-B Signaling	PTGS2-ALOX5	0.476771	0.00141223	0.0090244
Angiogenesis	COL4A1-ITGA1	0.476753	0.00141288	0.0090244
Epithelial Mesenchymal Transition	SPP1-ITGA4	0.476655	0.00141656	0.0090402
TGF-B Signaling	LAMB1-ITGA7	0.476305	0.00142971	0.00911637
TGF-B Signaling	MXRA5-PILRA	0.476154	0.00143545	0.00913747
Epithelial Mesenchymal Transition	HLA-A-LILRB2	0.476178	0.00143452	0.00913747
TNF-A Signaling via NFKB	CXCL11-DPP4	0.476109	0.00143714	0.00914044
TGF-B Signaling	ENTPD1-ADORA2B	0.476022	0.00144045	0.00915375
TNF-A Signaling via NFKB	APOE-LDLR	0.475922	0.00144427	0.00917026
Epithelial Mesenchymal Transition	MIF-CXCR4	0.475856	0.00144676	0.00917829
TGF-B Signaling	ADM-CALCRL	0.475737	0.00145131	0.00919939
TGF-B Signaling	ANG-PLXNB2	0.47566	0.00145427	0.00921038
Inflammatory Response	TFPI-F3	0.475169	0.0014732	0.00932238
Angiogenesis	PTGS2-ALOX5	0.475087	0.00147637	0.00933461
Epithelial Mesenchymal Transition	HLA-DPB1-CD4	0.475004	0.0014796	0.00934716
Angiogenesis	PGF-NRP2	0.47494	0.0014821	0.00935503
Epithelial Mesenchymal Transition	VCAN-TLR2	0.47485	0.0014856	0.0093643
Angiogenesis	SPON2-ITGA4	0.474839	0.00148606	0.0093643
Epithelial Mesenchymal Transition	TIMP3-CD44	0.474728	0.0014904	0.00938375
TGF-B Signaling	LAMB2-ITGB1	0.474594	0.00149565	0.00940893
Epithelial Mesenchymal Transition	TGFB1-TGFBR2	0.474495	0.00149955	0.00941392
Inflammatory Response	SEMA7A-ITGA1	0.474523	0.00149845	0.00941392
TGF-B Signaling	ICAM1-ITGAX	0.474478	0.00150021	0.00941392
Epithelial Mesenchymal Transition	RARRES1-NRP2	0.474345	0.00150545	0.00942153
TNF-A Signaling via NFKB	INHBA-ENG	0.47432	0.00150644	0.00942153
TNF-A Signaling via NFKB	FN1-CD79A	0.474371	0.00150444	0.00942153
TNF-A Signaling via NFKB	ADAM9-ITGA6	0.474337	0.0015058	0.00942153
Epithelial Mesenchymal Transition	THBS1-ITGA6	0.47409	0.00151558	0.00946133
Angiogenesis	RARRES1-NRP2	0.474065	0.00151659	0.00946133
TGF-B Signaling	COL8A2-ITGA11	0.474103	0.00151507	0.00946133
TNF-A Signaling via NFKB	C3-CD46	0.473969	0.00152038	0.00947714
TNF-A Signaling via NFKB	ADAM17-ITGA5	0.473817	0.00152648	0.00950722
Epithelial Mesenchymal Transition	INHBA-BAMBI	0.473757	0.00152887	0.00951427
Epithelial Mesenchymal Transition	RNASE2-TLR2	0.47361	0.00153478	0.00952734
TNF-A Signaling via NFKB	IL18BP-IL6R	0.473627	0.00153408	0.00952734
Inflammatory Response	BGN-TLR2	0.473636	0.00153371	0.00952734
TGF-B Signaling	CCL11-CXCR3	0.473416	0.00154259	0.00956004
Angiogenesis	ANGPTL2-ITGA5	0.473416	0.0015426	0.00956004
Inflammatory Response	HBEGF-CD9	0.473263	0.00154878	0.00959042
TNF-A Signaling via NFKB	LAMA3-CD44	0.472901	0.00156353	0.0096738
TNF-A Signaling via NFKB	CLEC2B-KLRF1	0.472821	0.00156679	0.00968594
TGF-B Signaling	ANXA2-TLR2	0.472789	0.00156811	0.00968616
Epithelial Mesenchymal Transition	THBS1-SDC4	0.472748	0.00156977	0.00968842
TGF-B Signaling	FGF1-NRP1	0.472485	0.00158062	0.00974738
Epithelial Mesenchymal Transition	HLA-DRA-CD4	0.472406	0.00158387	0.00975939
Epithelial Mesenchymal Transition	SLIT3-ROBO4	0.472339	0.00158665	0.00976852
TGF-B Signaling	MIF-CD44	0.472291	0.00158862	0.00977261
TGF-B Signaling	TNF-TNFRSF1B	0.472223	0.00159147	0.00978213
Epithelial Mesenchymal Transition	IL7-IL7R	0.472149	0.00159452	0.00979284
TGF-B Signaling	VCAM1-ITGA9	0.472002	0.00160064	0.00982238
Epithelial Mesenchymal Transition	PLAU-PLAUR	0.471914	0.00160432	0.00983695
TNF-A Signaling via NFKB	SPARC-ENG	0.471756	0.00161096	0.00986962
TGF-B Signaling	GRN-TNFRSF1B	0.471569	0.0016188	0.0099046
TGF-B Signaling	C5-C5AR1	0.471557	0.00161931	0.0099046
TNF-A Signaling via NFKB	RARRES2-CCRL2	0.470761	0.00165318	0.0101035
TGF-B Signaling	PAM-FAP	0.470683	0.00165655	0.0101113
TGF-B Signaling	CXCL2-DPP4	0.470669	0.00165715	0.0101113
Angiogenesis	LY86-CD180	0.470609	0.00165972	0.0101188
TGF-B Signaling	F8-LRP1	0.470031	0.00168479	0.0102633
Angiogenesis	VTN-PLAUR	0.469951	0.00168831	0.0102733
TGF-B Signaling	CIRBP-TREM1	0.469931	0.00168918	0.0102733
TNF-A Signaling via NFKB	C3-CD81	0.469743	0.00169744	0.0103152
Epithelial Mesenchymal Transition	TGFB1-TGFBR1	0.469504	0.00170799	0.0103709
Angiogenesis	COL14A1-ITGB1	0.469458	0.00171001	0.0103748
TGF-B Signaling	IL10-IL10RA	0.468961	0.00173214	0.0104971
TGF-B Signaling	COL12A1-ITGA11	0.468942	0.00173297	0.0104971
TNF-A Signaling via NFKB	COL6A6-CD44	0.468766	0.00174086	0.0105364
Angiogenesis	PDGFA-PDGFRB	0.468498	0.00175295	0.0105912
Epithelial Mesenchymal Transition	FN1-ROBO4	0.468472	0.00175414	0.0105912
TGF-B Signaling	COL3A1-ITGA11	0.468528	0.00175159	0.0105912
Epithelial Mesenchymal Transition	PKM-CD44	0.468278	0.00176294	0.0106256
Angiogenesis	LAMB1-ITGB1	0.468288	0.00176246	0.0106256
Angiogenesis	C3-CD46	0.468252	0.00176409	0.0106256
TGF-B Signaling	PKM-CD44	0.467817	0.00178401	0.0107284
Epithelial Mesenchymal Transition	COL14A1-ITGA1	0.467843	0.00178282	0.0107284
Angiogenesis	ENTPD1-ADORA2B	0.467419	0.00180237	0.0108214
Angiogenesis	ARPC5-ADRB2	0.467439	0.00180145	0.0108214
TNF-A Signaling via NFKB	SEMA3D-PLXND1	0.466912	0.00182601	0.0109546
TGF-B Signaling	PLAU-ST14	0.466675	0.00183713	0.0110064
TNF-A Signaling via NFKB	CCL11-CXCR3	0.466666	0.00183758	0.0110064
Epithelial Mesenchymal Transition	VCAM1-ITGB7	0.466349	0.00185258	0.0110697
TNF-A Signaling via NFKB	TNFSF14-TNFRSF14	0.466397	0.0018503	0.0110697
TNF-A Signaling via NFKB	IGF1-IGF2R	0.466366	0.00185176	0.0110697
Angiogenesis	GPC3-VSIG10L	0.466193	0.00186001	0.0110965
TGF-B Signaling	CSF1-CSF3R	0.466196	0.00185983	0.0110965
TGF-B Signaling	COL8A2-ITGB1	0.465965	0.00187087	0.0111524
Epithelial Mesenchymal Transition	TGFB1-ACVRL1	0.465724	0.00188248	0.0112127
TNF-A Signaling via NFKB	SEMA7A-PLXNC1	0.465626	0.00188717	0.0112317
Epithelial Mesenchymal Transition	L1CAM-ITGA5	0.465324	0.00190182	0.0113099
TGF-B Signaling	VEGFA-NRP2	0.465173	0.00190918	0.0113447
TNF-A Signaling via NFKB	THBS1-SDC4	0.465047	0.00191531	0.0113721
Inflammatory Response	SEMA5A-PLXNA1	0.464928	0.00192116	0.0113935
Angiogenesis	ANGPTL2-TIE1	0.464912	0.00192195	0.0113935
Epithelial Mesenchymal Transition	ANGPT2-ITGA5	0.464838	0.00192556	0.011406
Epithelial Mesenchymal Transition	HRAS-CAV1	0.464798	0.00192752	0.0114077
TGF-B Signaling	ADAM10-NOTCH2	0.464771	0.00192889	0.0114077
Inflammatory Response	VTN-ITGA5	0.464648	0.00193491	0.0114343
Epithelial Mesenchymal Transition	PTHLH-GPR84	0.464518	0.00194138	0.0114634
TGF-B Signaling	PTGS2-CAV1	0.464024	0.00196595	0.0115964
Angiogenesis	CXCL2-DPP4	0.464003	0.00196699	0.0115964
TGF-B Signaling	INHBA-BAMBI	0.463858	0.00197426	0.0116119
TNF-A Signaling via NFKB	IL16-KCND2	0.463916	0.00197136	0.0116119
Angiogenesis	CXCL3-ADRA2A	0.463882	0.00197306	0.0116119
TGF-B Signaling	SERPINE2-LRP1	0.463746	0.00197992	0.0116282
TNF-A Signaling via NFKB	PTPN6-CD300LF	0.463742	0.00198013	0.0116282
TGF-B Signaling	SEMA4A-LILRB2	0.463702	0.00198213	0.0116292
Angiogenesis	PROC-ITGAM	0.463652	0.00198466	0.0116292
Inflammatory Response	C3-LRP1	0.463646	0.00198494	0.0116292
Angiogenesis	PTGS2-CAV1	0.4632	0.00200756	0.0117525
TGF-B Signaling	FN1-ITGA8	0.463043	0.00201562	0.0117905
Epithelial Mesenchymal Transition	CXCL12-ADRA2A	0.462695	0.00203348	0.0118857
Inflammatory Response	COL4A1-CD93	0.462555	0.00204069	0.0119186
Angiogenesis	PROS1-TYRO3	0.462453	0.00204597	0.0119401
Epithelial Mesenchymal Transition	CCL5-CCR1	0.462399	0.0020488	0.0119474
TGF-B Signaling	MFNG-NOTCH1	0.462353	0.00205115	0.0119518
Inflammatory Response	TGFB1-ENG	0.462277	0.00205511	0.0119563
Angiogenesis	LAMC2-CD44	0.462289	0.00205449	0.0119563
TNF-A Signaling via NFKB	GIP-ADRB2	0.462101	0.00206432	0.0119913
Angiogenesis	COL4A2-ITGA1	0.462108	0.00206396	0.0119913
Angiogenesis	SERPINE1-ITGB5	0.461977	0.0020708	0.0120196
Angiogenesis	CD14-TLR4	0.461754	0.00208252	0.0120783
TGF-B Signaling	LUM-ITGB1	0.461648	0.00208808	0.0120919
TNF-A Signaling via NFKB	IL7-IL7R	0.46166	0.00208746	0.0120919
TNF-A Signaling via NFKB	CXCL12-AVPR1A	0.461496	0.00209614	0.0121198
TGF-B Signaling	COL5A3-ITGA11	0.461526	0.00209454	0.0121198
Epithelial Mesenchymal Transition	VEGFA-KDR	0.461417	0.00210031	0.0121346
TGF-B Signaling	FN1-ITGA6	0.461367	0.00210298	0.0121407
TGF-B Signaling	COL5A3-ITGB1	0.461327	0.00210511	0.0121436
TGF-B Signaling	C1QB-LRP1	0.461264	0.00210848	0.0121537
TGF-B Signaling	THBS1-LRP5	0.461023	0.00212131	0.0122183
Epithelial Mesenchymal Transition	A2M-LRP1	0.460988	0.00212318	0.0122197
TGF-B Signaling	COL4A1-ITGA3	0.460912	0.00212727	0.0122262
TNF-A Signaling via NFKB	ADM-GPR84	0.460906	0.00212757	0.0122262
Epithelial Mesenchymal Transition	BMP2-ENG	0.460551	0.00214672	0.0123268
TNF-A Signaling via NFKB	COL1A1-CD93	0.460154	0.00216831	0.0124413
TGF-B Signaling	SEMA5A-PLXNA1	0.460102	0.00217113	0.0124479
TGF-B Signaling	FN1-ITGB7	0.460057	0.00217361	0.0124526
TGF-B Signaling	BMP2-ENG	0.459994	0.00217705	0.0124628
Angiogenesis	HLA-A-ERBB2	-0.459963	0.00217874	0.012463
Epithelial Mesenchymal Transition	SPP1-ITGA5	0.459913	0.00218145	0.012469
TNF-A Signaling via NFKB	SEMA7A-ITGA1	0.459844	0.00218525	0.0124712
Inflammatory Response	IL1B-IL1RAP	0.459862	0.0021843	0.0124712
Angiogenesis	CD1D-LILRB2	0.459816	0.00218682	0.0124712
Epithelial Mesenchymal Transition	MMRN2-CD93	0.459774	0.00218909	0.0124747
Angiogenesis	FBN1-ITGA5	0.459653	0.00219581	0.012494
Inflammatory Response	ANGPTL4-ITGA5	0.459672	0.00219472	0.012494
TNF-A Signaling via NFKB	RARRES1-NRP2	0.459592	0.00219914	0.012494
Epithelial Mesenchymal Transition	LPL-CD44	0.459606	0.00219839	0.012494
TNF-A Signaling via NFKB	ICAM4-ITGAM	0.459516	0.00220333	0.0125083
Angiogenesis	TGFB1-ENG	0.45945	0.00220699	0.0125196
Inflammatory Response	GNAI2-FPR1	0.459377	0.00221106	0.0125333
Angiogenesis	ICAM1-ITGAM	0.459344	0.00221291	0.0125342
Epithelial Mesenchymal Transition	ANGPT1-ITGA5	0.459272	0.00221691	0.0125474
TGF-B Signaling	ADM-RAMP3	0.459198	0.00222099	0.0125611
TGF-B Signaling	VEGFA-CD44	0.459045	0.00222957	0.0126001
Angiogenesis	ADAM10-TSPAN5	0.458756	0.00224578	0.0126821
TGF-B Signaling	B2M-LILRB2	0.458656	0.00225143	0.0127045
TGF-B Signaling	EFEMP2-PLSCR4	0.458303	0.00227139	0.0128075
TGF-B Signaling	RTN4-S1PR2	0.458265	0.00227354	0.01281
Inflammatory Response	SPP1-S1PR1	0.45772	0.00230478	0.0129763
TGF-B Signaling	CSPG4-ITGB1	0.457634	0.00230969	0.0129942
TNF-A Signaling via NFKB	EFNB2-EPHA3	-0.457481	0.00231853	0.0130341
TGF-B Signaling	MMP2-CCR2	0.457132	0.00233884	0.0131385
Epithelial Mesenchymal Transition	CIRBP-TREM1	0.456725	0.00236268	0.0132625
TGF-B Signaling	LILRB4-LAIR1	0.456663	0.00236633	0.013273
Inflammatory Response	RTN4-GJB2	0.456535	0.00237389	0.0132956
TGF-B Signaling	LIPC-LRP1	0.456562	0.00237231	0.0132956
TGF-B Signaling	LGALS9-COLEC12	0.456442	0.00237937	0.0133163
Inflammatory Response	TGFB1-ACVR1	0.456378	0.00238318	0.0133277
TGF-B Signaling	LAMA1-ITGA1	0.456237	0.00239157	0.0133646
TGF-B Signaling	LRPAP1-LRP1	0.456197	0.00239396	0.013368
Epithelial Mesenchymal Transition	ANXA2-ROBO4	0.455918	0.0024106	0.013451
Inflammatory Response	ANGPTL2-ITGA5	0.455801	0.00241764	0.0134802
TGF-B Signaling	TGM2-ITGA4	0.455561	0.00243209	0.0135507
Inflammatory Response	LAMB1-ITGA3	0.455392	0.00244227	0.0135873
TGF-B Signaling	CCL4-CCR1	0.455419	0.00244067	0.0135873
Inflammatory Response	PDGFD-PDGFRB	0.455355	0.00244454	0.0135899
Angiogenesis	FN1-ITGA6	0.455268	0.00244983	0.0136091
Inflammatory Response	THBS2-NOTCH3	0.455105	0.00245974	0.0136394
TGF-B Signaling	TGFB1-VASN	0.455122	0.00245873	0.0136394
Epithelial Mesenchymal Transition	CD48-CD244	0.455089	0.00246073	0.0136394
Inflammatory Response	SEMA3A-NRP2	0.455053	0.0024629	0.0136414
TNF-A Signaling via NFKB	A2M-LRP1	0.454886	0.00247315	0.013688
Angiogenesis	IL10-IFNLR1	0.454626	0.00248912	0.0137663
Angiogenesis	SPP1-CD44	0.454451	0.00249993	0.0138159
TGF-B Signaling	BMP2-GPC1	0.454394	0.00250342	0.013825
Epithelial Mesenchymal Transition	COL15A1-ITGA1	0.454323	0.00250783	0.0138391
Epithelial Mesenchymal Transition	S100B-AGER	0.454289	0.00250995	0.0138407
Epithelial Mesenchymal Transition	LILRB4-LAIR1	0.454211	0.00251477	0.0138571
TNF-A Signaling via NFKB	ICAM4-ITGA4	0.453943	0.0025315	0.0139391
Angiogenesis	FGF1-NRP1	0.453708	0.00254627	0.0140101
Angiogenesis	ADAM12-SDC4	0.45365	0.0025499	0.0140198
Epithelial Mesenchymal Transition	PROC-PROCR	0.453524	0.00255786	0.0140533
Epithelial Mesenchymal Transition	S100A8-CD36	0.453434	0.00256351	0.0140561
TGF-B Signaling	HP-ITGAM	0.453426	0.00256399	0.0140561
Inflammatory Response	GNAS-ADRB2	0.453448	0.00256261	0.0140561
TGF-B Signaling	COL4A5-ITGA3	0.453391	0.00256621	0.014058
TNF-A Signaling via NFKB	CXCL10-TLR4	0.453204	0.00257811	0.0141129
Inflammatory Response	PROC-THBD	0.453079	0.00258603	0.0141459
TGF-B Signaling	MXRA5-ILDR1	0.452852	0.00260054	0.0142149
Angiogenesis	CXCL12-CXCR4	0.452813	0.00260308	0.0142184
TGF-B Signaling	COL8A1-ITGA10	0.452765	0.00260615	0.0142248
Epithelial Mesenchymal Transition	LYZ-ITGAL	0.452687	0.00261116	0.0142315
Epithelial Mesenchymal Transition	ARPC5-LDLR	0.45271	0.0026097	0.0142315
Epithelial Mesenchymal Transition	HLA-DPA1-CD4	0.452458	0.0026259	0.0143014
TGF-B Signaling	WNT10A-FZD1	0.452326	0.00263445	0.0143376
Angiogenesis	VEGFC-NRP2	0.452221	0.00264128	0.0143539
TGF-B Signaling	LAMA2-ITGA3	0.45223	0.00264067	0.0143539
Epithelial Mesenchymal Transition	L1CAM-ITGA4	0.452183	0.00264372	0.0143568
Angiogenesis	COL1A2-ITGA1	0.452148	0.00264599	0.0143587
TNF-A Signaling via NFKB	VEGFC-NRP2	0.452078	0.00265054	0.0143731
TNF-A Signaling via NFKB	SPP1-ITGA5	0.452015	0.00265466	0.014385
TGF-B Signaling	SLIT2-ROBO4	0.451926	0.00266048	0.0143892
TNF-A Signaling via NFKB	PLAU-PLAUR	0.451961	0.00265817	0.0143892
TGF-B Signaling	ADM-ADRB2	0.451915	0.00266118	0.0143892
Epithelial Mesenchymal Transition	TNFSF13B-CD40	0.451861	0.00266473	0.014398
TGF-B Signaling	VEGFB-KDR	0.451829	0.00266681	0.0143989
TGF-B Signaling	GIP-ADRB2	0.451621	0.00268045	0.0144562
TNF-A Signaling via NFKB	FN1-ITGA6	0.451608	0.00268128	0.0144562
TGF-B Signaling	WNT2B-FZD1	0.45153	0.00268643	0.0144735
TNF-A Signaling via NFKB	CXCL10-DPP4	0.451439	0.00269244	0.0144956
Inflammatory Response	SEMA4A-PLXND1	0.451317	0.00270053	0.0145286
Epithelial Mesenchymal Transition	ADAM9-ITGA6	0.451092	0.00271541	0.0145982
Epithelial Mesenchymal Transition	BST1-CAV1	0.45096	0.00272426	0.0146353
TGF-B Signaling	PTHLH-RAMP2	0.450771	0.00273686	0.0146925
Epithelial Mesenchymal Transition	ANGPTL4-SDC4	0.450487	0.00275598	0.0147846
Angiogenesis	CD14-RIPK1	0.450225	0.00277366	0.0148688
Angiogenesis	COL6A1-ITGA1	0.450019	0.00278767	0.0149276
TGF-B Signaling	ANXA1-FPR1	0.450005	0.00278861	0.0149276
Epithelial Mesenchymal Transition	LGALS3-ENG	0.449958	0.00279177	0.0149339
Angiogenesis	COL6A2-ITGA1	0.44964	0.00281357	0.0150398
Angiogenesis	PLAT-LRP1	0.449538	0.00282053	0.0150662
Epithelial Mesenchymal Transition	ICAM3-ITGAL	0.449386	0.002831	0.0151114
Angiogenesis	VEGFA-KDR	0.449183	0.00284505	0.0151648
Epithelial Mesenchymal Transition	SCGB3A1-MARCO	0.449195	0.00284424	0.0151648
Angiogenesis	LGALS3-ENG	0.449125	0.0028491	0.0151757
Angiogenesis	INHBA-SMAD3	0.448775	0.00287345	0.0152858
Epithelial Mesenchymal Transition	HLA-C-CD3D	0.448769	0.00287385	0.0152858
TNF-A Signaling via NFKB	CXCL8-ADRA2A	0.448565	0.00288819	0.0153512
TNF-A Signaling via NFKB	IL1B-IL1RAP	0.448294	0.00290724	0.0154415
TGF-B Signaling	SLIT3-ROBO2	0.448136	0.00291846	0.0154573
TGF-B Signaling	LGALS9-PTPRC	0.448178	0.00291546	0.0154573
TNF-A Signaling via NFKB	HSPA8-ADRB2	0.448222	0.00291236	0.0154573
TGF-B Signaling	GNAI2-EDNRA	0.448159	0.00291684	0.0154573
Angiogenesis	DLL3-NOTCH4	0.447894	0.00293566	0.0155375
Epithelial Mesenchymal Transition	TNFSF10-TNFRSF10B	0.447645	0.0029534	0.0156091
TGF-B Signaling	COL4A2-ITGB5	0.447617	0.00295543	0.0156091
TGF-B Signaling	COL21A1-ITGA11	0.44763	0.0029545	0.0156091
Angiogenesis	COL6A1-ITGA6	0.447533	0.00296146	0.0156299
TGF-B Signaling	MMP9-IFNAR1	0.447286	0.00297924	0.0157017
Angiogenesis	GNAI2-ADCY9	0.447301	0.00297816	0.0157017
Angiogenesis	CD22-PTPRC	0.44721	0.0029847	0.0157194
Angiogenesis	PRG4-TLR4	0.447076	0.00299438	0.0157373
TNF-A Signaling via NFKB	IL7-IL2RG	0.447081	0.00299406	0.0157373
Epithelial Mesenchymal Transition	CD58-CD2	0.447088	0.00299351	0.0157373
Angiogenesis	SELPLG-ITGAM	0.447003	0.00299974	0.0157544
Epithelial Mesenchymal Transition	FN1-CD79A	0.446945	0.00300391	0.0157653
Angiogenesis	TGFB3-TGFBR2	0.446837	0.00301181	0.0157957
TGF-B Signaling	COL6A2-ITGA3	0.446752	0.00301801	0.0158172
Angiogenesis	COL3A1-ITGA1	0.446559	0.00303209	0.0158798
Angiogenesis	SORBS1-ITGA1	0.446315	0.00305003	0.0159515
Inflammatory Response	LAMA4-CD44	0.446341	0.00304813	0.0159515
Inflammatory Response	APP-GPC1	0.44599	0.00307402	0.0160589
TGF-B Signaling	ANOS1-FGFR1	0.445979	0.00307483	0.0160589
Epithelial Mesenchymal Transition	ADAM28-ITGA4	0.445799	0.00308821	0.0161175
TGF-B Signaling	TNFSF12-TNFRSF12A	0.445633	0.0031006	0.016143
Epithelial Mesenchymal Transition	HLA-C-CD3G	0.445652	0.00309918	0.016143
Epithelial Mesenchymal Transition	COL6A1-ITGA6	0.445619	0.0031017	0.016143
Inflammatory Response	ADM-CALCRL	0.445701	0.00309557	0.016143
TNF-A Signaling via NFKB	MXRA5-AGER	0.445313	0.00312459	0.0162509
TNF-A Signaling via NFKB	SCT-GPR84	0.445254	0.00312907	0.0162517
TGF-B Signaling	COL1A2-CD36	0.44526	0.00312858	0.0162517
TNF-A Signaling via NFKB	LGALS9-COLEC12	0.44515	0.00313692	0.0162812
TNF-A Signaling via NFKB	PROC-PROCR	0.444974	0.0031502	0.0163388
TGF-B Signaling	IL16-CCR5	0.444936	0.00315309	0.0163425
TGF-B Signaling	DKK3-KREMEN1	0.444841	0.00316031	0.0163686
TNF-A Signaling via NFKB	SEMA3D-NRP2	0.444695	0.00317142	0.0164064
Epithelial Mesenchymal Transition	CYTL1-CCR2	0.444688	0.00317198	0.0164064
Angiogenesis	RPS19-C5AR1	0.444561	0.00318163	0.016445
Angiogenesis	THBS2-CD36	0.444446	0.00319042	0.0164791
TNF-A Signaling via NFKB	MXRA5-SIGLEC7	0.444415	0.0031928	0.01648
Epithelial Mesenchymal Transition	HSPA8-LDLR	0.444379	0.00319556	0.0164829
TNF-A Signaling via NFKB	MMRN2-CD93	0.444326	0.00319962	0.0164925
Epithelial Mesenchymal Transition	COL16A1-ITGA1	0.444049	0.00322097	0.0165912
Angiogenesis	IL1B-IL1R2	0.443987	0.00322576	0.0166045
TGF-B Signaling	COL4A2-ITGB1	0.443622	0.00325415	0.0167391
TNF-A Signaling via NFKB	APOE-TREM2	0.443441	0.00326825	0.0168002
Angiogenesis	CCL2-CCR10	0.443284	0.00328057	0.016852
Angiogenesis	CXCL8-KDR	0.443222	0.00328547	0.0168656
Angiogenesis	SEMA3C-NRP1	0.443049	0.00329911	0.016924
Inflammatory Response	THBS2-NOTCH4	0.442908	0.00331025	0.016958
Angiogenesis	SPP1-PTGER4	0.442934	0.0033082	0.016958
TGF-B Signaling	MFAP5-NOTCH1	0.442828	0.00331659	0.0169712
TGF-B Signaling	CXCL8-SDC1	0.442818	0.00331736	0.0169712
TNF-A Signaling via NFKB	CCL5-SDC1	0.442779	0.00332043	0.0169754
Angiogenesis	CXCL8-ADRA2A	0.442254	0.00336233	0.0171779
TNF-A Signaling via NFKB	CXCL12-ACKR3	0.442128	0.00337247	0.0172179
TGF-B Signaling	LAMA2-ITGB1	0.442056	0.00337826	0.0172358
Angiogenesis	INHBA-ENG	0.441584	0.00341647	0.0174172
TNF-A Signaling via NFKB	HP-TLR4	0.441525	0.00342125	0.0174172
Inflammatory Response	CXCL12-ITGA5	0.441503	0.00342311	0.0174172
TNF-A Signaling via NFKB	COL8A1-ITGA1	0.44152	0.00342165	0.0174172
TGF-B Signaling	CD22-PTPRC	0.441084	0.00345737	0.0175797
TNF-A Signaling via NFKB	HMGB1-CXCR4	0.441025	0.00346226	0.0175807
TGF-B Signaling	HLA-DMA-CD4	0.441026	0.00346215	0.0175807
Angiogenesis	FGF1-CD44	0.440909	0.00347182	0.0176173
TGF-B Signaling	CD99-PILRA	0.440729	0.00348667	0.0176807
TGF-B Signaling	NAMPT-INSR	0.440692	0.00348969	0.0176841
Angiogenesis	IL10-IL10RA	0.440286	0.0035235	0.0178434
Inflammatory Response	NAMPT-ITGA5	0.439954	0.00355134	0.0179722
Inflammatory Response	THBS1-LRP5	0.439764	0.00356741	0.0180292
Inflammatory Response	PDGFA-PDGFRA	0.439712	0.00357177	0.0180292
Inflammatory Response	MMRN2-CD93	0.439707	0.0035722	0.0180292
Epithelial Mesenchymal Transition	ANOS1-FGFR1	0.439789	0.00356525	0.0180292
Epithelial Mesenchymal Transition	SPON2-ITGA5	0.439669	0.00357542	0.0180333
TGF-B Signaling	ADM2-ADRB2	0.439186	0.00361651	0.0182283
Inflammatory Response	F13A1-ITGB1	0.438947	0.00363702	0.0183194
Angiogenesis	PROS1-AXL	0.438916	0.0036397	0.0183206
Epithelial Mesenchymal Transition	IL10-IFNLR1	0.438571	0.00366946	0.018458
TGF-B Signaling	SERPINA1-LRP1	0.438452	0.00367973	0.0184972
Epithelial Mesenchymal Transition	THBS1-PTPRJ	0.438412	0.00368326	0.0185026
TGF-B Signaling	COL4A5-ITGB1	0.438167	0.00370462	0.0185974
Epithelial Mesenchymal Transition	MMP9-IFNAR1	0.438078	0.0037124	0.018624
Angiogenesis	BGN-TLR4	0.437908	0.00372724	0.018686
TNF-A Signaling via NFKB	LIF-LIFR	0.437778	0.00373866	0.0187308
Inflammatory Response	ADAM12-SDC4	0.437497	0.00376348	0.0188425
TGF-B Signaling	EDN1-EDNRA	0.437315	0.00377961	0.0189107
Epithelial Mesenchymal Transition	DCN-TLR2	0.437209	0.0037891	0.0189455
Angiogenesis	NID1-ITGB1	0.43714	0.00379522	0.0189635
Inflammatory Response	TIMP2-CD44	0.437048	0.00380342	0.0189918
TGF-B Signaling	COL14A1-ITGA10	0.436977	0.0038098	0.019011
TGF-B Signaling	NAMPT-ITGB1	0.436722	0.00383269	0.0190998
Epithelial Mesenchymal Transition	IGF1-ITGA6	0.436724	0.00383249	0.0190998
TNF-A Signaling via NFKB	DKK3-KREMEN1	0.436618	0.003842	0.0191335
Epithelial Mesenchymal Transition	HLA-B-CD3D	0.436585	0.003845	0.0191358
TNF-A Signaling via NFKB	CXCL11-ADRA2A	0.436554	0.00384778	0.0191369
Angiogenesis	TNXB-ITGB1	0.436029	0.00389543	0.0193099
Inflammatory Response	TGFB1-ACVRL1	0.436109	0.00388814	0.0193099
Epithelial Mesenchymal Transition	PDPN-CLEC1B	0.436051	0.00389349	0.0193099
Epithelial Mesenchymal Transition	PDGFC-PDGFRA	0.436053	0.00389329	0.0193099
TGF-B Signaling	GNAS-ADCY9	0.436083	0.00389055	0.0193099
TNF-A Signaling via NFKB	GZMA-F2R	0.435985	0.00389951	0.0193174
TGF-B Signaling	SORBS1-ITGA1	0.435921	0.0039053	0.0193333
Angiogenesis	LAMA2-ITGA6	0.435843	0.00391243	0.0193512
Angiogenesis	IL10-IL10RB	0.435825	0.00391408	0.0193512
TGF-B Signaling	RARRES1-NRP2	0.43557	0.00393751	0.0194543
TGF-B Signaling	CCL4-CCR5	0.435485	0.00394535	0.0194802
Angiogenesis	TGFB1-CXCR4	0.435294	0.00396306	0.0195547
Epithelial Mesenchymal Transition	S100A8-AGER	0.435222	0.00396971	0.0195619
Inflammatory Response	BMP2-ENG	0.435246	0.00396746	0.0195619
TGF-B Signaling	COL18A1-ITGA1	0.435103	0.00398078	0.0196035
Angiogenesis	TNXB-SDC1	0.434936	0.00399629	0.019667
TGF-B Signaling	CCL5-SDC1	0.434751	0.00401366	0.0197395
TNF-A Signaling via NFKB	THBS1-LRP1	0.434679	0.00402038	0.0197596
Angiogenesis	NAMPT-ITGB1	0.434503	0.00403691	0.0198279
TGF-B Signaling	SELPLG-SIGLEC5	0.434381	0.00404839	0.0198713
TGF-B Signaling	HP-CD163	0.434283	0.00405768	0.0199038
Epithelial Mesenchymal Transition	FGF1-CD44	0.434144	0.00407081	0.0199552
Angiogenesis	TGFB1-TGFBR2	0.433973	0.00408706	0.0199957
Angiogenesis	S100A8-CD69	0.434028	0.00408186	0.0199957
Angiogenesis	COMP-CD36	0.433994	0.00408505	0.0199957
TNF-A Signaling via NFKB	HMGB1-HAVCR2	0.433594	0.00412323	0.0201595
TNF-A Signaling via NFKB	TGFB3-ACVR1	0.433487	0.00413358	0.0201843
TGF-B Signaling	PROC-PROCR	0.433486	0.00413368	0.0201843
Angiogenesis	GIP-ADRB2	0.433412	0.0041408	0.0202059
Angiogenesis	TGFB1-SMAD3	0.433149	0.00416611	0.0203162
Epithelial Mesenchymal Transition	GIP-ADRB2	0.432891	0.00419114	0.020425
Inflammatory Response	TGM2-SDC4	0.432531	0.00422631	0.0205831
Epithelial Mesenchymal Transition	MFNG-NOTCH1	0.432115	0.00426724	0.0207689
TGF-B Signaling	CALM3-MYLK	0.431928	0.00428571	0.0208048
TGF-B Signaling	CALM2-MYLK	0.431928	0.00428571	0.0208048
TGF-B Signaling	CALM1-MYLK	0.431928	0.00428571	0.0208048
Epithelial Mesenchymal Transition	B2M-CD3G	0.431995	0.00427907	0.0208048
Epithelial Mesenchymal Transition	TGFB3-ACVRL1	0.431773	0.00430113	0.0208527
TGF-B Signaling	COL3A1-DDR2	0.431801	0.00429836	0.0208527
TGF-B Signaling	PGF-NRP1	0.431601	0.00431829	0.0209224
Epithelial Mesenchymal Transition	B2M-CD3D	0.431571	0.00432133	0.0209236
Angiogenesis	B2M-TFRC	0.431509	0.00432747	0.0209398
Inflammatory Response	COL18A1-GPC1	0.431436	0.00433478	0.0209617
TGF-B Signaling	CX3CL1-CX3CR1	0.431248	0.00435364	0.0210393
Inflammatory Response	LAMB1-ITGA1	0.431169	0.00436163	0.0210552
Epithelial Mesenchymal Transition	COL8A1-ITGA1	0.43116	0.00436253	0.0210552
Epithelial Mesenchymal Transition	COL6A2-ITGA1	0.431085	0.00437012	0.0210782
Angiogenesis	PDPN-CLEC1B	0.430816	0.0043973	0.0211957
TNF-A Signaling via NFKB	PRG4-TLR4	0.430701	0.00440898	0.0212384
Epithelial Mesenchymal Transition	PLAU-ITGA5	0.430453	0.00443425	0.0213464
Angiogenesis	PRG4-TLR2	0.430328	0.00444702	0.0213941
Epithelial Mesenchymal Transition	COL6A1-ITGA1	0.430278	0.00445211	0.0214049
TGF-B Signaling	EFEMP1-EGFR	0.430119	0.00446845	0.0214698
Epithelial Mesenchymal Transition	VEGFA-NRP1	0.43008	0.00447249	0.0214754
TGF-B Signaling	TGFB1-SMAD3	0.429956	0.00448527	0.021523
Inflammatory Response	CXCL12-ACKR3	0.429863	0.00449488	0.0215553
Angiogenesis	THBS2-ITGA6	0.429738	0.00450779	0.0215897
Angiogenesis	COL8A1-ITGA1	0.429764	0.00450507	0.0215897
Angiogenesis	SEMA3A-NRP2	0.429396	0.00454339	0.0217463
Inflammatory Response	COL4A2-ITGB1	0.42917	0.00456697	0.0218295
Angiogenesis	COL1A2-CD36	0.429191	0.00456478	0.0218295
TGF-B Signaling	COL10A1-ITGA11	0.429146	0.0045695	0.0218295
Angiogenesis	CCL4-CCR1	0.429005	0.00458431	0.0218863
TNF-A Signaling via NFKB	RETN-CAP1	0.428679	0.00461871	0.0220365
Angiogenesis	VCAN-ITGA4	0.428563	0.00463108	0.0220815
Inflammatory Response	COL18A1-ITGA5	0.428408	0.00464746	0.0221455
Inflammatory Response	COL6A1-ITGB1	0.42836	0.00465264	0.0221561
TNF-A Signaling via NFKB	ADAM12-SDC4	0.428258	0.00466351	0.0221938
Inflammatory Response	COL16A1-ITGA1	0.428176	0.00467221	0.0222211
Angiogenesis	JAM3-ITGB1	0.427767	0.00471621	0.0224162
Epithelial Mesenchymal Transition	TGFB1-VASN	0.427667	0.00472697	0.0224389
Inflammatory Response	LAMC2-CD44	0.427691	0.00472439	0.0224389
TGF-B Signaling	SPP1-ITGB1	0.427612	0.00473293	0.022453
Epithelial Mesenchymal Transition	HLA-B-CD3G	0.427528	0.00474198	0.0224817
Inflammatory Response	FN1-C5AR1	0.427432	0.00475239	0.0225168
TGF-B Signaling	SPARC-FGFR1	0.427392	0.00475674	0.0225233
Angiogenesis	PDGFC-PDGFRB	0.427273	0.00476971	0.0225704
Angiogenesis	BMP2-ENG	0.427231	0.00477422	0.0225736
Inflammatory Response	BGN-TLR4	0.427211	0.0047764	0.0225736
Epithelial Mesenchymal Transition	VCAN-TLR1	0.427072	0.00479165	0.0226261
Inflammatory Response	HBEGF-CD44	0.427045	0.00479452	0.0226261
Inflammatory Response	CXCL8-KDR	0.427027	0.00479655	0.0226261
TGF-B Signaling	MMP9-EPHB2	0.426997	0.00479979	0.0226264
Angiogenesis	BTC-ERBB4	-0.426971	0.00480264	0.0226264
Angiogenesis	COL6A3-ITGA1	0.42684	0.00481698	0.0226797
TGF-B Signaling	IL23A-LILRB2	0.426736	0.00482849	0.0227197
Angiogenesis	CALM3-AQP1	0.426422	0.00486314	0.0228397
Angiogenesis	CALM2-AQP1	0.426422	0.00486314	0.0228397
Angiogenesis	CALM1-AQP1	0.426422	0.00486314	0.0228397
Inflammatory Response	GNAI2-S1PR1	0.426325	0.00487382	0.022847
TNF-A Signaling via NFKB	ANGPTL2-TLR4	0.426359	0.00487011	0.022847
Angiogenesis	ADM-RAMP2	0.426336	0.00487269	0.022847
TGF-B Signaling	BMP1-BMPR2	0.426063	0.00490306	0.0229697
Inflammatory Response	SERPINE1-LRP1	0.425646	0.00494966	0.0231456
TGF-B Signaling	PLAU-VLDLR	0.425687	0.00494508	0.0231456
TGF-B Signaling	FN1-ITGA3	0.425622	0.00495235	0.0231456
TNF-A Signaling via NFKB	CXCL9-CXCR3	0.425617	0.00495295	0.0231456
TNF-A Signaling via NFKB	CXCL11-CXCR3	0.425169	0.00500358	0.0233677
Inflammatory Response	FSTL1-DIP2A	0.425123	0.00500881	0.0233743
TGF-B Signaling	COL1A1-SDC1	0.425102	0.00501122	0.0233743
TGF-B Signaling	COL1A1-ITGA11	0.424902	0.00503396	0.0234657
Epithelial Mesenchymal Transition	PGF-KDR	0.424803	0.00504523	0.0234891
TNF-A Signaling via NFKB	HLA-F-CD8B	0.424823	0.00504296	0.0234891
TGF-B Signaling	HGF-SDC1	0.424466	0.00508391	0.0236545
Angiogenesis	THBS1-CD36	0.424308	0.00510209	0.0237097
Epithelial Mesenchymal Transition	ADM-GPR84	0.424322	0.00510055	0.0237097
Epithelial Mesenchymal Transition	LTB-CD40	0.424272	0.00510624	0.0237143
Angiogenesis	MYL9-CD69	0.424066	0.0051301	0.0238104
Epithelial Mesenchymal Transition	CCL5-CCRL2	0.423931	0.00514577	0.0238683
TGF-B Signaling	INHBA-TGFBR3	0.423793	0.00516188	0.0238925
TGF-B Signaling	ICAM1-IL2RG	0.423777	0.0051637	0.0238925
Inflammatory Response	COL4A2-CD44	0.423805	0.00516054	0.0238925
TNF-A Signaling via NFKB	COL16A1-ITGA1	0.423819	0.0051589	0.0238925
TGF-B Signaling	BMP7-ENG	0.423748	0.00516709	0.0238934
TNF-A Signaling via NFKB	COL6A1-ITGA6	0.423675	0.00517567	0.0239183
TGF-B Signaling	MXRA5-MFAP3L	0.423591	0.00518546	0.0239489
Inflammatory Response	COL5A1-ITGB1	0.423475	0.00519911	0.0239971
Angiogenesis	SERPINF1-PLXDC2	0.423414	0.00520621	0.0240151
Angiogenesis	COL14A1-ITGA10	0.423363	0.00521229	0.0240284
Inflammatory Response	THBS2-ITGB1	0.423198	0.00523163	0.0240536
Epithelial Mesenchymal Transition	S100A8-TLR4	0.42318	0.00523379	0.0240536
Epithelial Mesenchymal Transition	LAMA1-ITGA1	0.423222	0.0052288	0.0240536
Angiogenesis	COL9A2-ITGB8	-0.423185	0.00523322	0.0240536
Inflammatory Response	COL27A1-ITGA1	0.423288	0.00522103	0.0240536
Inflammatory Response	SERPINE1-PLAUR	0.423056	0.00524844	0.0241062
TGF-B Signaling	APP-LRP1	0.422951	0.00526094	0.0241488
Angiogenesis	LAMA4-ITGB1	0.42291	0.00526572	0.024156
Epithelial Mesenchymal Transition	THBS1-CD36	0.422771	0.00528228	0.0242024
TGF-B Signaling	COL5A1-SDC3	0.422781	0.00528112	0.0242024
TGF-B Signaling	COL18A1-GPC1	0.422611	0.00530132	0.0242748
Inflammatory Response	THBS1-ITGB1	0.422069	0.0053664	0.0245452
TGF-B Signaling	IL16-KCND2	0.422064	0.00536692	0.0245452
TGF-B Signaling	CSF1-CSF2RA	0.422028	0.00537136	0.0245506
TNF-A Signaling via NFKB	VEGFA-NRP1	0.421985	0.00537654	0.0245593
TGF-B Signaling	HSP90B1-LRP1	0.421885	0.0053886	0.0245994
Inflammatory Response	COL6A2-ITGB1	0.421837	0.00539443	0.024611
TNF-A Signaling via NFKB	ENTPD1-ADORA2B	0.421725	0.00540803	0.0246581
Angiogenesis	ADM2-ADRB2	0.421635	0.00541889	0.0246926
Inflammatory Response	CXCL8-SDC1	0.421511	0.00543398	0.0247464
TNF-A Signaling via NFKB	COL14A1-ITGA1	0.42146	0.00544019	0.0247596
Inflammatory Response	TGFB1-ITGB5	0.421381	0.0054499	0.0247819
TNF-A Signaling via NFKB	BMP8B-PLAUR	0.421339	0.00545499	0.0247819
Inflammatory Response	ANG-PLXNB2	0.421345	0.00545424	0.0247819
Angiogenesis	EFEMP1-EGFR	0.421051	0.00549033	0.0249273
Inflammatory Response	IL1B-ADRB2	0.42102	0.00549415	0.0249296
TNF-A Signaling via NFKB	HSP90B1-TLR4	0.420886	0.00551064	0.0249893
Inflammatory Response	VEGFC-NRP2	0.420661	0.00553856	0.0251008
Epithelial Mesenchymal Transition	GIP-GPR84	0.420579	0.00554876	0.0251318
Angiogenesis	GNAI2-CAV1	0.420458	0.00556374	0.0251845
Angiogenesis	CXCL12-ITGA4	0.420349	0.00557728	0.0252305
TNF-A Signaling via NFKB	THY1-ITGAX	0.420293	0.00558429	0.0252318
Epithelial Mesenchymal Transition	IL10-IL10RB	0.42032	0.00558095	0.0252318
TGF-B Signaling	LAMA1-CD44	0.420257	0.00558886	0.0252364
TNF-A Signaling via NFKB	EFNB2-EPHB3	-0.420231	0.00559201	0.0252364
Angiogenesis	COL7A1-ITGA1	0.420018	0.00561879	0.0253419
Inflammatory Response	PLAU-ITGAM	0.419965	0.00562545	0.0253567
Inflammatory Response	VWF-ITGB1	0.419869	0.00563748	0.0253957
TNF-A Signaling via NFKB	JAM2-ITGB1	0.41966	0.00566386	0.0254992
Epithelial Mesenchymal Transition	CSF1-CSF2RA	0.419555	0.00567709	0.0255308
Inflammatory Response	CCL2-CCR10	0.419551	0.00567767	0.0255308
TGF-B Signaling	COL1A2-ITGA3	0.41942	0.00569422	0.0255899
TNF-A Signaling via NFKB	PGF-NRP1	0.419358	0.00570211	0.02561
TNF-A Signaling via NFKB	SERPING1-LRP1	0.419296	0.00570995	0.0256299
Epithelial Mesenchymal Transition	HLA-G-CD4	0.419144	0.00572939	0.0257018
Angiogenesis	COL1A1-ITGA1	0.4191	0.00573501	0.0257116
TNF-A Signaling via NFKB	CXCL13-ACKR4	0.419041	0.00574248	0.0257297
TGF-B Signaling	HSPG2-ITGB1	0.418635	0.00579472	0.0259483
Inflammatory Response	GNAI2-C5AR1	0.418565	0.0058037	0.0259576
TGF-B Signaling	COL12A1-ITGA10	0.418585	0.00580111	0.0259576
Angiogenesis	BGN-TLR2	0.418305	0.00583741	0.0260921
Inflammatory Response	ADM-ACKR3	0.418279	0.00584073	0.0260921
Angiogenesis	COMP-ITGA5	0.418247	0.00584488	0.0260951
Angiogenesis	WNT2B-FZD1	0.418039	0.00587197	0.0262004
Epithelial Mesenchymal Transition	PDGFD-PDGFRA	0.418004	0.00587653	0.0262052
TGF-B Signaling	COL10A1-ITGB1	0.417898	0.00589042	0.026236
Angiogenesis	ANGPT2-TIE1	0.417916	0.00588804	0.026236
TGF-B Signaling	CNTN1-NOTCH2	0.417694	0.00591714	0.0263394
Inflammatory Response	COL16A1-ITGB1	0.417593	0.00593036	0.0263825
Angiogenesis	THY1-ITGAM	0.41743	0.00595182	0.0264466
Angiogenesis	CCL2-CCR5	0.417449	0.00594939	0.0264466
Inflammatory Response	COL27A1-ITGB1	0.417039	0.00600369	0.0266613
Angiogenesis	SPP1-ITGA5	0.416883	0.00602436	0.0267152
Inflammatory Response	PLAU-ITGB1	0.416867	0.00602648	0.0267152
Inflammatory Response	IL1B-IL1R1	0.416869	0.00602631	0.0267152
TGF-B Signaling	COL5A2-ITGA10	0.416837	0.00603061	0.0267177
Inflammatory Response	SEMA5A-PLXNA3	0.416762	0.00604056	0.026746
Inflammatory Response	COL4A1-ITGB1	0.416642	0.00605659	0.026759
Angiogenesis	COL15A1-ITGA11	0.416633	0.00605776	0.026759
Epithelial Mesenchymal Transition	ADM2-ADRB2	0.416644	0.00605639	0.026759
TGF-B Signaling	ADM-GPR84	0.416657	0.00605456	0.026759
Angiogenesis	PTHLH-RAMP2	0.416177	0.00611913	0.0270142
Angiogenesis	PDGFD-PDGFRA	0.416138	0.00612447	0.0270218
Inflammatory Response	PLAT-LRP1	0.416092	0.0061307	0.0270334
TGF-B Signaling	IL16-KCNA3	0.415923	0.00615358	0.0271184
TGF-B Signaling	SPON2-ITGB1	0.415883	0.00615905	0.0271266
Angiogenesis	ANGPTL2-LILRB2	0.415837	0.00616522	0.0271378
Epithelial Mesenchymal Transition	THBS2-ITGA6	0.415715	0.00618188	0.0271815
Epithelial Mesenchymal Transition	COL1A2-ITGA1	0.415711	0.0061824	0.0271815
TGF-B Signaling	SLIT2-SDC1	0.415571	0.00620151	0.0272177
Angiogenesis	LAMC3-CD44	0.415576	0.00620089	0.0272177
Angiogenesis	HSPA8-LDLR	0.415585	0.00619969	0.0272177
Inflammatory Response	MXRA5-AXL	0.415501	0.00621119	0.0272443
Angiogenesis	VEGFA-NRP2	0.415303	0.00623824	0.027331
TGF-B Signaling	SPP1-ITGB5	0.415319	0.00623617	0.027331
Epithelial Mesenchymal Transition	ANGPTL4-TIE1	0.415169	0.0062568	0.0273963
TNF-A Signaling via NFKB	IL16-CD9	0.415141	0.00626057	0.0273968
Inflammatory Response	TIMP3-KDR	0.415078	0.00626927	0.0274189
Inflammatory Response	VTN-PLAUR	0.414707	0.00632074	0.0276271
Epithelial Mesenchymal Transition	TGFB1-ACVR1	0.414681	0.00632422	0.0276271
Inflammatory Response	WNT7B-ADGRA2	0.414633	0.00633102	0.0276407
Inflammatory Response	GNAI2-ADCY9	0.414542	0.00634365	0.0276797
Angiogenesis	TNFSF13B-TFRC	0.414452	0.00635615	0.0277117
Inflammatory Response	LAMA4-ITGA7	0.41442	0.00636064	0.0277117
TGF-B Signaling	GNAI2-ADCY9	0.41441	0.00636206	0.0277117
Angiogenesis	COL1A1-CD36	0.414323	0.00637425	0.0277487
TNF-A Signaling via NFKB	THBS1-ITGB1	0.414217	0.0063891	0.0277972
Epithelial Mesenchymal Transition	IL16-KCNJ15	0.414135	0.00640063	0.027799
TGF-B Signaling	IGF1-INSR	0.414159	0.00639723	0.027799
Inflammatory Response	CXCL8-ADRA2A	0.414183	0.00639383	0.027799
TGF-B Signaling	ICAM2-ITGAM	0.414079	0.00640843	0.0278053
Epithelial Mesenchymal Transition	ADM-ADRB2	0.414072	0.00640949	0.0278053
Epithelial Mesenchymal Transition	LAMA3-CD44	0.413922	0.00643055	0.0278725
TGF-B Signaling	ARF6-PLD1	0.413909	0.0064324	0.0278725
TGF-B Signaling	PGF-KDR	0.413838	0.00644249	0.0279001
Angiogenesis	VEGFB-KDR	0.41358	0.00647895	0.0280418
Epithelial Mesenchymal Transition	TFPI-VLDLR	0.413549	0.00648336	0.0280448
Angiogenesis	IL1B-SIGIRR	0.413444	0.00649839	0.0280935
TNF-A Signaling via NFKB	VWF-LRP1	0.413263	0.00652411	0.0281885
Inflammatory Response	LIF-IL6ST	0.413089	0.00654907	0.0282801
Epithelial Mesenchymal Transition	COL21A1-ITGA1	0.413062	0.00655301	0.0282808
TGF-B Signaling	VEGFA-NRP1	0.412834	0.00658572	0.0283893
Epithelial Mesenchymal Transition	ICAM2-ITGAL	0.412852	0.00658318	0.0283893
TNF-A Signaling via NFKB	SEMA3C-NRP1	0.412774	0.00659441	0.0284105
TNF-A Signaling via NFKB	TGFB1-ACVRL1	0.41257	0.00662388	0.0284721
Angiogenesis	S100A8-TLR4	0.412577	0.00662275	0.0284721
Inflammatory Response	LGALS3-ENG	0.412632	0.00661491	0.0284721
Angiogenesis	ADAM17-NOTCH1	0.412621	0.0066164	0.0284721
TGF-B Signaling	PDAP1-PDGFRB	0.412469	0.00663851	0.0285186
TGF-B Signaling	TIMP1-FGFR2	0.412382	0.00665113	0.0285401
Epithelial Mesenchymal Transition	COL5A1-ITGA1	0.412402	0.00664812	0.0285401
TGF-B Signaling	TGFB3-TGFBR3	0.412162	0.00668313	0.0286611
TNF-A Signaling via NFKB	CCL5-ADRA2A	0.412058	0.00669825	0.0287095
Epithelial Mesenchymal Transition	PROS1-AXL	0.412024	0.00670334	0.0287149
TGF-B Signaling	HLA-DRB5-CD4	0.411775	0.00673971	0.0288214
TGF-B Signaling	HLA-DRB1-CD4	0.411775	0.00673971	0.0288214
TGF-B Signaling	HLA-DQB1-CD4	0.411775	0.00673971	0.0288214
TGF-B Signaling	COL4A1-ITGA10	0.411459	0.00678637	0.0290044
Inflammatory Response	COL5A1-ITGA1	0.411157	0.00683109	0.0291789
Inflammatory Response	EFEMP2-AQP1	0.411062	0.0068452	0.0292225
Angiogenesis	NRG1-LSR	-0.411029	0.0068501	0.0292268
TNF-A Signaling via NFKB	GDF11-ACVR2B	-0.410881	0.00687227	0.0293048
TGF-B Signaling	GPC3-LRP1	0.410789	0.00688602	0.0293467
Inflammatory Response	COL6A2-ITGA1	0.410717	0.00689671	0.0293756
TGF-B Signaling	HMGB1-CXCR4	0.410661	0.00690511	0.0293781
TGF-B Signaling	GNAI2-CCR5	0.410666	0.00690447	0.0293781
Angiogenesis	TIMP3-KDR	0.410561	0.00692026	0.0294258
TNF-A Signaling via NFKB	IL16-GRIN2A	0.410494	0.00693022	0.0294515
TGF-B Signaling	HLA-DRA-CD4	0.410405	0.00694373	0.0294922
TGF-B Signaling	APP-ADRA2A	0.410375	0.00694815	0.0294943
Angiogenesis	THBS2-ITGA4	0.410335	0.0069543	0.0295037
TGF-B Signaling	SEMA3A-NRP2	0.41025	0.00696704	0.029541
Inflammatory Response	ADAM10-NOTCH1	0.410047	0.0069979	0.0296551
Epithelial Mesenchymal Transition	FGF18-FGFR2	-0.4099	0.00702025	0.0297331
TGF-B Signaling	HP-TLR4	0.409715	0.00704837	0.0298274
TNF-A Signaling via NFKB	CXCL10-SDC4	0.409701	0.00705048	0.0298274
Epithelial Mesenchymal Transition	CXCL16-CXCR6	0.409633	0.00706089	0.0298546
TNF-A Signaling via NFKB	C3-ADRA2A	0.409464	0.0070868	0.0299473
Angiogenesis	DLL1-NOTCH1	0.409403	0.00709614	0.0299699
Inflammatory Response	ADAM10-AXL	0.40936	0.00710275	0.029981
TGF-B Signaling	LTBP3-ITGB5	0.409304	0.00711147	0.0299931
TGF-B Signaling	AGRP-SDC1	0.40929	0.00711361	0.0299931
Inflammatory Response	BTC-ERBB4	-0.409147	0.00713555	0.0300638
TNF-A Signaling via NFKB	ANGPTL2-ITGA5	0.409129	0.00713839	0.0300638
TNF-A Signaling via NFKB	FN1-DPP4	0.408872	0.00717824	0.0302146
TGF-B Signaling	COL18A1-KDR	0.408726	0.00720087	0.0302929
TNF-A Signaling via NFKB	TGFB1-TGFBR1	0.40865	0.00721275	0.0303089
Inflammatory Response	INHBB-SMAD3	0.408674	0.00720895	0.0303089
Angiogenesis	HMGB1-CD163	0.408596	0.00722102	0.0303267
Epithelial Mesenchymal Transition	CD59-CD2	0.408393	0.00725277	0.030443
TGF-B Signaling	TGFB1-TGFBR3	0.408148	0.00729118	0.0305871
Inflammatory Response	PSAP-LRP1	0.408065	0.00730437	0.0306207
TGF-B Signaling	B2M-KLRD1	0.408046	0.00730735	0.0306207
TGF-B Signaling	HLA-F-LILRB2	0.407732	0.00735696	0.0307913
Inflammatory Response	BGN-LY96	0.407741	0.00735556	0.0307913
Inflammatory Response	ADAM10-TSPAN5	0.40771	0.00736036	0.0307913
TGF-B Signaling	HSPA8-ADRB2	0.407561	0.007384	0.030873
Angiogenesis	COL21A1-ITGB1	0.407426	0.00740552	0.0309457
TNF-A Signaling via NFKB	TIMP1-CD63	0.407167	0.00744699	0.0311016
Angiogenesis	CXCL12-CD4	0.407013	0.00747158	0.031187
TNF-A Signaling via NFKB	COL8A2-ITGA1	0.406896	0.00749047	0.0312484
Inflammatory Response	TGFB1-TGFBR3	0.406834	0.00750037	0.0312724
Inflammatory Response	FN1-ITGB1	0.406746	0.00751458	0.0313142
TGF-B Signaling	TIMP1-CD63	0.406562	0.00754442	0.0314211
TGF-B Signaling	SFTPD-LAIR1	0.406335	0.00758128	0.0315264
Angiogenesis	LPL-LRP1	0.406334	0.00758147	0.0315264
Inflammatory Response	JAM2-ITGB1	0.406319	0.00758377	0.0315264
Epithelial Mesenchymal Transition	FBN1-ITGA5	0.406277	0.00759071	0.0315264
Angiogenesis	B2M-LILRB2	0.406282	0.00758984	0.0315264
Inflammatory Response	VEGFA-NRP2	0.406218	0.00760021	0.0315485
Inflammatory Response	SPARC-ENG	0.406139	0.00761314	0.0315753
Epithelial Mesenchymal Transition	LAMA1-ITGA7	0.406127	0.00761511	0.0315753
Epithelial Mesenchymal Transition	COL3A1-ITGA1	0.40608	0.00762272	0.0315895
TGF-B Signaling	HLA-DPA1-CD4	0.405896	0.00765289	0.0316795
Inflammatory Response	ADAM10-NOTCH2	0.405907	0.00765117	0.0316795
TGF-B Signaling	ICAM1-ITGAL	0.405542	0.00771113	0.031903
TGF-B Signaling	NLGN2-NRXN2	0.405511	0.00771622	0.0319065
TNF-A Signaling via NFKB	THBS2-NOTCH4	0.405391	0.00773617	0.0319713
TGF-B Signaling	HLA-B-LILRB2	0.40531	0.0077495	0.0320088
TGF-B Signaling	SEMA5A-PLXNA3	0.405274	0.00775542	0.0320156
Inflammatory Response	TGFB3-ENG	0.404912	0.00781579	0.0322471
Inflammatory Response	VCAN-ITGB1	0.404755	0.007842	0.0323375
Angiogenesis	HSP90AA1-ERBB2	-0.40471	0.00784959	0.032351
TNF-A Signaling via NFKB	IRAK4-TLR4	0.404521	0.00788125	0.0324637
TNF-A Signaling via NFKB	LAMB1-ITGA1	0.404412	0.00789963	0.0325215
Angiogenesis	CXCL12-ADRA2A	0.404254	0.00792634	0.0325881
TNF-A Signaling via NFKB	COL4A1-CD93	0.404239	0.00792884	0.0325881
Epithelial Mesenchymal Transition	CCL5-CCR5	0.404262	0.00792493	0.0325881
TGF-B Signaling	MIF-CXCR4	0.40412	0.00794897	0.0326415
Epithelial Mesenchymal Transition	CCL11-CXCR3	0.404111	0.00795051	0.0326415
Inflammatory Response	LAMB1-CD44	0.404036	0.00796313	0.0326754
TNF-A Signaling via NFKB	CXCL11-ACKR3	0.403815	0.00800079	0.032812
Inflammatory Response	COL4A1-CD44	0.403728	0.00801555	0.0328546
TGF-B Signaling	POSTN-ITGB5	0.403591	0.00803906	0.0329191
Angiogenesis	LAMA5-CD44	0.403566	0.00804329	0.0329191
TNF-A Signaling via NFKB	GNB3-TGFBR1	0.403559	0.00804445	0.0329191
Inflammatory Response	COL8A2-ITGA1	0.403421	0.00806807	0.0329978
Angiogenesis	CXCL12-ITGB1	0.403364	0.00807794	0.0330201
Epithelial Mesenchymal Transition	LRPAP1-LDLR	0.4032	0.00810608	0.0331171
Epithelial Mesenchymal Transition	S100A8-CD68	0.40311	0.00812163	0.0331626
Epithelial Mesenchymal Transition	FN1-ITGA6	0.40289	0.00815976	0.0333002
TNF-A Signaling via NFKB	COL5A1-ITGA1	0.402699	0.00819284	0.033417
TGF-B Signaling	COL1A2-ITGA10	0.402521	0.00822383	0.0335252
TNF-A Signaling via NFKB	GZMA-PARD3	0.402449	0.00823639	0.0335582
TNF-A Signaling via NFKB	CXCL10-ADRA2A	0.402338	0.00825582	0.0336191
Angiogenesis	COL26A1-ITGA1	0.402252	0.00827091	0.0336623
Epithelial Mesenchymal Transition	SERPINE2-LRP1	0.402141	0.00829027	0.0336965
Angiogenesis	L1CAM-ITGA5	0.402127	0.00829279	0.0336965
Epithelial Mesenchymal Transition	GNAS-ADRB2	0.402132	0.00829187	0.0336965
TGF-B Signaling	BMP2-ACVR1	0.401891	0.00833441	0.0338472
TNF-A Signaling via NFKB	COL21A1-ITGA1	0.401828	0.00834545	0.0338738
Inflammatory Response	TNC-SDC4	0.401579	0.00838953	0.0340343
TNF-A Signaling via NFKB	LGALS9-MRC2	0.401496	0.00840429	0.0340757
TGF-B Signaling	POMC-RAMP3	0.401346	0.00843094	0.0341653
TNF-A Signaling via NFKB	FAM3C-CLEC2D	0.401273	0.00844399	0.0341997
TNF-A Signaling via NFKB	FGF7-FGFR1	0.401239	0.00845006	0.0342059
Inflammatory Response	HMGB1-THBD	0.401165	0.00846341	0.0342415
Angiogenesis	FN1-ITGA4	0.401111	0.00847294	0.0342615
TNF-A Signaling via NFKB	LGALS9-LRP1	0.400788	0.00853089	0.0344773
Inflammatory Response	WNT10A-FZD1	0.400683	0.00854984	0.0345353
Angiogenesis	HSP90B1-ERBB2	-0.400658	0.00855445	0.0345353
Inflammatory Response	SEMA3D-PLXND1	0.400166	0.00864362	0.0348766
Epithelial Mesenchymal Transition	COL6A6-ITGA1	0.400092	0.00865715	0.0349124
TGF-B Signaling	HLA-C-LILRB2	0.400056	0.00866372	0.0349201
Inflammatory Response	LCN2-FCGR2A	0.399994	0.00867492	0.0349277
Epithelial Mesenchymal Transition	COL15A1-ITGB1	0.400006	0.00867271	0.0349277
TNF-A Signaling via NFKB	TGM2-ITGA4	0.399922	0.0086881	0.034962
Epithelial Mesenchymal Transition	MMP2-FGFR1	0.399819	0.00870691	0.0350177
Epithelial Mesenchymal Transition	HLA-A-CD3D	0.399796	0.00871126	0.0350177
Inflammatory Response	TNC-ITGA5	0.399743	0.0087209	0.0350377
Inflammatory Response	TGFB1-VASN	0.399427	0.008779	0.0352522
Epithelial Mesenchymal Transition	SPN-SIGLEC1	0.399269	0.00880821	0.0353506
Angiogenesis	SFTPD-LAIR1	0.399045	0.00884976	0.0354794
Epithelial Mesenchymal Transition	COL4A2-ITGA1	0.399056	0.0088478	0.0354794
Angiogenesis	WNT7B-ADGRA2	0.398956	0.00886638	0.0355271
Inflammatory Response	SDC2-PTPRJ	0.398908	0.00887521	0.0355435
Angiogenesis	TIMP3-CD44	0.398623	0.00892846	0.0357186
TGF-B Signaling	MAML2-NOTCH1	0.398644	0.00892456	0.0357186
TNF-A Signaling via NFKB	FBLN1-ITGB1	0.398504	0.00895078	0.0357888
TNF-A Signaling via NFKB	TGFB3-ITGB1	0.398385	0.00897319	0.0358593
TGF-B Signaling	MMP9-RECK	0.398266	0.00899559	0.0359203
Inflammatory Response	CCL2-CCR1	0.398253	0.00899803	0.0359203
Epithelial Mesenchymal Transition	GNAI2-CCR5	0.398217	0.00900478	0.0359282
Epithelial Mesenchymal Transition	COL6A3-ITGA1	0.398114	0.00902431	0.0359869
Angiogenesis	MXRA5-SIGLEC7	0.397909	0.00906312	0.0361225
Inflammatory Response	LAMA4-ITGA6	0.397785	0.00908657	0.0361967
TGF-B Signaling	COL4A2-ITGA3	0.397709	0.00910106	0.0362353
TNF-A Signaling via NFKB	HSP90AA1-ERBB2	-0.397654	0.00911151	0.0362384
Epithelial Mesenchymal Transition	GIP-RAMP3	0.397659	0.00911057	0.0362384
TGF-B Signaling	COL27A1-ITGA11	0.397565	0.00912852	0.0362868
Inflammatory Response	BMP8B-PLAUR	0.397216	0.00919527	0.0365328
Angiogenesis	CCL26-CCR1	0.396954	0.00924563	0.0367135
Angiogenesis	NRG4-ERBB4	-0.396847	0.00926637	0.0367463
Angiogenesis	LGALS9-CD44	0.396875	0.0092609	0.0367463
TGF-B Signaling	IL1B-IL1RAP	0.396835	0.0092686	0.0367463
Angiogenesis	COL27A1-ITGA1	0.396783	0.00927877	0.0367673
Angiogenesis	ADM-PTH1R	0.396686	0.00929759	0.0368224
TGF-B Signaling	ADM2-CALCRL	0.396568	0.00932046	0.0368935
Angiogenesis	CD59-STAB1	0.39649	0.00933551	0.0369336
Inflammatory Response	SERPINE2-LRP1	0.396427	0.00934783	0.0369434
TGF-B Signaling	BMP4-BMPR2	0.396432	0.00934696	0.0369434
Angiogenesis	IL1RN-IL1R2	0.396382	0.00935669	0.0369589
Epithelial Mesenchymal Transition	THBS2-NOTCH4	0.396311	0.00937054	0.0369747
Inflammatory Response	C3-NRP1	0.396333	0.00936612	0.0369747
TGF-B Signaling	SLIT3-ROBO1	0.396078	0.00941598	0.0370793
Inflammatory Response	PLAT-ITGAM	0.396074	0.00941681	0.0370793
TNF-A Signaling via NFKB	COL4A5-ITGA1	0.396149	0.00940214	0.0370793
Angiogenesis	COL3A1-DDR2	0.396111	0.00940961	0.0370793
Angiogenesis	PLAU-ITGAM	0.395982	0.00943478	0.0371306
Angiogenesis	PLAU-ITGA5	0.395767	0.00947718	0.0372258
Inflammatory Response	HSPG2-LRP1	0.395758	0.00947882	0.0372258
Inflammatory Response	GNAI2-F2R	0.395762	0.00947806	0.0372258
Inflammatory Response	COL8A1-ITGA1	0.395805	0.00946976	0.0372258
TNF-A Signaling via NFKB	PSAP-LRP1	0.395552	0.00951962	0.0373665
TGF-B Signaling	CCL5-CCRL2	0.395231	0.00958334	0.0375969
TNF-A Signaling via NFKB	CXCL8-SDC3	0.395181	0.00959331	0.0376164
Epithelial Mesenchymal Transition	COL4A1-ITGA1	0.394977	0.00963382	0.0377402
TGF-B Signaling	APOE-LRP1	0.394972	0.00963494	0.0377402
Inflammatory Response	BGN-TLR1	0.39494	0.00964138	0.0377457
Inflammatory Response	BMP2-ACVR1	0.394612	0.00970714	0.0379833
Angiogenesis	ANGPTL4-CDH11	0.394468	0.00973606	0.0380767
Inflammatory Response	COL6A2-CD44	0.394264	0.0097774	0.0382184
Angiogenesis	ANGPT1-ITGA5	0.394091	0.00981236	0.0383351
Epithelial Mesenchymal Transition	BGN-TLR4	0.3939	0.00985127	0.0384671
Epithelial Mesenchymal Transition	ANGPTL2-LILRB2	0.393755	0.00988077	0.0385622
Epithelial Mesenchymal Transition	C1QA-CD33	0.393684	0.00989526	0.0385987
TGF-B Signaling	VEGFB-ADRB2	0.393581	0.00991638	0.0386567
Inflammatory Response	COL4A2-ITGA1	0.393556	0.00992156	0.0386567
Epithelial Mesenchymal Transition	CCL11-DPP4	0.393536	0.00992559	0.0386567
Epithelial Mesenchymal Transition	THBS1-LRP1	0.393464	0.0099404	0.0386743
Angiogenesis	FGF18-FGFR2	-0.39348	0.00993708	0.0386743
Inflammatory Response	COL6A1-ITGA1	0.393393	0.00995501	0.0387111
Angiogenesis	TGFB3-ITGB1	0.393325	0.00996889	0.038745
TGF-B Signaling	TIMP3-DDR1	0.393254	0.00998349	0.0387616
Epithelial Mesenchymal Transition	MMP9-LRP1	0.39327	0.00998025	0.0387616
Inflammatory Response	WNT7B-FZD1	0.393133	0.0100085	0.0388185
Epithelial Mesenchymal Transition	COL14A1-ITGB1	0.393135	0.0100081	0.0388185
TNF-A Signaling via NFKB	COL1A2-ITGA1	0.392963	0.0100437	0.038935
Inflammatory Response	ADM-ADRB2	0.392918	0.0100529	0.0389506
TGF-B Signaling	F13A1-ITGA9	0.392488	0.0101425	0.0392773
Inflammatory Response	COL6A1-CD44	0.392339	0.0101737	0.0393777
Epithelial Mesenchymal Transition	ARPC5-ADRB2	0.39225	0.0101923	0.0394293
Angiogenesis	LAMA1-ITGA1	0.392021	0.0102404	0.0395746
Angiogenesis	ADAM10-NOTCH1	0.392024	0.0102398	0.0395746
Angiogenesis	VCAN-TLR2	0.391906	0.0102647	0.0396481
TNF-A Signaling via NFKB	VEGFC-FLT1	0.391842	0.0102781	0.0396798
Inflammatory Response	COL6A3-ITGB1	0.391505	0.0103496	0.0399351
TNF-A Signaling via NFKB	VWF-ITGB1	0.391349	0.0103828	0.0400426
Angiogenesis	C1QB-CD33	0.391318	0.0103893	0.0400471
Angiogenesis	ARPC5-LDLR	0.391172	0.0104205	0.0401469
Epithelial Mesenchymal Transition	HLA-A-CD3G	0.391038	0.0104493	0.0402371
Epithelial Mesenchymal Transition	MXRA5-AGER	0.390936	0.0104711	0.0403004
TGF-B Signaling	HEBP1-FPR3	0.390557	0.0105528	0.0405938
Angiogenesis	NID1-PTPRF	0.390322	0.0106036	0.0407268
Epithelial Mesenchymal Transition	ANXA2-TLR2	0.39037	0.0105931	0.0407268
Epithelial Mesenchymal Transition	ADM2-GPR84	0.390342	0.0105992	0.0407268
TNF-A Signaling via NFKB	TGFB1-CAV1	0.390215	0.0106269	0.0407734
Epithelial Mesenchymal Transition	LY86-CD180	0.390193	0.0106315	0.0407734
Inflammatory Response	COL4A5-CD93	0.390166	0.0106375	0.0407734
Angiogenesis	C1QA-CD33	0.390169	0.0106368	0.0407734
TNF-A Signaling via NFKB	THBS1-CD36	0.390123	0.0106467	0.040788
Epithelial Mesenchymal Transition	LAMB1-ITGA3	0.390065	0.0106594	0.0408157
Inflammatory Response	VCAN-TLR2	0.389998	0.0106741	0.040851
Angiogenesis	CXCL12-DPP4	0.389963	0.0106818	0.0408598
TGF-B Signaling	SCT-ADRB2	0.389892	0.0106971	0.0408976
Angiogenesis	LAMA1-ITGA7	0.389692	0.010741	0.0410443
TNF-A Signaling via NFKB	COL15A1-ITGA1	0.389628	0.010755	0.041077
TNF-A Signaling via NFKB	THBS1-SDC1	0.389506	0.0107818	0.0411583
TNF-A Signaling via NFKB	MIF-CXCR4	0.389453	0.0107936	0.0411824
Angiogenesis	S100A9-TLR4	0.389394	0.0108065	0.0412107
Inflammatory Response	GAS6-AXL	0.389317	0.0108235	0.0412337
TGF-B Signaling	APOC2-LRP1	0.38934	0.0108184	0.0412337
Inflammatory Response	GPC3-IGF1R	0.388992	0.0108954	0.0414865
TNF-A Signaling via NFKB	PDGFD-PDGFRB	0.388912	0.0109133	0.0415335
TNF-A Signaling via NFKB	TGFB1-ENG	0.388773	0.0109443	0.0415767
Angiogenesis	COL6A6-CD44	0.388791	0.0109401	0.0415767
Epithelial Mesenchymal Transition	CD52-SIGLEC10	0.388762	0.0109468	0.0415767
Inflammatory Response	C1QA-CD93	0.388775	0.0109437	0.0415767
TNF-A Signaling via NFKB	HLA-B-CD8B	0.38859	0.010985	0.0417007
Inflammatory Response	NID1-ITGB1	0.388472	0.0110115	0.0417801
Angiogenesis	SFTPD-LY96	0.388431	0.0110206	0.0417935
Inflammatory Response	COL1A2-ITGB1	0.388291	0.0110522	0.0418923
Epithelial Mesenchymal Transition	APOC2-LDLR	0.388248	0.0110618	0.0419077
TGF-B Signaling	CNTN1-NOTCH1	0.388074	0.011101	0.0420347
TGF-B Signaling	COL1A1-CD36	0.387682	0.0111897	0.0423494
TGF-B Signaling	PODXL2-SELL	0.387592	0.0112103	0.0424057
TGF-B Signaling	LY86-CD180	0.387482	0.0112352	0.0424787
TGF-B Signaling	ADM-RAMP2	0.387424	0.0112485	0.0425075
TGF-B Signaling	FN1-CD79A	0.387206	0.0112983	0.0426744
Epithelial Mesenchymal Transition	PROS1-MERTK	0.387135	0.0113145	0.0427141
TGF-B Signaling	PTHLH-GPR84	0.387051	0.0113337	0.0427651
Angiogenesis	ADM-RAMP1	0.386981	0.01135	0.0428049
Inflammatory Response	COMP-ITGB1	0.386874	0.0113745	0.0428758
TNF-A Signaling via NFKB	ANOS1-FGFR1	0.386498	0.0114615	0.0431822
TGF-B Signaling	ADAM9-ITGB5	0.386154	0.0115413	0.043461
Inflammatory Response	LAMB2-CD44	0.386073	0.0115604	0.043511
Angiogenesis	LAMA1-CD44	0.385916	0.011597	0.043605
TGF-B Signaling	C3-CD46	0.385934	0.0115929	0.043605
TNF-A Signaling via NFKB	ADAM17-IL6R	0.385696	0.0116488	0.0437777
[truncated: 5,508 more rows]
