# Supplementary material for: In Silico Analysis Predicts Nuclear Factors NR2F6 and YAP1 as Mesenchymal Subtype-Specific Therapeutic Targets for Ovarian Cancer Patients
Source: Cancers (Basel). 2023 Jun 12;15(12):3155. doi: 10.3390/cancers15123155 (PMC10296561; doi:10.3390/cancers15123155)
Supplement: Supplementary file 1 [file cancers-15-03155-s001.zip › Supplementary Files/Suppl.4_Viper_TF_activity.xlsx]

## Sheet: MES
Supplementary Table 4: Results of Viper analysis for inferrence of transcription factor activity in mesenchymal HGSOC in the Tothill dataset.
Viper analysis comparing the MES subtype against IMR DIF and PRO. regulon: the transcription factor or synergistic transcription factor pairs. NES: the normalized enrichment score of the regulon. regulon_size: number of target genes used for enrichment. pval: p-value of the enrichment. adj.pval: the BH-corrected p-value.
regulon	NES	regulon Size	pval
ERG	3.03103345030517	88	0.00243718245959915
RUNX2	3.00516261571177	63	0.00265438894219008
TEAD4	3.00106627889221	67	0.00269035999249035
FOSL2	2.97289886598567	78	0.00295001635857097
NR2F2	2.9648378647099	84	0.00302842492398867
FOSL1	2.88245714175623	50	0.00394586810323046
MEF2A	2.87455721441433	99	0.00404594457856291
EPAS1	2.86498191034964	78	0.00417033064749749
FOXO1	2.79812660740298	120	0.00513999606060822
JUND	2.79675524683097	73	0.00516186199582158
TWIST1	2.79213529213776	67	0.00523614578134181
SRF	2.74874128244434	107	0.00598245858413997
SMAD3	2.74401165217015	90	0.0060693383540329
PPARG	2.71974281674627	106	0.00653327079895792
TEAD1	2.65245742150502	124	0.00799082055708081
ETV4	2.61478627671341	59	0.00892833039939495
TCF12	2.57293891251674	74	0.0100839004448509
JUNB	2.56033879241536	52	0.0104570165835287
SMAD2	2.54952058850179	30	0.0107871141551252
AHR	2.51129201625455	42	0.0120290145374792
BACH2	2.50591315410469	49	0.0122135614496156
ATF3	-2.45863625814411	48	0.0139465841461314
MAFF	2.45655796734897	42	0.0140275169211351
HIF1A	2.44848209675719	185	0.0143459559347824
KLF6	2.40634450258746	49	0.0161130619414088
MAFB	2.38884354376825	52	0.016901498261735
PBX3	2.34907205643619	50	0.018820264299767
KLF9	2.1435590882837	67	0.0320682318213977
MAFK	2.14206462416759	50	0.03218828209801
STAT3	2.14065138272157	147	0.0323021618562084
MEF2C	2.10342417945615	67	0.0354287066549349
RBPJ	2.06345254387665	59	0.0390696521681241
NFE2L1	2.06192047280571	31	0.039215308053463
ARNT	2.0575036287752	61	0.0396378062239871
TCF7	2.03996456504055	59	0.0413538551878847
BACH1	1.96320517806583	85	0.049622337940895
STAT5B	1.95711848233617	73	0.0503335399255953
NR3C1	1.95414895946072	58	0.0506836034480942
ZEB2	-1.95240495926582	53	0.0508901447249549
TCF7L2	1.93916824991216	69	0.052480854335765
JUN	1.9373891047111	152	0.0526977974557549
POU5F1	1.91507100626941	70	0.0554834487985765
TBP	1.90724112187449	42	0.0564893706819825
MAFG	1.897779174232	36	0.0577251777229541
FLI1	1.84586020930528	106	0.0649125055342982
RUNX1	-1.83338901098037	114	0.0667447406504892
PRDM1	1.82788823999304	40	0.0675663263592533
SPI1	1.8041375751997	447	0.0712097424781893
MEIS1	1.76530141669066	51	0.0775131215590592
SP4	-1.72444299902631	57	0.0846279007652296
IRF4	1.72402749299147	66	0.0847028800751862
SMAD4	1.72301303794237	58	0.0848861673132079
NFATC1	1.67513960970404	33	0.0939068429777942
THAP1	1.65014594498118	53	0.0989130895562223
TEAD2	1.63490990150692	30	0.102067936499696
T	1.5947899650907	26	0.11075921181165
IRF9	1.57991001251661	41	0.114127475938199
SNAPC4	-1.53476099572494	29	0.124842546901083
NR2F1	1.5327137476191	67	0.125346400377204
TP53	1.52469471041692	361	0.127335261718457
KLF4	1.5207236144961	47	0.128329210127807
NR2C2	-1.51596655534534	88	0.129527809435659
TP73	1.51455507809993	41	0.129885115668907
TCF4	1.47019021621391	61	0.141510243763671
PGR	1.45753599786709	54	0.14496848207342
MEIS2	1.43159867423935	60	0.152258709284018
BCL6	-1.42223820753708	45	0.154957110517812
NFYA	-1.42175831229738	66	0.155096425434887
BATF	1.41950549760723	47	0.155751695225418
BHLHE40	-1.41761835892609	56	0.156302217193465
SNAI2	-1.40875251636859	66	0.158908360193328
NFKB1	1.38965007545228	242	0.164635161847545
POU2F2	1.38467897748584	86	0.166150650033114
E2F7	1.38355787716603	29	0.166493873827202
RARA	1.38147759760621	118	0.167132161278191
VDR	1.37436715631898	186	0.169327727141108
PAX6	1.37364012436327	42	0.169553433779812
HBP1	-1.36179303692849	38	0.173263209669453
SOX6	1.36070960867611	30	0.173605476865687
MYC	-1.35869392638157	451	0.174243597512792
MAX	1.34800191852475	54	0.177657765545017
GABPA	1.34304859912317	51	0.179256237752621
NONO	-1.32539157284046	26	0.185041310619497
LYL1	1.32266436940681	83	0.185947017594363
MNT	-1.32058080247507	56	0.186641177418124
HOXB13	1.31799654253544	43	0.187504805321275
STAT5A	1.31185923444269	68	0.189567634318299
TAL1	1.3106171945056	260	0.189987127085164
NFIC	1.30400471221529	79	0.192231975715654
HNF1A	-1.30190444680671	29	0.192949052164562
POU4F2	1.30050286849342	28	0.193428673770469
WT1	1.29371255495059	27	0.19576472703962
MAF	1.29358968880696	38	0.195807185981469
CUX1	1.28500516954767	39	0.198790477554151
ATF2	1.27051270978361	64	0.203902058442507
ELF1	1.26401635676777	52	0.20622415614486
STAT1	1.25968588992357	670	0.207782697466826
ESR1	-1.25106986194168	260	0.21090899000768
NFE2	1.23496332155582	47	0.216844155074732
CEBPG	1.2234526414533	34	0.22115878107379
ETS2	1.21984807835183	29	0.222522471650855
CEBPB	1.21940626082242	71	0.222690034818822
FOXA2	1.21189844770006	50	0.225551256441091
TCF25	1.20730636357912	41	0.227314180878546
SOX10	1.17868260396197	44	0.238524585198339
NFE2L2	1.17615751833726	72	0.239531936812456
MXI1	-1.17512383173656	75	0.239945177450088
PAX5	1.17493610406363	54	0.240020279908968
TBX21	1.15817957564689	76	0.246790761433733
NFYB	-1.15213426841016	73	0.249265903282454
PDX1	1.14014193158679	51	0.254227174998923
CEBPD	1.1393215090161	45	0.254569080366658
ZEB1	-1.13616236594713	97	0.255888617768158
MYOD1	1.1281393628957	45	0.259261067522168
PBX2	1.11600853235394	44	0.264418482364452
CEBPA	-1.10142088942895	498	0.270713517948387
CREM	1.10063362751112	51	0.271056143833965
TFAP4	1.06850818982521	40	0.285291338081844
SP3	1.06263060774633	75	0.287949500959681
IRF3	-1.03062941646642	64	0.302714635934668
NR4A1	1.01437396929704	40	0.310404340428068
GATA6	1.01289479647072	37	0.311110414131723
SPIB	1.00769730861325	59	0.313599797454535
RFX1	-1.00020986339974	39	0.317208956922176
USF1	0.997191554946367	104	0.318671539340293
TP63	0.993487539697435	75	0.320472419761954
MYCN	0.988363531235709	64	0.32297464130522
KLF13	-0.983512506544321	30	0.325355263049442
CLOCK	0.974793302000933	51	0.329662800240259
FOS	-0.972732433939097	381	0.33068630099134
NRF1	-0.970272308712742	79	0.331910776331019
RUNX3	0.965134244925614	100	0.334477576556797
ONECUT1	0.963786423558822	54	0.33515301467166
EBF1	0.946817017832644	41	0.343732028508065
BCL3	0.945485749055799	40	0.344410942977033
MYB	0.936221869667913	62	0.349158965369262
TFAP2C	-0.930235463265289	426	0.352249184121346
SOX13	0.926965393005822	41	0.353944502706796
SIX5	-0.910219455188228	27	0.362706785922349
IRF1	0.906141731302738	81	0.364860839587349
NANOG	0.903062076664213	48	0.366492949713553
GFI1B	-0.897486259163783	27	0.369459502369064
FOXO3	0.879693494089214	39	0.379025374762554
HNF4A	0.876375350972793	889	0.380826013836333
TCF3	0.861226632076345	76	0.389113234826208
RXRA	0.851123735011011	77	0.394700621962427
RELB	0.82811131236591	43	0.407607463584211
GATA3	-0.791008112075659	336	0.428939257732952
REST	0.778574029020347	69	0.436230682704702
ZNF740	-0.768816145538476	36	0.442002462740672
HNF4G	0.768035661501262	56	0.442465998596148
HNF1B	-0.723999706671844	38	0.469065915154509
RELA	0.721065664010019	165	0.470869115318668
SREBF1	-0.71671861621072	73	0.47354773672144
DUX4	0.713180564525948	36	0.475734031301177
THAP11	0.712643030400986	114	0.47606667743782
NEUROD1	0.710365425121357	33	0.477477557944931
TFAP2A	0.688889248403939	126	0.490892965878976
ZNF384	0.672292108705806	62	0.501397752515878
TAF1	-0.668692313864543	49	0.503691771519561
CTCF	0.663018934786078	932	0.507318427268082
SOX2	0.65269208156726	198	0.513954808391061
ZBTB7A	-0.649996898828495	86	0.515694224799106
HSF1	0.645030621784134	86	0.518907341784317
CDX2	0.637785395745118	52	0.523613387561711
USF2	0.618599634841023	114	0.536180142484463
NR2F6	-0.607933080598782	32	0.543231858200416
ETV1	0.590591482849354	28	0.554794172997498
SSRP1	-0.59038455218409	25	0.554932864822234
MBD1	0.581885375105806	41	0.560643892112695
BCL11A	0.57574422725747	37	0.564788076446444
RFX5	0.573308955330296	89	0.566435522931688
ETS1	-0.571099275034593	526	0.567932349997542
NR5A2	0.569353202238014	31	0.569116468632523
GRHL2	0.568907264097595	77	0.56941907543294
SOX9	-0.56557293346807	71	0.571684131736636
ZKSCAN1	0.558205811614821	44	0.57670385283664
ELK1	0.552124076829067	113	0.580863347141038
E2F4	-0.551724817392437	733	0.581136904074874
ATF1	0.542422473548962	93	0.587527501314171
POU2F1	0.541462876838297	63	0.588188578623929
E2F6	0.531774455144398	68	0.594882217131838
STAT2	0.524062166436944	97	0.600235301868581
MTA2	0.510863470009805	34	0.609446661984051
AR	-0.496794962855575	108	0.619333647702879
PRDM14	-0.487294328461041	301	0.626049766347846
ZNF639	-0.470934706907729	26	0.637687362369423
FOXP1	0.462772990792716	146	0.643527093016586
CREB1	0.457937070304038	115	0.646997653117964
KLF1	0.454999150911158	50	0.649109849691224
PKNOX1	0.441639562763902	35	0.658750050343143
ARID2	-0.43209953581002	29	0.665669072052848
SOX11	0.414386628912304	28	0.678590979725183
ZFX	-0.397279100942805	55	0.691161657019917
HMBOX1	-0.384435366323174	25	0.700655792116157
PPARA	0.356141530190679	34	0.721734576902395
MEF2B	0.350627853229784	34	0.725867557720276
ESR2	0.327875332422754	68	0.74300592554385
FOXJ2	-0.307307829682259	36	0.758609076628847
EGR1	0.306116051813761	970	0.75951628663695
FOXA1	-0.290066641776019	408	0.771765255194246
MTA1	-0.287865160213102	53	0.773449956678967
IRF2	0.286162605405801	73	0.774753583187751
SREBF2	-0.265225665021994	88	0.790835624839924
GATA1	-0.25368948100152	63	0.799735461214329
YY1	0.246272716111936	95	0.805471129016915
KLF5	0.222455856072817	81	0.823959034048842
FOXM1	-0.196282946849833	83	0.844388708213701
TFDP1	-0.183867462416911	67	0.854117430816648
ATF7	0.157603485167805	28	0.874769257132309
LEF1	0.101202694799832	52	0.919389557562731
ELF3	0.0957224763689022	49	0.923740989307022
KMT2A	-0.0926228631646456	49	0.926203179646299
MITF	0.0906683338588066	367	0.927756132882539
FOXP2	-0.0854466632016244	32	0.931906296911544
ZNF263	-0.0848101761526957	426	0.93241230329116
MAZ	0.0846960424084323	69	0.932503042364151
ESRRA	0.0836328451513421	66	0.93334835175328
ZNF143	-0.0757678771301908	49	0.939603772973881
GATA2	-0.0607030284336527	279	0.951595719789848
ZBTB33	0.0595681208362404	86	0.952499609151043
CTCFL	0.0447898917849285	53	0.964274782195384
ASCL1	0.0411824772248494	51	0.967150422969926
SP1	-0.0248212854657508	258	0.980197512941351
ATF4	-0.0174496308426886	118	0.98607791548419
MYBL2	0.0157308367861092	25	0.987449125840256
FOXK2	0.0132684616911794	51	0.989413609897907
E2F1	-0.00738157405040402	694	0.994110409515785

## Sheet: MESvsIMR
Supplementary Table 4: Results of Viper analysis for inferrence of transcription factor activity in mesenchymal HGSOC in the Tothill dataset.
Viper analysis comparing the MES subtype against IMR. regulon: the transcription factor or synergistic transcription factor pairs. NES: the normalized enrichment score of the regulon. regulon_size: number of target genes used for enrichment. pval: p-value of the enrichment. adj.pval: the BH-corrected p-value.
regulon	NES	regulon Size	pval
TWIST1	298816736075329	67	0.0028065582276198
SMAD3	291905044584179	90	0.00351099401648675
SOX2	289270753602517	316	0.00381936759319901
SMAD2	288594438496384	30	0.00390241109533146
TEAD1	283433355520115	124	0.00459213727571915
SMAD4	280384888476543	70	0.00504965663648927
ARNT	276927818249059	61	0.00561806446097178
FOSL2	272317972753209	78	0.0064656872637017
TCF12	263541188438911	55	0.00840352414793328
FOSL1	249979435004487	50	0.0124265418935021
MAFK	249537767475087	50	0.0125823129676652
EPAS1	24881403683358	78	0.0128413038554164
IRF1	-248542825944338	81	0.0129395664984361
ERG	244847157949281	88	0.0143463747637505
TCF7L2	243754663075342	69	0.0147873068829855
NFE2L1	243379228387855	31	0.0149415667002353
TEAD4	240541325911313	67	0.0161541863976932
POU5F1	236679390957775	70	0.017942921198482
AHR	233664362274224	42	0.0194577222258566
MAFB	231496707937837	52	0.0206147337745823
MYOD1	224742643965452	45	0.0246127868534898
PBX3	224414739790895	39	0.0248229191938779
JUND	223542124652436	73	0.0253897065432531
NR2F2	223338892990254	64	0.0255233075637769
MEIS1	219843639280585	51	0.0279180226653119
PGR	215289091015389	54	0.0313272530436203
HOXB13	214898265015054	43	0.0316357752989845
FOXO1	212599600181467	120	0.0335035924441263
RFX5	-211207628543948	89	0.034679906673333
TP63	210792190010625	87	0.0350377455450862
SRF	20952787247305	91	0.0361462225891573
SOX13	208891485607889	41	0.0367153882897282
MAFF	208025451478644	42	0.0375021944041908
HIF1A	20742519216438	158	0.0380559204172246
SOX10	20730410484938	44	0.0381684595453082
TEAD2	206691140174394	30	0.0387425031755559
GATA6	205480808540557	51	0.0398975449574865
RUNX2	204808869843727	63	0.0405513090916464
KLF9--ETS1	204242993167612	27	0.0411089032160797
KLF6--ETS1	203759242533707	25	0.0415907101942743
MAFG	199920355984414	36	0.0455863335659754
STAT2	-198765802391108	97	0.0468495243217661
KLF9	197106103230106	67	0.0487168952413442
NFYB	-194149465604126	73	0.0521983069937007
SIX2	190488636251962	39	0.0567948443486766
TP53--ETS1	189172326015659	60	0.0585278625353912
MEIS2	189010688520832	46	0.0587436664637358
KLF6	184514394373938	49	0.0650166022829137
ZNF384	18086234652598	62	0.0705095204552886
ATF7	170630675362974	28	0.0879509813174966
KLF4	169546220941963	47	0.0899877733342968
T	169121260660876	26	0.0907962041184018
MEF2A	164386784119448	77	0.100203504201419
PPARG	16411966610135	106	0.100756598618604
NANOG	161634514498295	48	0.106019711268918
NFIC	159941336966951	80	0.109728783537384
CUX1	159875957333882	39	0.109874034901242
MAX--ETS1	159297246234722	25	0.111166368834489
IRF2	-158202208316856	54	0.11364452928401
TCF4	157622820197513	61	0.114973221314468
MYC--NFKB1	155864984875238	31	0.119079277775487
ATF3	-155805975563416	48	0.119219083555704
SOX11	155159419727444	28	0.120759352481045
CLOCK	154871954527993	51	0.121449153286496
FOXP2	-154345990481631	32	0.122719228602358
SREBF1	-148714721750993	73	0.136975933051747
PBX2	148320441845844	44	0.138020107648177
MYC	-148019003152227	451	0.138822539969979
ATF1	147422763515041	93	0.140420311565795
RUNX3	-146741241673699	100	0.142263898763958
TBP	146685416631687	42	0.142415731008652
NFKB1--ETS1	144665044225059	76	0.147994850914025
AR	-142923360427949	126	0.152937102176311
MAX	142022467282261	54	0.155542282878433
CDX2	141878904667766	52	0.155960526982481
MNT	-141693317648713	56	0.156502465574915
HNF4A	-141360313127614	503	0.157478461388304
NR5A2	140530137945035	31	0.159931678343401
CEBPB	139909292201106	87	0.161785119952191
NR3C1	136842967728323	58	0.17117762008786
TP53	135140224825679	385	0.176566614009497
DUX4	134743850551235	36	0.17783904625696
ETV4	134627293301238	48	0.178214511607251
MXI1--ETS1	134531700628127	34	0.178522883931259
E2F7	131788390209872	29	0.187542515354884
LYL1	-128559366927678	83	0.198584907304209
MXI1	-128079301290267	75	0.200266378876859
NONO	-127075843600386	26	0.203814599517057
ASCL1	126640626570215	51	0.205367668835567
EBF1	126449641506776	74	0.206051906628299
MYBL2	124545809404132	25	0.2129634102837
GABPA	124282819997571	51	0.213931148453794
SPIB	-122911598283533	59	0.219028323496439
PRDM14	12247436559398	301	0.220671820016648
JUNB	122242144119343	31	0.221548295097643
NFKB1	-121810049088636	242	0.223185787373904
TP73	118476269729504	41	0.236111285227905
BATF	-118099207863144	47	0.237605870137894
NR2F1	116960113774855	67	0.242161519270161
ETS1	116284642030835	940	0.244891819346743
FOXA1	115709491615437	528	0.247233583508565
IRF3	-114734431834911	64	0.251239344282187
HBP1	-113888674729296	38	0.254750393881745
THAP1	112491433460125	53	0.260625337017551
ETV1	111948396896921	28	0.262933726217117
NFYA	-110111228364635	66	0.270847791517427
ZEB2	-109904226614872	53	0.271749630523559
ATF2	109838918443487	64	0.27203458310515
ONECUT1	108552910631463	54	0.277687379607223
YY1	106742090431627	95	0.285781812943741
GATA3	106160057609852	450	0.288417052081621
TBX21	-102723883378138	76	0.304308016257424
KMT2A	101394558347598	49	0.310608718763597
SNAI2	-100705738634801	66	0.313907197751117
POU2F2	-100313362355798	86	0.315796393588543
ESR1	-0.994340394866622	257	0.32005717592652
NR2F6	-0.968083204134168	32	0.333002817378026
MYCN	0.957319937848691	64	0.338405794947639
BCL11A	-0.918959189249275	37	0.358116918800538
RFX1	0.910672293321051	39	0.362468066824029
RUNX1	0.892933376029276	364	0.371892852238904
MAF	-0.882926017052127	38	0.377276245599609
LEF1	0.882104510456851	52	0.377720293309574
NR2C2	-0.873085863679075	88	0.382616278451506
ZNF143	0.868651390706728	49	0.385037836467926
POU4F2	0.863936071517848	28	0.387623009938117
PKNOX1	0.8585469509651	35	0.390590516543296
BACH2	0.843661495969516	49	0.398858589489368
GATA2	0.809550901715519	421	0.418198336444494
IKZF1	-0.807933500898044	38	0.41912886460703
RELA	-0.803832735129362	235	0.421493581554652
NR4A1	0.790439140967069	40	0.429271351172122
ZNF639	-0.773974711319814	26	0.438945746131458
GRHL2	0.768875479985891	77	0.441967234898403
USF1	-0.759647581403786	104	0.447465269471645
PAX5	-0.755872673623941	54	0.449725539171391
RXRA	0.746162680679771	77	0.455569148926179
STAT3	0.737579212607295	161	0.460770191250159
SREBF2	-0.733431696464947	88	0.463295172953911
CEBPG	0.732572832904183	34	0.463819005752909
CEBPD	0.729240660552907	68	0.465854463121316
CTCFL	0.72723087617086	53	0.467084534679222
RELB	-0.724985827255994	69	0.468460725197767
EGR1	0.716766634875149	970	0.473518102244967
USF2	-0.710951060525402	114	0.47711456315194
HMBOX1	-0.71084508733088	25	0.477180237393797
E2F4	-0.701192314132867	733	0.483183005713411
TFAP2A	0.699500947912607	126	0.484239020831474
FOS	-0.677770446899937	459	0.497917251827593
TCF7	0.666596522609392	59	0.505029890900047
PRDM1	0.666450248501971	40	0.505123353770007
MEF2C	0.664805442483456	67	0.506174941163231
GATA1	-0.629440468759194	63	0.529060730983759
THAP11	0.618722623525829	114	0.536099103509747
SNAPC4	-0.611592410825887	29	0.54080746049064
FOXP1	-0.602601094297395	215	0.546774092217412
STAT5B	0.588065522464204	73	0.556488313904434
BHLHE40	-0.587560639952332	56	0.55682723668098
HNF1B	0.576428100395192	38	0.564325855308781
STAT5A	-0.564338715854622	68	0.572523637716119
SP3	0.562607459058646	75	0.573702211698781
SP1	0.56158429310591	383	0.574399284395655
ZNF263	-0.558318407152335	426	0.576626977704946
BACH1	0.535818296813903	85	0.592084135577812
ARID2	0.532073871007938	29	0.594674833485457
ELK1	0.528580868665317	113	0.59709623463212
ZBTB7A	-0.520449671638771	86	0.60275019734574
ETS2	-0.506075339540807	29	0.612803761654073
SSRP1	-0.505353827564962	25	0.61331034253041
NFATC1	0.504630439367342	33	0.613818426184748
TFAP2C	0.502107123254321	459	0.615592169779954
SOX9	-0.480759320565792	71	0.630687565145475
FOXM1	-0.469657842572108	83	0.638599491814169
MBD1	0.460077573780172	41	0.645460540541112
TFDP1	-0.454239410006882	67	0.649656520463796
SP4	-0.442263221046142	57	0.658298742036965
GFI1B	-0.435152097623429	27	0.663452030142508
FOXO3	-0.424498795911386	39	0.671202083272506
MYB	-0.423768086905914	62	0.671734954259509
PPARA	-0.396765933864796	34	0.691540073988337
ZEB1	-0.388081065316992	97	0.697956043708106
FOXJ2	0.381520217048835	36	0.702817272561461
BCL3	-0.380199569884439	40	0.70379727849619
CREM	0.374709689668455	51	0.707876385155615
CTCF	-0.367276527865885	605	0.713412760586688
ATF4	-0.3484629452467	118	0.727492537449497
PAX6	0.345885764200504	25	0.729428567617766
BCL6	0.32845258731148	45	0.742569487354596
RBPJ	0.307831564094023	59	0.75821050238632
RARA	0.307469147261596	118	0.758486303303785
NFE2L2	-0.298935718789861	72	0.764989092852902
ELF3	0.298370238680867	49	0.765420601243323
MITF	0.297221668677758	344	0.766297279760663
TFAP4	0.289875729236551	25	0.771911310070579
ZNF740	0.288784488005778	36	0.772746303384208
ZKSCAN1	0.281432795644352	44	0.778378466887694
NRF1	-0.281117123393631	79	0.778620567970426
HNF1A	-0.266637779550491	29	0.78974806449035
IRF4	-0.255126741056934	66	0.79862521102562
KLF5	0.254937053720343	81	0.798771716842216
MEF2B	0.254423778150482	34	0.799168182908442
TAL1	0.253127826802541	113	0.800169436253201
MAZ	0.24903477520669	69	0.80333388189241
NFE2	-0.246707891745344	47	0.805134298593349
POU2F1	0.23400267030847	63	0.814982905606156
CREB1	-0.212229552445539	115	0.831927952317271
SIX5	0.208416319616952	27	0.834903914889566
FOXK2	-0.201383910015062	51	0.840398395437903
E2F1	0.1667828182522	694	0.86754093836938
WT1	0.164282030393338	27	0.869509127167308
IRF9	-0.158694955094914	41	0.873909213060038
TCF25	0.139754508752378	41	0.888853957208886
ESR2	0.133078766538525	68	0.894131087617146
HSF1	0.129820289546397	86	0.89670861002181
SPI1	0.124141025515002	580	0.901203615711991
ZBTB33	0.119144357919247	86	0.905160988467989
STAT1	-0.116576702105339	996	0.907195500845385
MTA2	-0.0942577762027602	34	0.924904390238912
NEUROD1	0.0933777070815669	33	0.925603500298141
CEBPA	-0.0898362123677064	542	0.92841737121309
ZFX	-0.0819595030543899	55	0.934678916948141
FLI1	0.0412000424547673	106	0.967136419828912
JUN	-0.0407950949274856	119	0.967459249786227
KLF13	-0.0406905893792143	30	0.967542563971062
NFKB2	0.0386535155184813	59	0.969166634930474
VDR	-0.0385240025999515	171	0.969269894378467
KLF1	-0.0340997929247605	50	0.972797573612439
TCF3	-0.0329599385476371	123	0.973706534678092
REST	0.0272977008113254	69	0.978222290673348
TAF1	0.0183285621205164	49	0.985376742013835
E2F6	-0.0179010818876264	68	0.98571776593157
HNF4G	0.017130196068438	56	0.986332749464642
MTA1	0.00610117827700323	53	0.995131994251505
ELF1	0.00319570281048467	52	0.997450202406576
ESRRA	0.00151170461192918	66	0.998793834689046

## Sheet: MESvsDIF
Supplementary Table 4: Results of Viper analysis for inferrence of transcription factor activity in mesenchymal HGSOC in the Tothill dataset.
Viper analysis comparing the MES subtype against DIF. regulon: the transcription factor or synergistic transcription factor pairs. NES: the normalized enrichment score of the regulon. regulon_size: number of target genes used for enrichment. pval: p-value of the enrichment. adj.pval: the BH-corrected p-value.
regulon	NES	regulon Size	pval
SPI1--STAT1	2.54898665979878	97	0.0108036432806421
MAFB	2.49294928429095	52	0.0126686940030272
IKZF1	2.33023401255584	38	0.0197937862308944
SPI1--STAT5B	2.30902684502944	26	0.020942091627436
SPI1	2.30351010715446	534	0.0212501591481672
BACH2	2.28295440430167	49	0.0224330542974
RUNX2	2.23262111288075	63	0.0255739406117139
PBX3	2.21807491230818	50	0.0265497250613683
ERG	2.18095556179431	88	0.0291867034852405
STAT5B	2.11626901069318	73	0.0343219348004718
ZEB2	-2.06947000894403	53	0.0385020028432073
RBPJ	2.054792165355	59	0.0398990832702796
STAT1	2.05335110172716	774	0.0400385380708355
TCF7	2.04985093505743	59	0.0403789793930371
TWIST1	2.02761448432863	67	0.0425996095527073
MEF2C	2.01840798586362	67	0.0435487883710941
MEF2A	2.00512408420607	99	0.0449497833205517
TBP	1.9948847002044	42	0.0460554565758384
NR2F2--FOS	1.97753218391857	39	0.0479815063080017
NR2F2	1.97415629008603	84	0.0483639743920528
MAFF	1.97156246150254	42	0.0486595760153415
IRF4	1.93574272669056	66	0.0528992186481261
SMAD3	1.92910106733319	90	0.0537183165322106
JUN	1.90199411075425	187	0.0571719245233237
MEIS1	1.87709318348607	51	0.0605053234984408
POU2F2	1.87146732158189	86	0.0612803352337149
TP73	1.85682888677573	41	0.0633355025400938
TEAD4	1.84220149140546	67	0.0654456823799622
E2F7	1.83839866248472	29	0.0660036820775719
JUND--FOS	1.83763180255593	54	0.0661166792584773
BACH1	1.83565626861982	85	0.0664085095280694
RUNX3	1.8346127994113	100	0.0665630808459136
FOSL2	1.82780108582562	78	0.0675794102162764
SRF	1.79749907909659	107	0.072256424194261
FOXO1	1.77641817164352	120	0.0756640181720622
FLI1	1.77512760380408	106	0.0758768200768555
BATF	1.77051529276988	47	0.0766413391108418
LYL1	1.7038622505547	83	0.0884068248784494
FOSL1	1.69444332984458	50	0.0901810717382666
JUND	1.68429481709227	73	0.0921247065571008
EPAS1	1.68427426363668	78	0.0921286768128895
TBX21	1.67934713807571	76	0.0930844091833445
REST	1.66781346273428	69	0.0953527625176895
PPARG--FOS	1.6570077415172	37	0.0975179099531557
PPARG	1.64095953838896	106	0.100805814550845
SMAD2	1.619380034989	30	0.105365519816662
ATF3	-1.58942326257483	48	0.111964866124251
SOX9	-1.57674796118835	71	0.114853529888433
MAFG	1.5590497809694	36	0.118984598289135
HNF1B	-1.53966043963916	38	0.123643144627763
SMAD4	1.48769678825325	70	0.136830874993773
HNF1A	-1.4874688679587	29	0.136891019692076
PDX1	1.47309061274089	51	0.140726604304347
PBX2	1.47251558127892	44	0.140881702577748
MAFK	1.46928834734691	50	0.141754596063988
PAX5	1.46805484211784	54	0.142089326576989
PGR--FOS	1.46569981642056	35	0.142730084212782
NR3C1	1.43896971248058	77	0.15015910422583
IRF9	1.40966337811937	41	0.158639103199089
ARNT	1.40262281775838	61	0.160729343892223
SPIB	1.39074990008682	59	0.164301280155666
NFE2	1.37624235009841	47	0.168746614578241
KLF6	1.36658466767001	49	0.171755525728729
NFATC1	1.36594863609681	33	0.171955085657374
TEAD2	1.33610595893694	30	0.181514642572446
CEBPG	1.33595873306431	45	0.181562761970861
ZNF384	1.33333477356853	62	0.182421967026027
WT1	1.31105334532354	27	0.189839741497659
ETS2	1.29950657595323	29	0.193770138183752
RELB	1.29488753514147	69	0.19535902907611
JUNB--FOS	1.29328364184084	28	0.195912976195545
HBP1	-1.29007057150904	38	0.197026156469725
SP4	-1.27591027490219	57	0.201987238492997
TEAD1	1.27278670471467	102	0.203093740288028
STAT5A	1.2534358469028	68	0.21004713257778
MAF	1.25006664568726	38	0.211275202800132
HIF1A	1.24933592524801	168	0.211542233320125
NFE2L1	1.24199158152039	31	0.214239668127536
POU4F2	1.24025788491866	28	0.214880024328277
ELF3	-1.2312673085677	49	0.218222904564359
PGR	1.2247508491576	74	0.220669108944073
MEIS2	1.22219993436036	60	0.221632028701584
JUNB	1.21132236922387	52	0.225771878844349
PRDM14	-1.20291358726863	301	0.22900976183408
TCF12	1.19860498583586	35	0.230681578593289
FOS--NFIC	1.16121933131546	37	0.245552715212527
NFKB2	-1.16076011097197	59	0.24573946883666
FOS	1.15917987699075	826	0.246382872104799
GABPA	1.15500957214123	51	0.248086506639807
ETV1	1.15025180874048	28	0.250040173185681
NFIC	1.14962739646436	91	0.250297369318586
TFDP1	1.14929409520947	67	0.250434732090469
MITF	1.14259735030317	374	0.253205806189134
NR4A1	1.12755288935312	40	0.259508792151966
RUNX1	-1.12685546196082	124	0.259803596655638
BCL6	-1.12211979809344	45	0.261811507098289
SOX13	1.10108214601551	41	0.270860906767676
SREBF1	-1.09453376684383	73	0.273720946232637
SSRP1	-1.09058330804524	25	0.275456277657513
USF1	1.08734767004499	104	0.276883188613032
ATF1	1.08688584683277	93	0.277087261942221
KLF9	1.07185604861296	67	0.283784693865054
MYBL2	1.0709623735543	25	0.284186348275558
GATA6	1.06082710889219	51	0.288768479961973
ELK1	1.05296448733912	113	0.292357268412292
TAL1	1.02914651264873	188	0.303410832141239
KLF5	-1.02255368283708	68	0.306518918434433
TCF7L2	1.01888885794116	69	0.308255733947798
GRHL2	-1.01607692732678	77	0.309592755261447
ONECUT1	1.00267160836	54	0.316019332903783
E2F1	0.979612602135989	694	0.327277381893765
MYCN	0.973598787205456	64	0.330255788754964
DUX4	0.970911556424379	36	0.33159232287449
FOXA1	0.958524936775837	834	0.337798123168045
NFYA	-0.95720628796692	66	0.338463143914205
ELF1	0.951231383458269	52	0.341486930362685
CEBPB	0.950886292568647	87	0.341662100903917
FOXM1	0.919226346947926	83	0.357977192990236
SNAPC4	-0.919169964297978	29	0.358006678752414
RARA	0.911184279955879	80	0.362198285425863
ESR2	-0.911165470269164	68	0.362208194598021
ETS1	0.909347455821223	654	0.363166748149829
EBF1	0.909098919320225	40	0.363297913004489
PRDM1	0.904765817163204	40	0.365589464431492
MTA2	0.879111977929712	34	0.379340563876062
ZFX	0.877589565059608	55	0.380166494150271
RFX1	-0.87128121766112	39	0.38360062329875
BCL11A	0.870416693288133	37	0.384072727244833
BHLHE40	-0.850862661301526	56	0.394845648495761
AR	0.835314549188355	213	0.403540627732887
ETV4	0.819859980262439	44	0.412295933186159
ATF2	0.795976038997823	64	0.426045962520984
SOX6	0.77134648527238	30	0.440501585898876
NR2C2	-0.762020754832736	88	0.446047617032208
MEF2B	0.757665255688444	34	0.448651403800501
TFAP2A	-0.744933988473588	126	0.456311626818464
THAP1	0.737853892624309	53	0.460603239869607
TCF4	0.734485800510379	61	0.462652711164789
SREBF2	-0.712814835737531	88	0.475960344036622
PKNOX1	0.709639573141156	35	0.477927672884808
ESRRA	-0.694984689412032	66	0.487064896597596
PAX6	0.688451947835161	42	0.491168220291347
CEBPD	0.677929812450464	68	0.497816196428638
SP1	0.674575493691763	383	0.499945507027456
CREM	0.665411648568967	51	0.505787236468608
E2F4	0.65616628235414	733	0.511717140852568
LEF1	-0.653130660928971	52	0.513672047171781
THAP11	-0.649697679603151	114	0.515887523061192
STAT3	0.632315647089889	108	0.527180641114662
CEBPA	-0.630422969358562	566	0.528417886656235
ZNF263	0.628681523091761	426	0.529557576902303
NR2F1	0.626777752072397	67	0.530804928988077
YY1	0.624887305758647	95	0.532045024404866
BCL3	0.622163678856817	40	0.533834246336949
USF2	0.620165955740112	114	0.535148532623607
MAX	0.616747926531893	54	0.537401003954661
IRF1	0.611704567518509	81	0.540733239378144
MYB	0.599199180101467	62	0.549040069469637
SOX2	0.597008442923675	254	0.550501743729888
NANOG	0.592027893478772	48	0.55383191011482
HNF4A	-0.584781353608559	889	0.558694743708782
SIX2	0.580185480546711	39	0.561789543884972
SOX11	0.578737884103666	28	0.562766049502742
TAF1	0.572891111149483	49	0.566718423477675
ASCL1	-0.572098591195556	51	0.567255183514771
MXI1	-0.563940484082968	75	0.572794636972082
TCF25	0.541973077316565	41	0.587837052791871
MNT	-0.536364887582443	56	0.591706393388018
POU5F1	0.529982179344962	51	0.596124286539851
MYOD1	0.528390017782773	45	0.597228664422077
NFKB1	0.523193645171394	153	0.600839503279075
TP53	0.523088820313366	427	0.600912445031526
ZEB1	-0.486507316486713	97	0.626607519165801
SIX5	-0.486311214165753	27	0.626746529493194
CTCFL	-0.480895874753525	53	0.630590504832066
FOXO3	0.458331647184357	39	0.64671419082792
CDX2	-0.454811997187407	52	0.649244498427889
GFI1B	-0.441026312061424	27	0.659193948465766
KMT2A	0.425718489608397	49	0.670312987504123
KLF13	-0.420900379493197	30	0.673827828096727
IRF3	-0.412727295840524	64	0.679806423952716
ZKSCAN1	0.406522425576789	44	0.684358782948327
HNF4G	-0.401421823785177	56	0.688109584381335
RELA	0.400386882689841	158	0.688871584149192
HSF1	-0.399256615889015	86	0.689704130484052
ATF4	-0.397245576545751	118	0.691186376050315
HOXB13	0.380719683622886	43	0.703411261504136
MTA1	-0.375184093407889	53	0.707523559238141
MYC	-0.374461102560128	451	0.708061290650535
CREB1	-0.368219928623845	115	0.712709251769437
MBD1	-0.366308976306328	41	0.714134532274575
ZNF639	-0.364587285417649	26	0.715419507264293
ATF7	0.357400920937785	28	0.720791687413336
RFX5	0.350220478066876	89	0.726173239501562
IRF2	0.325036855479794	73	0.745153178171554
FOXA2	0.324822818702065	50	0.745315173387717
NR5A2	0.32289778990426	31	0.746772650139432
NFE2L2	0.321783869946786	72	0.747616434835118
ZBTB33	0.320667321475371	86	0.74846251417972
KLF4	0.320118518997371	47	0.748878487621411
STAT2	0.278766639311108	97	0.780423917898189
SP3	0.277667084686208	75	0.781267929955216
PPARA	-0.275722023633117	34	0.782761578672364
E2F6	0.272390458109107	68	0.785321808750911
CTCF	-0.26070698064042	932	0.79431848240908
ESR1	0.254636947994632	726	0.799003519238263
ZNF143	0.252767112198863	49	0.800448183237834
TP63	-0.241300467428083	87	0.809322248637416
GATA1	-0.238650746234877	63	0.811376412016132
NR2F6	-0.22344597326097	32	0.823188427167995
FOXP2	-0.223148127430492	32	0.823420222284447
HMBOX1	-0.21525769628873	25	0.829566409945176
FOXK2	0.209809571728999	51	0.833816302178068
CUX1	0.207481488665931	39	0.835633848036967
TCF3	0.188197711701656	66	0.850721666236802
TFAP4	0.1725676501852	40	0.862991281764682
TFAP2C	0.170647925498788	886	0.864500611495134
RXRA	-0.170121605337754	77	0.864914502576508
NONO	-0.166367436376643	26	0.86786779880684
NEUROD1	0.164960533546646	33	0.868975046082209
POU2F1	-0.159664571004334	63	0.873145311040622
KLF1	0.147242997145147	50	0.882940223617507
ARID2	0.135895065359138	29	0.89190423656008
CLOCK	0.123967054643544	51	0.901341360391561
GATA3	-0.122736681365496	383	0.902315615925087
FOXJ2	-0.114886298851293	36	0.908535245114922
NRF1	-0.108519889425814	79	0.913583304201926
VDR	-0.0970032817825864	169	0.922723788256936
NFYB	-0.0767480745545793	73	0.938823959330068
FOXP1	-0.0622514189129618	218	0.950362615485827
GATA2	0.0566457310025632	313	0.954827404931903
EGR1	-0.055978590075963	970	0.955358863056259
SOX10	0.0494566394770517	44	0.9605553915709
ZNF740	0.0487659416815679	36	0.961105824467008
MAZ	0.0386736865702371	69	0.969150552784587
T	0.0333890848284389	26	0.97336431385602
SNAI2	-0.028122110352954	66	0.977564759534364
ZBTB7A	0.0203757359555164	86	0.983743639734397

## Sheet: MESvsPRO
Supplementary Table 4: Results of Viper analysis for inferrence of transcription factor activity in mesenchymal HGSOC in the Tothill dataset.
Viper analysis comparing the MES subtype against PRO. regulon: the transcription factor or synergistic transcription factor pairs. NES: the normalized enrichment score of the regulon. regulon_size: number of target genes used for enrichment. pval: p-value of the enrichment. adj.pval: the BH-corrected p-value.
regulon	NES	regulon Size	pval
NFKB1--SPI1	2.93567743091479	34	0.00332820212791802
BATF	2.90405801826403	47	0.00368359891766538
LYL1	2.85861991777466	83	0.00425488253862906
NFKB1	2.85646458592464	242	0.00428387790842928
IRF1	2.84302807342474	81	0.00446871340770319
SPI1	2.79098822535802	499	0.00525473838464876
STAT3	2.72100630685828	161	0.0065083519800918
IKZF1	2.71945928197807	38	0.00653887450677997
FLI1	2.6116260011121	106	0.00901127744746288
RELB	2.43166332436658	69	0.0150296705243927
JUN	2.38369045269891	187	0.0171400129200892
RUNX2	2.32668962799868	63	0.0199817902898589
POU2F2	2.32629198079401	86	0.0200029795432304
BACH2	2.31470149718675	49	0.0206292737842177
TBX21	2.28627250694323	76	0.0222383212433248
RBPJ	2.2799520172014	59	0.0226105344527221
SPIB	2.27948115933739	59	0.0226384786927835
STAT1	2.22747143729019	657	0.0259157826802593
MAF	2.1852774974585	38	0.0288685062781188
IRF4	2.14795104949897	66	0.0317176443319027
FOSL1	2.14390945435522	50	0.0320401425169498
CEBPD	2.14063101019042	68	0.0323038060065857
EPAS1	2.09681761367938	78	0.0360097237661895
BACH1	2.07254329917118	85	0.0382148026060034
TAF1	-2.03675040662338	49	0.0416750604036017
STAT5B	1.98704108737732	73	0.0469178438553117
SP4	-1.981148548617	57	0.047574617207554
BCL6	-1.97951510792177	45	0.0477580403655334
PPARG	1.9419619916985	106	0.0521417017298199
PRDM1	1.94012080567357	40	0.0523650100468826
RFX5	1.90529960994828	89	0.0567411361568746
MYB	1.90404158515346	62	0.0569047684711737
PAX5	1.89922930115959	54	0.057534333773961
ETS2	1.89577539637117	29	0.0579897505772929
NR2F2	1.87303496816637	84	0.0610635564264968
ATF3	-1.86443574446273	48	0.0622605371736085
STAT2	1.85416091442351	97	0.0637161420477323
MEF2C	1.85268584156909	67	0.0639274005302702
TEAD4	1.85049836176704	67	0.0642417539397458
ZNF740	-1.83727414808535	36	0.0661694342975967
FOXO1	1.81663330775936	120	0.0692732798291355
RELA	1.8104617511913	101	0.0702242106575306
JUND	1.80700298636369	73	0.0707618135700146
MEF2A	1.80603884191284	99	0.0709122726204558
RUNX3	1.76972934238136	86	0.076772239397677
FOSL2	1.74506241657234	78	0.0809740047686132
NR2C2	-1.69399733577109	88	0.0902657893116919
TCF25	1.67872687233347	41	0.0932052862494845
ELF1	1.67812110337989	52	0.0933234597375161
WT1	1.65596833309033	27	0.0977282318978997
NR3C1	1.65208041750577	77	0.0985181583773335
FOXP2	1.6442563990872	32	0.10012325147742
SRF	1.62575865997766	107	0.10400100580926
AHR	1.61023381788611	42	0.107346821230059
ERG	1.6099165875012	88	0.107416067262562
KLF6	1.59429767398609	49	0.110869378424737
HNF4G	1.58781300711746	56	0.112328629335481
CEBPB	1.58587685639761	87	0.112767246768305
SNAI2	-1.58312058887697	66	0.113393981716048
SMAD3	1.57375048366761	90	0.115545145642774
RFX1	-1.527994163726	39	0.126513987014684
T	1.52562018457338	26	0.127104482316907
ZEB2	-1.5244675074874	53	0.127391967629252
HIF1A	1.51870202414708	185	0.128837516888966
NFATC1	1.51203982812873	33	0.130523730731145
ZFX	-1.49856230693767	55	0.133987217357303
JUNB	1.48786974935533	52	0.136785246798302
NFYA	-1.47896929229649	66	0.139148522115074
BCL3	1.47455079204027	40	0.140333352734055
NRF1	-1.46077361318508	79	0.144077579485914
NEUROD1	1.43726292385917	33	0.150643299550845
ETV4	1.43097586220328	48	0.152437133117635
ARID2	-1.41354948555183	29	0.157494221961083
THAP11	1.41157734805229	114	0.158074446035465
MAFF	1.39353318074408	42	0.163458618500553
SNAPC4	-1.3740310038803	29	0.169432057442291
CEBPG	1.37223267549701	45	0.169991016416206
RUNX1	-1.36458865177174	137	0.172382373517617
NR2F1	1.36318803068094	67	0.172823258516315
SIX5	-1.34719098255792	27	0.17791873142432
FOXO3	1.32623599503886	39	0.184761539964112
KLF9	1.31681890315529	67	0.187899334982442
TEAD1	1.30552948174357	124	0.191712614993214
NONO	-1.29476459006553	26	0.195401450736929
POU4F2	1.27819038137079	28	0.201182306791205
TCF7	1.27484187473366	47	0.202365215834244
IRF9	1.27041773040293	41	0.203935870840254
ESR2	1.26831855947999	68	0.2046842118452
NFIC	1.26482703005847	91	0.205933339587928
KMT2A	-1.24869866973631	49	0.211775307610262
GATA6	1.24117991423751	51	0.214539293094828
MYBL2	-1.20464607529894	25	0.228339961549961
TCF12	1.20335615236226	74	0.228838528106465
SMAD2	1.20110166633597	30	0.22971176673896
CEBPA	-1.19277881563413	476	0.232956008809456
ZEB1	-1.18713414614092	97	0.235174711460688
ZNF384	-1.18606735205018	62	0.235595702374424
NFE2L1	1.1817408740504	31	0.237308534650589
SMAD4	1.18093062171901	70	0.237630285440958
THAP1	1.17184087652147	53	0.241260947911045
TWIST1	1.16370172220541	67	0.244544911255447
TP63	1.14256618151833	87	0.253218753384742
RARA	1.13387635195456	118	0.256846417974025
MITF	1.13171155207077	644	0.257755723215978
MAFB	1.12349130365384	52	0.261228891929898
PRDM14	-1.10217016622254	301	0.270387699465318
E2F4	-1.07438492776437	733	0.282650194939604
PAX6	1.06875598342478	42	0.285179637991012
MBD1	1.06843078563844	41	0.285326236307812
YY1	-1.04332846577631	95	0.296796191650794
KLF13	-1.03738528507173	30	0.299556333344278
MYC	-1.03702184732362	451	0.299725675465457
AR	1.03366484542133	175	0.301292873045246
FOXA2	1.02793748528903	50	0.303979235218125
GFI1B	-1.02359121921437	27	0.306028394367772
PGR	1.01209164228708	74	0.311494238123751
TFDP1	-1.00680138988214	67	0.314030226602291
E2F1	-0.990923630947352	694	0.321722872443339
SIX2	0.978490163834042	39	0.327831953809523
ATF2	0.977475100097885	64	0.32833399908962
CREB1	0.966943246502625	115	0.333572405837249
TFAP2C	0.953134611761298	886	0.340521871368866
ATF7	-0.951336623132288	28	0.341433521410356
BHLHE40	-0.94602861163445	56	0.344133993101825
HNF1B	-0.931992641280711	38	0.351340328415664
SP3	0.925050887617919	64	0.354939437969869
ATF1	-0.921930161055502	93	0.35656500559189
KLF4	0.915789792934928	47	0.359777158078338
HNF1A	-0.913117484850503	29	0.361180755348535
GRHL2	0.905708331542695	77	0.365090251492466
CUX1	0.889893489704799	39	0.37352307999966
VDR	0.882097661876483	181	0.377723996515346
TCF7L2	0.880473918499351	69	0.378602628196927
CREM	0.878123132345007	51	0.379876900728998
BCL11A	0.853942747089386	37	0.393136712753149
NR4A1	0.852511812571803	40	0.39393008557106
MAFK	0.84735037446385	50	0.396799856328387
HSF1	0.843551873886016	86	0.398919866906369
TCF3	0.842981381370303	76	0.399238856790534
HNF4A	0.826372986341353	889	0.408592542440447
TP73	0.820222500662302	41	0.412089277186037
POU2F1	0.81412766079492	63	0.415571821205077
NFE2L2	0.812504548676685	46	0.416502177581382
PBX3	0.803221009812864	50	0.421847004072978
PPARA	0.794556701996909	34	0.426871413152542
TP53	0.782298393983703	382	0.434039230483055
TFAP4	0.749072553640288	40	0.453813476618165
ZNF143	-0.745263971774083	49	0.456112156698825
SOX6	0.741344985357183	30	0.458484292284258
TCF4	0.736856457086942	61	0.461209645927361
KLF5	0.72313692372806	81	0.469595766361217
FOXM1	-0.718203735951863	83	0.472631674751717
GABPA	0.709019830573602	51	0.478312170852993
MEIS1	0.704954449708613	51	0.480838583390468
CLOCK	0.683397633027262	51	0.494355615297063
NFYB	-0.675895203105218	73	0.499107183522544
MAFG	0.659907166977735	36	0.509313404680932
POU5F1	0.630245568900967	70	0.528533929289354
GATA3	0.627905271093601	751	0.530065997749059
HOXB13	0.618908066248341	43	0.535976924349785
MNT	-0.61424508497306	56	0.53905338486018
IRF3	-0.609298600559166	64	0.54232653452135
ELF3	0.597004249003648	49	0.550504543776944
ARNT	0.596204300133109	61	0.551038753292781
ESRRA	0.570437983817793	66	0.568380673257121
SOX13	-0.570220406230384	41	0.5685282172608
RXRA	0.563436902867809	77	0.57313741434193
USF2	0.562916682948505	98	0.573491619480764
MAX	0.560936943690283	54	0.574840524022013
SP1	0.556153607035745	268	0.578105851074667
E2F7	0.554598395967153	29	0.579169386428472
ZBTB7A	-0.547784985164376	86	0.583839549582706
FOXJ2	-0.544488258722908	36	0.586105525904825
E2F6	0.525661660106995	68	0.59912330689121
ETS1	0.506341063285458	940	0.612617240904858
PBX2	-0.492134636295021	44	0.622624168231706
PKNOX1	-0.488504782677841	35	0.625192338899934
GATA2	0.483108361638609	670	0.629018797281691
HBP1	-0.477873660101312	38	0.632740129744958
SREBF1	0.472554969789768	73	0.636530715285291
ZKSCAN1	0.468510364030533	44	0.639419661209165
GATA1	0.467503644896409	63	0.640139584939706
DUX4	-0.465589968159435	36	0.641509025014068
SREBF2	0.459616689516037	88	0.645791377573772
KLF1	0.429776639608806	50	0.667358127416556
ATF4	0.426898261975314	118	0.669453431506819
SOX11	-0.41955591899934	28	0.674809896367772
ASCL1	-0.417110823049703	51	0.676597348833354
ONECUT1	0.408710098602804	54	0.682752421893853
NR2F6	-0.408162083692066	32	0.683154682886182
ZBTB33	-0.407245133276578	86	0.683827955890539
MTA1	-0.405452266311981	53	0.685145098759379
CDX2	0.400255266308721	52	0.688968512461136
ETV1	-0.397621434707007	28	0.690909257945021
NR5A2	0.384469977070739	31	0.700630143978166
ZNF639	0.37585027714678	26	0.707028207758754
FOXP1	-0.347015964802231	355	0.728579324995741
MXI1	-0.341803598273692	75	0.732498701482125
FOXK2	-0.336582248701384	51	0.736431839675321
TAL1	-0.317580889743746	154	0.750802872012563
CTCFL	-0.305405596746149	53	0.760057259703195
TBP	0.300057727690803	29	0.764133122727634
FOXA1	0.285288170909025	834	0.775423374712852
REST	0.243099886462992	69	0.807928019166713
LEF1	0.242353454994753	52	0.808506296931891
SOX9	0.237487750213334	71	0.812278421326905
MTA2	0.18032739786727	34	0.856895547835358
TEAD2	0.171775020095402	30	0.86361440467121
ZNF263	-0.17172661700323	426	0.863652459317043
EGR1	-0.159347318804122	970	0.873395241973667
IRF2	0.157665460661237	43	0.874720418415607
MEIS2	0.129681094099368	60	0.896818740966577
SOX10	0.128728770547739	44	0.897572269206077
ESR1	-0.121829643633142	392	0.903033936590238
EBF1	0.118993727223177	41	0.905280325423144
USF1	0.11686293248493	75	0.906968672420151
MYOD1	0.115299137991796	45	0.908208021589873
SSRP1	-0.110462867621486	25	0.912042296954647
NANOG	-0.106494818461456	48	0.91518976630083
SOX2	-0.105351173068126	390	0.916097158623122
HMBOX1	-0.0861668548378367	25	0.931333778689421
CTCF	0.0835189008856528	932	0.933438949162327
PDX1	0.0636606439425134	51	0.949240442734178
MYCN	-0.0593915392977257	64	0.952640251827632
MEF2B	-0.0587660868359985	34	0.953138420542546
NFE2	-0.0509180631528095	27	0.959390811865003
MAZ	-0.049772618717604	69	0.960303586728019
TFAP2A	0.0369280486164556	86	0.97054237543318
ELK1	0.033214429073901	113	0.973503591734356
FOS	-0.0047066284033652	420	0.99624466772843

## Sheet: MES (TCGA)
Supplementary Table 4: Results of Viper analysis for inferrence of transcription factor activity in mesenchymal HGSOC in the TCGA dataset.
Viper analysis comparing the MES subtype against IMR DIF and PRO. regulon: the transcription factor or synergistic transcription factor pairs. NES: the normalized enrichment score of the regulon. regulon_size: number of target genes used for enrichment. pval: p-value of the enrichment. adj.pval: the BH-corrected p-value.
regulon	NES	regulon Size	pval
RUNX2	348814563921381	54	0.000486383068181941
SRF	331401818755871	91	0.000919655250324614
MEF2A	326685629233139	85	0.00108748868619633
EPAS1	313311395623981	59	0.00172962275957839
NR2F2--ESR1	312373426734514	29	0.00178571648843735
FOSL2	30956727200794	63	0.00196366970336424
ETV4	303498821106443	46	0.00240545089136699
SMAD2	301530275201178	25	0.00256722859460973
TCF7L2	301122327382678	48	0.00260197449605034
JUN	295802810890193	171	0.0030961388955739
TEAD4	295549748039176	53	0.00312165246832425
TEAD1	293990772239633	99	0.00328310006875641
NR2F2	293963168933257	71	0.00328602598115922
MAFB	290727693919763	43	0.00364590263144854
PPARG	287137040308848	91	0.00408696324758991
FOSL1	283883075701053	43	0.00452791654395639
ERG	281091318142874	70	0.00494011140231162
SMAD3	280944339708507	75	0.00496272449867375
CEBPD	275486022784271	56	0.00587172133805355
BACH2	273282546689361	39	0.00627935971949304
AHR	272800125407785	31	0.00637193657786944
TCF12	271566358283483	61	0.00661430912605836
ATF3	-271075604535048	39	0.00671299964157287
JUNB	262157805115628	42	0.00875237184219483
HIF1A	259726322266305	143	0.009396988220359
JUND	253808854528409	63	0.0111459780169642
TWIST1	249032893488625	57	0.0127624917052941
BHLHE40	-248840938760515	43	0.01283159308386
TCF4	243550798961379	45	0.0148708961889201
ZEB2	-242003967163655	45	0.0155188139402147
NFATC1	240794107981987	31	0.0160427699174619
MEF2C	2384010943837	57	0.0171250930898403
TBP	234558498081706	35	0.018997247369649
KLF6	233937991862083	39	0.0193157798833519
NFE2	231892438641644	32	0.0203991365933032
STAT3--ESR1	23021200742956	33	0.0213284016489395
TP63	229973631060664	62	0.0214631636530578
STAT3--SPI1	227317507462635	26	0.0230156317157162
MYOD1	22416463797986	32	0.0249842359147462
ARNT	222098579812554	54	0.0263519233140092
FOXO1--ESR1	214668198909234	25	0.0318186076073192
MEIS1	21024419435455	40	0.0355145802653341
SMAD4	208814541020271	50	0.0367847198547512
MEIS2	207262966715272	44	0.0382067578672536
STAT3	196943644782627	130	0.0489029937722777
CEBPG	195922385178567	35	0.0500865769936517
PBX3	194793931105652	40	0.0514222253116409
FOXO1	192402920343521	93	0.0543509230443671
LYL1	192144484482835	59	0.0546756495155748
TAL1	191934653009925	223	0.0549404930283757
FLI1	189366039436536	83	0.0582701015293213
PAX6	187564661856575	33	0.0607038204750417
SPI1	185829174195153	437	0.0631275959048362
RARA	183794421245483	100	0.0660706262827159
NFKB1--TP53	18345220182603	25	0.0665765424505908
CEBPB	181995086034714	81	0.068766488534493
ATF2	181034155007216	55	0.0702428373925095
PPARA	177675393061477	31	0.0756087347426837
STAT5B	176223300785743	67	0.0780299373445873
GATA6	174120661206231	38	0.0816473686704647
NFKB1	168443765784627	215	0.0920971181889725
TCF7	167065917750104	47	0.0947890164840993
NR3C1	166787333545053	64	0.0953408739319452
POU2F2	166610677490915	69	0.0956921493894056
RBPJ	160553392547188	31	0.10837635335548
BATF	159164586244976	39	0.111464298967316
TP73	158762925702967	28	0.112370198392494
IRF4	157995893250933	52	0.11411627163027
MYCN	157791100535328	49	0.114586056331564
CLOCK	155541217497644	37	0.119847936334215
GATA3	-152382374820104	189	0.1275527454795
ONECUT1	151450685648012	30	0.129897336159337
RELB	151384860235945	52	0.130064242468324
ESR2	150687508580218	49	0.131842678632083
NR4A1	150552721473438	28	0.132188585451491
NFIC	149827102961845	79	0.134062847748037
MAFG	14882058915139	26	0.136696604022586
AR	-148492309161224	87	0.13756419828229
FOXA1	-14798755157092	256	0.138906470925407
PDX1	147146128519442	33	0.141166410076292
EBF1	141325926524069	59	0.157579506485682
HOXB13	141181715866429	34	0.15800380483309
MAF	140379785385304	26	0.160379053246997
ZKSCAN1	13814441453772	28	0.16714244035035
IRF3	-137970750626233	38	0.167676720826325
KLF1	137858182090224	33	0.168023724730655
IKZF1	137638174242596	27	0.168703477466778
BCL6	-135554017384944	36	0.175245518030843
SP3	13484590480102	76	0.177510783178313
SIX2	134391093178673	29	0.178977190578887
KLF9	132507838295664	52	0.185145155104271
MYC	-132268545050517	412	0.185940003995106
NFKB2	-130580620323735	46	0.191618470011293
MBD1	130386900066021	30	0.192278251309898
KLF4	129767364828246	39	0.194399502564956
PRDM1	129120618954262	31	0.196632189420976
POU5F1	127267366038034	55	0.203133868020168
TCF25	127091148939466	31	0.20376013852427
GRHL2	126520616727943	54	0.205797432244718
ETS2	125908491244508	27	0.207999663393712
ZEB1	-125116129988537	74	0.21087563446085
STAT5A	125042033490966	60	0.211146040095931
MAFK	124077736348426	32	0.214688005733441
TP53	123896087173961	320	0.215359988915709
ESR1	121792869363757	536	0.223251071170649
SOX10	118732451227833	39	0.235099642950575
NR2F1	118406518425077	47	0.236387260613456
NRF1	-116746260868047	54	0.243023599954802
DUX4	116367413267544	26	0.244556096105659
POU2F1	114764215972867	49	0.251116317835849
MAX	114305692119261	38	0.253014958642529
NFYA	-114274277407711	56	0.253145404729487
NFYB	-114242683312799	57	0.253276642924956
EGR1	114150945187047	715	0.253657980951566
WT1	112539746842663	29	0.260420643374948
MEF2B	11252385601325	27	0.260487957197342
CUX1	111063234265422	32	0.266726635338778
USF2	110342069388369	88	0.269844514090743
FOXA2	109699258643185	44	0.272644632899889
TFAP2A	109125455376118	112	0.275160889033881
PBX2	107080226728978	36	0.284258347253484
MXI1	-105998958846539	50	0.28914933596986
ELK1	104942738615039	87	0.293981459292372
ESRRA	104554622915608	39	0.295770586139372
SOX13	104053711622197	33	0.298090429378758
TCF3	103631821815976	92	0.300053709619782
TBX21	103415217906922	61	0.301065026070708
NR2C2	-102484335553348	56	0.305437105573592
LEF1	102158966844182	40	0.306975149599205
THAP1	101982457699288	36	0.307811664988964
ZBTB33	-100896373722498	70	0.312992025626908
MNT	-0.995602465201276	43	0.31944333651595
RUNX1	-0.99464602121154	74	0.319908456195071
SNAI2	-0.993444354476073	47	0.320493455434557
CEBPA	-0.983279378567587	361	0.325469956442038
CTCF	0.963182509913952	621	0.335455940717653
PAX5	0.9484495654837	45	0.342900636629795
NANOG	0.94174277435948	35	0.346324349770194
RUNX3	0.923625709315128	85	0.355681223530584
E2F4	-0.910671043103358	551	0.362468725755918
SP4	-0.874568174460502	45	0.381808910685822
ZNF143	0.858168642096912	39	0.390799348640393
SPIB	0.83105787938138	47	0.405940932946874
STAT1	0.823736487489704	481	0.410089302392422
CTCFL	0.820510364856584	31	0.411925222975457
SREBF1	-0.809570695063041	59	0.418186956412938
USF1	0.804247732598563	93	0.421253916889474
ETS1	-0.80287661678584	375	0.422046052564881
BCL3	0.781897207367922	30	0.434274986361175
E2F6	0.758730584765667	56	0.44801373718072
RELA	0.735920444862242	144	0.461779114269374
RFX1	-0.724818433774607	25	0.468563425423441
ZNF384	0.724194344989488	50	0.468946429842685
HBP1	-0.720353393060351	31	0.471307438244032
ELF1	0.713502610157334	42	0.475534798542464
CDX2	0.635302135740616	40	0.52523138094076
KLF5	0.623178028308303	61	0.53316753853183
HNF4A	0.598554485018533	650	0.549470015362983
NFE2L2	0.577752256703385	60	0.563431392925591
PGR	0.573849040582801	46	0.566069959720794
PKNOX1	0.568769657355623	27	0.569512468766806
TFAP4	0.549922695900514	32	0.582372396635602
MYB	0.533151732643189	40	0.593928550545502
PRDM14	0.506903410894037	209	0.612222592295941
CREM	0.493047013953942	42	0.621979368506746
ZFX	-0.483943236422151	37	0.628426154527274
ATF1	0.482694948151982	79	0.629312350782479
BACH1	0.460224900340065	45	0.645354799755025
SREBF2	-0.46006534788169	65	0.645469315765155
STAT2	-0.451592994872497	70	0.651562217456075
GATA2	-0.446009968094873	186	0.655590045516692
MTA2	0.444423896736906	25	0.656736139493898
RXRA	0.439828915757816	61	0.660061023128386
ATF4	0.429432411742066	90	0.667608570694738
MAZ	0.408626592950838	46	0.682813711977145
IRF2	-0.383677098561663	63	0.701217788605265
THAP11	0.380465607536398	70	0.703599821651355
MTA1	-0.375033336306007	41	0.707635674259125
GATA1	0.359136005000528	53	0.71949334776365
KMT2A	0.34702667197304	35	0.728571281124735
YY1	0.333445868506015	73	0.738797744183376
VDR	-0.330050919011785	102	0.741361487967755
ZNF263	-0.303971270640264	303	0.761149778851694
BCL11A	0.29816183337495	31	0.765579650206829
RFX5	-0.296780854417324	71	0.766633823247612
CREB1	0.265271546744002	101	0.790800281956297
ELF3	0.263975233138308	36	0.791799003136033
IRF9	0.261573742483031	29	0.793650089811599
FOXP2	0.25950306455582	28	0.795247117817587
HSF1	-0.253105751285083	64	0.800186494670754
ZNF740	0.23344260676193	26	0.815417731519758
FOXM1	-0.22842533357405	69	0.819315596653239
SOX9	-0.227330162401685	56	0.820167020803028
ASCL1	0.221062435435368	38	0.825043818847893
ZBTB7A	-0.18187983372495	62	0.855677030880071
TAF1	0.169774810794096	37	0.865187237393607
HNF4G	0.167418379932177	42	0.867040864178485
SP1	0.164994343685229	220	0.868948434126295
IRF1	0.154048667053886	70	0.877571362773032
FOXO3	-0.139586496398828	37	0.88898671047075
MITF	-0.138671207514787	227	0.889709971309639
REST	0.137188206034315	51	0.890882032988643
GABPA	0.115779113450596	41	0.907827604228964
TFDP1	-0.106814826299581	51	0.914935885084041
FOS	-0.101626155834538	290	0.919053417576392
FOXP1	-0.0782836721494471	152	0.93760240533789
NR5A2	-0.0651404631845625	25	0.948062163866011
FOXK2	0.0623995921390671	39	0.95024461975456
SOX2	-0.0471842591082351	122	0.962366372960418
E2F1	-0.0399720211442516	531	0.968115432351872
TFAP2C	0.0148306701449826	264	0.988167271032259

## Sheet: MESvsIMR (TCGA)
Supplementary Table 4: Results of Viper analysis for inferrence of transcription factor activity in mesenchymal HGSOC in the TCGA dataset.
Viper analysis comparing the MES subtype against IMR. regulon: the transcription factor or synergistic transcription factor pairs. NES: the normalized enrichment score of the regulon. regulon_size: number of target genes used for enrichment. pval: p-value of the enrichment. adj.pval: the BH-corrected p-value.
regulon	NES	regulon Size	pval
NR2F2	3.35364919963397	71	0.000797534038090004
TWIST1	3.26794862263028	57	0.00108330028828434
TCF7L2	3.22609490718311	48	0.00125491736750585
SMAD3	3.20425078666581	75	0.00135414466397156
FOSL2	3.19546525553838	63	0.00139605590780632
GATA6	3.16255920497565	38	0.0015638893174939
PBX3	3.13438367349019	40	0.00172215520231304
MEIS1	3.13403007378794	40	0.00172423183528506
SOX2	3.13084818092249	248	0.00174302242995024
TEAD1	3.08894592064316	99	0.00200867999052855
SMAD4	3.0797027458295	50	0.00207207285808928
RUNX2	3.06620653212908	54	0.00216793508997364
ETV4	3.04057777679999	46	0.0023612469711971
SMAD2	3.02291115255405	25	0.00250355734779922
TCF12	3.00371981666343	61	0.00266700810002397
ERG	2.98120084531651	70	0.00287120417924014
MYOD1	2.97141623685189	32	0.00296429723517873
MEF2A	2.96887641466287	85	0.00298890779236312
STAT2	-2.92875144420328	70	0.00340326446172071
SRF	2.9287400273805	91	0.00340338945701413
AHR	2.87391653214221	31	0.00405416090848933
TEAD4	2.87129904620415	53	0.00408788601407171
ARNT	2.86354124333997	54	0.00418934270848411
IRF1	-2.85491288234161	70	0.00430486356080954
MAFB	2.85361678308875	43	0.00432246375152222
JUND	2.81494681976188	63	0.00487853062290163
TP63	2.76612535791848	62	0.00567267237845301
SOX10	2.70395492550066	39	0.0068519583108863
POU5F1	2.67207013263407	55	0.00753848912612063
FOXO1	2.6710891241596	113	0.00756055696151045
JUNB	2.61443844959973	42	0.00893742622268051
RFX5	-2.59963993374519	71	0.00933216216497962
MEIS2	2.59112180172259	44	0.00956636262468647
PPARG	2.57866413580259	91	0.00991831680785407
SIX2	2.55997616008507	29	0.0104679343889673
EPAS1	2.55824829726138	59	0.010520094716654
NFIC	2.52239031879119	92	0.011656029336092
IRF2	-2.48157206854779	63	0.0130804256516281
CLOCK	2.47258655590496	37	0.0134139226345698
HOXB13	2.35927317696534	34	0.0183107709316915
SOX13	2.35571420333263	33	0.0184871349738382
PAX6	2.29902218118621	33	0.0215036797960563
KLF6	2.26554967423884	39	0.0234789693493065
TCF4	2.25873264870684	45	0.0239000202872946
FOSL1	2.24953238060579	43	0.0244786450840094
ONECUT1	2.23430609814357	30	0.025462939371178
MAFF	2.1572247535573	32	0.0309881566481654
MAFG	2.15451002587133	26	0.0312001965756176
PGR	2.13225657503866	46	0.0329857598199885
TAL1	2.08727115962766	228	0.0368636302401515
BHLHE40	-2.06916809989702	43	0.0385303150709915
PBX2	2.06003958009026	36	0.0393947571500311
EBF1	2.0345869460706	59	0.0418924519539326
CEBPB	2.02477637195069	81	0.0428903323386835
NR4A1	2.01348649039503	28	0.0440634747934014
PRDM14	2.00404585996022	179	0.0450651480982837
MYC	-1.99561662505586	412	0.0459756685088103
GRHL2	1.96094441960557	54	0.0498855068678945
MYCN	1.90362514151009	49	0.056959022056058
KLF9	1.89629036402225	52	0.0579216597560955
NR2F1	1.85561015189818	47	0.0635091456257672
NFYB	-1.85282096451457	57	0.0639080243181522
ATF3	-1.84939486702241	39	0.06440081608801
MAX	1.84914849022108	38	0.0644363741837845
MAFK	1.83367954907423	32	0.0667015761082201
ESR2	1.82541314492634	49	0.0679387071466315
CUX1	1.81169206066475	32	0.0700337910623924
CEBPG	1.77776680186534	35	0.075442163028263
RARA	1.77502656713284	100	0.0758935006181992
ZNF263--TP53	1.75750534279607	26	0.0788317119745255
PKNOX1	1.71454609308497	27	0.086428479374736
HIF1A	1.71347500738182	129	0.0866251874435923
IRF3	-1.70999251668772	38	0.0872672568580541
NR3C1	1.67948885163149	49	0.0930568097827292
NANOG	1.67781435051109	35	0.0933833469645337
TFAP4	1.65909083876065	32	0.0970974890483163
CTCFL	1.64930485430987	31	0.0990851956685684
NFE2	1.64238014678801	32	0.100511246702116
JUN	1.64025089062376	131	0.100953011951246
ASCL1	1.61996844937092	38	0.105239054540185
BACH2	1.61650682984897	39	0.105984777940868
RXRA	1.60840220216834	61	0.107747119683739
ZNF263	-1.59992116851701	303	0.109616072609819
KLF4	1.58174538777282	39	0.113707706758582
LEF1	1.57226034536455	40	0.11589018551506
TFAP2C	1.56084942812895	400	0.118559281890796
ATF2	1.55599611785086	55	0.119709015513982
MNT	-1.543383443701	43	0.122737768327419
TFAP2A	1.53905499986026	112	0.123790869662863
TP53	1.52932186812267	322	0.126184671009089
KLF1	1.52185241276246	33	0.128046065173757
ESRRA	1.50824002574272	39	0.131493106627824
ZNF384	1.47478359366256	50	0.140270733425769
YY1	1.4568816630599	73	0.145149048556573
TP73	1.45112270265586	28	0.146745695845147
SP1	1.45005296238192	356	0.147043750636568
TBP	1.44537155060061	35	0.148353550024318
MEF2B	1.43909067250635	27	0.150124834414652
ZKSCAN1	1.42130542230895	28	0.155227987862815
HNF4G	1.41834535329219	42	0.156089961611159
E2F4	-1.41275931388639	551	0.157726504905005
ZEB2	-1.40292567020568	45	0.160639005134809
THAP1	1.37815225036999	36	0.168156286240001
CDX2	1.37710062615918	40	0.168481139152335
MEF2C	1.36018872759839	57	0.173770208788991
SNAI2	-1.35600154309974	47	0.175098677078582
AR	-1.35454306029434	101	0.175563185280514
FOXO3	-1.34026541835153	37	0.180159070083526
MAZ	1.33611462993399	46	0.181511808833359
NFATC1	1.33482447029378	31	0.181933802575068
KMT2A	1.24738178859112	35	0.212257540866878
SP3	1.21623223014219	76	0.223896469277358
RFX1	1.21573813378544	25	0.224084692614854
DUX4	1.20983699810269	26	0.226341446194714
ZEB1	-1.19778203898148	74	0.231001881277275
CREM	1.16873450442482	42	0.242510615608043
ATF1	1.16329950185589	79	0.244708007728382
ETS1	1.1604327402319	717	0.245872663262305
CEBPD	1.14753816717268	35	0.251159268253626
KLF5	1.12482502353166	61	0.26066318842597
STAT5B	1.12467133199279	67	0.260728334172581
NFYA	-1.12298399369418	56	0.261444292501746
FOXP2	-1.11720344019202	28	0.263907350025917
STAT3	1.10222010083582	144	0.270365995260626
PPARA	1.07970577690515	31	0.280273220597272
ZNF740	1.07132266505524	26	0.284024372153696
ZBTB7A	-1.07031440090868	62	0.284477814419195
MXI1	-1.06040834683147	50	0.288958866525544
EGR1	1.04859911053512	467	0.294362665410121
FLI1	1.04759570397944	83	0.294824917600806
RBPJ	1.02120627631164	42	0.307156719379206
NR2C2	-1.00111032337232	56	0.316773474667016
ZBTB33	-0.991147240441414	70	0.321613688476324
HNF4A	-0.920824032670387	359	0.357142305566601
SPIB	-0.918174710205459	47	0.358527406466396
GATA1	0.912308150978891	53	0.361606524723949
RUNX1	-0.900900976387162	71	0.367640972048809
REST	-0.895374759683525	51	0.370586788546118
ELK1	0.881642181823839	87	0.37797033666165
NFKB1	-0.879025119791243	215	0.379387655920835
NR5A2	0.844938903914403	25	0.398144951743612
TFDP1	-0.825890755842565	51	0.408866064950751
TAF1	0.793565846000908	37	0.427448222153463
TCF3	0.790198651731348	92	0.429411763318164
ELF3	0.749125040982066	36	0.453781843450658
THAP11	0.717877545994635	70	0.47283279387119
POU2F1	0.695026240390239	49	0.487038857128917
FOS	-0.694303646831675	322	0.487491804458543
TBX21	-0.685718738761645	61	0.492890487818281
SREBF1	-0.682824136593751	59	0.494717975994429
MITF	0.672370411705467	289	0.50134791440861
PRDM1	0.661586298227749	31	0.508236391102839
RUNX3	-0.652813640279743	85	0.513876428854921
SPI1	0.652421475404873	512	0.514129314187683
IKZF1	-0.626926232859665	27	0.530707590691184
IRF9	-0.611559272673521	29	0.540829391057271
FOXA1	0.607351620899173	299	0.543617587447383
BCL11A	0.606148030268586	31	0.544416459256729
FOXM1	-0.598721113769371	69	0.549358875067325
MYB	0.542833640791832	53	0.587244348682479
RELA	-0.509341206676386	205	0.61051307920734
RELB	-0.483366537728204	52	0.628835503304112
USF2	-0.479538537479123	88	0.63155555923791
STAT5A	-0.476227871918593	60	0.633912044848645
BATF	-0.437040127971295	39	0.662082246559229
USF1	-0.43077471882802	93	0.666632183556128
MTA1	0.421379315841363	41	0.673478120643307
MTA2	0.416909933241382	25	0.676744287660551
BCL3	-0.404028095277066	30	0.686192059238379
SOX9	0.394422968976968	56	0.693268788616489
GATA2	0.393003270463379	214	0.69431706586474
BACH1	0.390684411206477	60	0.696030522963898
WT1	0.387977319563788	29	0.69803281790035
BCL6	-0.372750448291921	36	0.709334185626609
GATA3	0.339573834519288	193	0.734177485451598
GABPA	0.339039543368115	41	0.734579941155965
TCF25	0.319692040770172	31	0.749201793950865
FOXK2	0.298495443126109	39	0.76532505354997
ZFX	-0.290400480667696	37	0.771509876019778
NRF1	-0.28759201924186	54	0.773659054631362
STAT1	0.280618833257696	764	0.779002769386499
FOXP1	-0.279505153387751	105	0.779857183724112
ELF1	0.276127850896997	42	0.78244987001341
CTCF	0.243510820297476	353	0.807609703959937
NFE2L2	-0.233071652775749	60	0.815705766584727
E2F1	-0.230994010441851	531	0.817319455189219
TCF7	0.227826835146043	47	0.819780863812414
CEBPA	0.197193082800501	415	0.84367644346837
HSF1	0.190097043695495	64	0.84923308663287
CREB1	0.183797877517842	101	0.854172021268792
ATF4	-0.177997098285644	90	0.858725254584982
MBD1	0.169224428753159	30	0.865620115522784
ETS2	-0.157981028038189	27	0.874471748402154
HBP1	0.147260917720535	31	0.882926079248518
E2F6	-0.144964773957165	56	0.884738684256873
MAF	0.143999889716948	26	0.885500556722005
PAX5	0.124949431673793	45	0.900563584164842
SP4	0.117135316875109	45	0.906752823544171
IRF4	0.114704376151832	52	0.908679445158903
ESR1	-0.112938562356873	237	0.91007926355823
VDR	-0.11243771963679	101	0.910476348988964
NFKB2	0.0894105777129939	46	0.928755617342384
POU2F2	-0.0667963717623843	69	0.946743811874428
SREBF2	-0.0206091945321604	65	0.983557405848669
LYL1	0.0131044930132515	59	0.989544426600427

## Sheet: MESvsDIF (TCGA)
Supplementary Table 4: Results of Viper analysis for inferrence of transcription factor activity in mesenchymal HGSOC in the TCGA dataset.
Viper analysis comparing the MES subtype against DIF. regulon: the transcription factor or synergistic transcription factor pairs. NES: the normalized enrichment score of the regulon. regulon_size: number of target genes used for enrichment. pval: p-value of the enrichment. adj.pval: the BH-corrected p-value.
regulon	NES	regulon Size	pval
NFKB1--STAT1	2.87289636779449	25	0.0040672751092051
RUNX2	2.61267424945873	54	0.00898368835251011
SRF	2.56477103446834	91	0.0103243909725904
MEF2A	2.48451056820039	85	0.012972965744693
EPAS1	2.41725819012235	59	0.0156379204185359
AHR	2.35785924604878	31	0.0183806608024952
TAL1--VDR	2.31000202649121	32	0.0208880419312599
SMAD2	2.24421066196144	25	0.024818850361125
MAFB	2.23256471137929	43	0.0255776633849047
BACH2	2.22848738447155	39	0.0258480316727852
ZEB2	-2.15951151512366	45	0.0308105049510873
NR2F2	2.14249639775297	71	0.0321535582357312
JUN	2.12525237306465	171	0.0335655600370551
FOSL2	2.10616692604656	63	0.0351898550006996
TEAD4	2.0998011832964	53	0.0357463341241893
TBP	2.09241542051467	35	0.0364013705406436
FOXO1--RUNX1	2.08364586109737	26	0.037192392146299
TCF7L2	2.0758772761392	48	0.037905302890418
RBPJ	2.07414231898773	42	0.0380660953122105
ETS1--STAT1	2.05561622279918	66	0.0398195228417521
SPI1--STAT3	2.00084071249377	29	0.045409558425444
ETV4	1.95848921565892	46	0.0501726352582585
SMAD4	1.93729310530871	61	0.0527095245901553
TCF12	1.93459058319574	61	0.0530405565093409
LYL1	1.93012772350703	59	0.0535910141426588
TWIST1	1.90731395589386	57	0.0564799440583442
FOSL1	1.90523640372703	43	0.0567493480894828
HIF1A	1.88493338915717	143	0.0594388315342972
TEAD1	1.87015689772122	99	0.0614620331982574
BATF	1.85116936469586	39	0.0641451915620964
PPARG	1.82734840821794	91	0.0676474011336787
NFATC1	1.80665591957438	31	0.0708159447067384
SPI1	1.79267853378139	450	0.0730243408638954
TCF7	1.76137163005551	47	0.078175523523962
ATF3	-1.74712163866632	39	0.0806162406469982
HNF4A--SMAD3	1.73166657149637	27	0.0833329457883548
HNF4A--CEBPA	1.72523336963865	77	0.0844854242354715
MEF2C	1.67655540699905	57	0.0936294529735398
MYOD1	1.66486398832532	32	0.0959398942343903
CEBPD	1.6417840278354	56	0.100634770287649
ERG	1.62740171601606	70	0.10365180731803
GATA3	-1.58024247544306	193	0.114051347907273
FOXO1	1.56081817837586	113	0.118566657061453
IKZF1	1.55908270020745	27	0.1189768076562
NFE2	1.55780749128804	32	0.119278889651599
TCF4	1.53383045309643	45	0.125071369013211
STAT1--E2F1	1.53213949399146	48	0.125488015666478
SOX9	-1.51950657812861	56	0.128635033509307
STAT3--TAL1	1.50517483429488	28	0.132279133369052
POU2F2	1.50463776136029	69	0.132417232405588
ETS1--STAT3	1.49806249291657	36	0.134117014748816
STAT3--RUNX1	1.4855181903153	34	0.137406608432848
PBX3	1.47213205872962	40	0.140985219837201
ETS1	1.46662148020785	641	0.142479053406472
MEIS2	1.45853963298484	44	0.144691859129762
DUX4	1.43475424077604	26	0.151357141678376
MEIS1	1.41134938068212	40	0.158141620738954
PDX1	1.39548107630711	33	0.162870817414698
JUNB	1.38943897937095	42	0.16469930421112
ATF2	1.37766943145262	55	0.168305373412383
FLI1	1.37673178842798	83	0.168595186800332
STAT3	1.37524077397976	144	0.169056811218181
USF2	1.35331955198779	88	0.175953565575938
PAX6	1.3320961948479	33	0.182828580575392
ARNT	1.3255295516402	54	0.184995574614408
JUND	1.3193966229129	63	0.187036550191957
HNF4A--FOS	1.25610445830745	26	0.209078099940408
BHLHE40	-1.24111913036691	43	0.214561743463741
NFKB1	1.22637134663843	177	0.220058963618184
TCF25	1.21539651932293	31	0.224214894926678
STAT1	1.20016109320864	523	0.230076782381149
SPI1--RUNX1--TAL1	1.19562247436065	58	0.231843917052467
HNF4A	-1.184596221241	650	0.236177131803038
ETS2	1.17468116735083	27	0.240122296587236
TAL1--RUNX1	1.17040239022101	103	0.241839074235245
CEBPG	1.16982044759605	35	0.242073233182506
TFDP1	1.15529990392758	51	0.247967635294785
RFX1	-1.1431696668443	25	0.252968153688261
HNF4G	-1.14252841872276	42	0.253234440282945
TAL1	1.13974776673241	278	0.254391400543308
SREBF2	-1.12745759645073	65	0.259549059058042
TBX21	1.09604799658154	61	0.27305777065816
FOS	-1.09586456311198	301	0.273138049058845
MEF2B	1.07451450738579	27	0.282592146195156
STAT5B	1.0711032340347	67	0.284123014237296
RUNX3	1.06006109574682	85	0.289116805373687
ELK1	1.05715301692561	87	0.290441758263923
IRF4	1.05118276159128	52	0.293174658872938
SREBF1	-1.03510974689364	59	0.300617661172491
MBD1	1.0163912374699	30	0.309443116668313
NFYA	-1.01540774890207	56	0.309911500808836
TP63	1.01523234535702	62	0.309995085513041
MYCN	1.01138086450528	49	0.311834176162627
KLF6	0.989601445293552	39	0.322368963302877
MTA1	-0.98870062429501	41	0.322809637283865
WT1	0.986770068750996	29	0.323755371120936
SMAD3	0.975454294283521	61	0.329334962890657
RUNX1--E2F1	-0.958898911082541	28	0.337609673404167
FOXM1	0.954268105378696	69	0.339947948311522
SP4	-0.951258058375731	45	0.341473392382386
RARA	0.938763273434763	100	0.347852299119089
TP73	0.937977236027037	28	0.348256108792131
NR5A2	-0.931549334491455	25	0.351569477339873
REST	0.928276886303204	51	0.353263960504592
MAF	0.922047233964874	26	0.356503938448762
RUNX1	0.914810586051183	266	0.360291076409547
RXRA	-0.897743636049177	61	0.369322240048931
ELF3	-0.883917108930616	36	0.376740960740394
CEBPA	-0.870940672412121	387	0.383786547582372
MYB	0.866500245158307	53	0.386215891985989
VDR	0.852337554249473	180	0.394026768179531
BCL6	-0.843364818249738	36	0.399024441826018
GATA6	0.820989274827465	38	0.411652377356101
MAFF	0.801659087362643	32	0.422750188053925
E2F1	0.799493398347169	516	0.424004373079516
MXI1	-0.792449235501989	50	0.42809878062673
PAX5	0.78857880279754	45	0.430358224065048
E2F6	0.78381962499272	56	0.433145956751405
PPARA	0.780882836768258	31	0.434871407512731
ONECUT1	0.76611990329188	30	0.443604961253381
NR2F1	0.748220050748114	47	0.454327438751857
KLF5	-0.747758026781306	61	0.454606123611567
CREB1	-0.719008797144975	101	0.472135499377168
IRF3	-0.71652655664464	38	0.473666275510972
HSF1	-0.715899372187554	64	0.47405348614598
FOXO3	-0.712260801613165	37	0.476303292385929
ESR2	0.711590696952384	49	0.476718269516722
SPIB	0.711294661431787	47	0.476901659098427
CEBPB	0.693195449528866	81	0.488186903489218
NR4A1	0.692827318590674	28	0.488417925950409
ZBTB7A	0.68543473842935	62	0.493069629376535
MAFG	0.672163385353845	26	0.501479687750876
LEF1	0.665951389599875	40	0.505442171694549
ESR1	-0.653551794490516	536	0.513400609838821
MITF	0.649610958273538	398	0.515943552830818
USF1	0.631482487463029	93	0.527725096317597
HBP1	-0.628671524448824	31	0.529564124124968
NRF1	-0.610985947672742	54	0.541208883348747
ZNF143	0.607233647942939	39	0.543695865079158
KLF1	0.592314534305499	33	0.553639985007663
STAT5A	0.584608666461843	60	0.558810879030303
PGR	0.58375277437408	65	0.559386655419829
PBX2	0.582737288294527	36	0.560070167212018
GRHL2	-0.579907807955615	54	0.561976790075938
KLF9	0.565349629059236	52	0.571835978415225
IRF2	-0.555646886007392	63	0.578452272736931
THAP11	-0.549893074809579	70	0.582392714407081
RELB	0.549414773763721	41	0.582720837643877
NR3C1	0.544794787267215	64	0.585894664233735
RELA	0.542996305773102	127	0.587132345972352
POU2F1	0.542540060465533	49	0.587446517973722
SOX2	0.532385829300856	195	0.594458797749105
CLOCK	0.531382579311346	37	0.59515369098238
PKNOX1	0.509395303723719	27	0.61047516748943
SIX2	0.494134303585954	29	0.62121133293972
CREM	-0.484712277552254	42	0.627880456153751
CDX2	-0.476995711165242	40	0.633365175662814
SP3	0.461805498724668	76	0.64422080729298
FOXA1	0.455603373242608	604	0.648675217018298
ELF1	0.453936371109976	42	0.649874624440849
ZNF384	0.436021893979869	50	0.662820844692751
ZNF263	0.435838198832207	303	0.662954126897556
MTA2	0.425042573978737	25	0.670805639282907
POU5F1	0.425030454774488	55	0.670814473848632
ATF1	0.424682566536025	79	0.671068094179972
SOX10	0.423601615083701	39	0.6718563772549
NFE2L2	-0.416652604169304	60	0.676932526397394
NR2C2	-0.403548067743755	56	0.686545080997377
RFX5	-0.401477914364437	71	0.688068295406162
EBF1	0.395610305190529	59	0.692392533631822
NANOG	0.394642085743207	35	0.693107049369011
FOXK2	-0.386113325646353	39	0.699412741225965
ZKSCAN1	0.382992343229806	28	0.701725441264092
E2F4	0.379396099669203	551	0.704393746465513
ATF4	0.376286617498281	90	0.706703827176336
GATA1	-0.368584128762434	53	0.712437727326914
CTCFL	0.368459311211249	31	0.712530779245178
PRDM1	0.36705710791128	31	0.713576420471953
TFAP4	-0.365833385128604	32	0.714489406417407
BCL11A	-0.358137396473228	31	0.720240494280959
EGR1	0.334746621798178	715	0.73781622921378
ZBTB33	-0.328778573713049	70	0.742323059268474
NFYB	-0.31336211775313	57	0.754005561536238
SNAI2	0.263320456864192	47	0.792303593605488
BACH1	0.259629047273766	47	0.795149927983691
FOXA2	-0.25037665110532	44	0.802296084407207
PRDM14	-0.246521278043669	209	0.80527873509601
TFAP2A	-0.242734152677636	112	0.808211348518794
ASCL1	-0.241339720113744	38	0.809291828317
STAT2	-0.231688939878489	70	0.816779622368891
TCF3	0.231263536537002	92	0.817110072504885
IRF1	-0.223113137883757	70	0.823447453511272
FOXP2	0.219014509975227	28	0.826638744825969
MAX	0.208417765980965	38	0.834902785652045
ESRRA	-0.207759329460119	39	0.835416890035318
TAF1	-0.207665007934168	37	0.835490541638411
BCL3	0.169560457432886	30	0.865355822544101
GABPA	0.144106769709341	41	0.885416159068039
MYC	-0.141023758831468	412	0.887851173076099
GATA2	0.136729048687507	236	0.891244967627843
CTCF	-0.130549489848659	621	0.89613170189388
HOXB13	0.126055076648524	34	0.899688327372263
KMT2A	0.117766243998049	35	0.906252876765845
NFIC	-0.115519444952057	68	0.908033408809131
CUX1	-0.105574894331497	32	0.915919644825922
MAFK	0.103702388676107	32	0.91740553098865
ZFX	0.0980529206878819	37	0.921890271154411
NFKB2	-0.0875190700504225	26	0.93025892788266
ZEB1	0.0796064617173584	74	0.936550255822795
AR	0.0781787223449548	187	0.937685887315386
FOXP1	-0.0752360630009404	156	0.940026891527796
YY1	-0.0732964598849834	73	0.941570208727184
TP53	0.0701696982472392	358	0.944058592153377
THAP1	0.0532684004048491	36	0.957518057265653
IRF9	0.0504997705635421	29	0.959724132236797
SP1	-0.0497729485455429	278	0.96030332388917
KLF4	-0.0479041008633904	39	0.961792671128575
MAZ	-0.0372322502579257	46	0.970299824444567
MNT	-0.0349892821006776	43	0.9720882872862
SOX13	-0.0335567665732672	33	0.973230598111854
TFAP2C	0.0148678702504206	621	0.988137592914677
ZNF740	0.00966344823763494	26	0.992289803846481

## Sheet: MESvsPRO (TCGA)
Supplementary Table 4: Results of Viper analysis for inferrence of transcription factor activity in mesenchymal HGSOC in the TCGA dataset.
Viper analysis comparing the MES subtype against PRO. regulon: the transcription factor or synergistic transcription factor pairs. NES: the normalized enrichment score of the regulon. regulon_size: number of target genes used for enrichment. pval: p-value of the enrichment. adj.pval: the BH-corrected p-value.
regulon	NES	regulon Size	pval
NFKB1	3.16725352813399	215	0.00153886094725915
STAT3	2.93094993950852	144	0.00337927232620976
RELA	2.86707712982452	188	0.00414282033456591
RELB	2.78938553203536	52	0.00528081603878382
FOSL1	2.78570151570771	43	0.00534120291841366
JUN	2.76271281764997	171	0.00573231781629446
CEBPD	2.72820587470642	56	0.00636798509150905
RUNX2	2.64782671238384	54	0.00810110389294814
EPAS1	2.62586411434002	59	0.00864293135464016
BATF	2.52316581749251	39	0.0116303545224048
IRF1	2.51251505375393	70	0.0119873990625859
LYL1	2.4744810234039	59	0.0133429909103754
NFE2	2.43324730115063	32	0.0149640765621443
STAT1	2.41712761345769	442	0.0156435315838086
ETV4	2.41521420175722	46	0.0157259584653673
FLI1	2.38098513021074	83	0.0172664089156237
RBPJ	2.37255199776781	42	0.0176656764022515
SPI1	2.3474841619626	433	0.0189006766898454
SRF	2.342996836177	91	0.0191295453113376
POU2F2	2.31736169794217	69	0.0204840369681318
MEF2C	2.29463053599728	57	0.0217543067555597
FOSL2	2.29314931471489	63	0.0218394100510227
STAT5A	2.25819673802242	60	0.0239333965458147
IRF4	2.21811102816476	52	0.026547263065266
MEF2A	2.21733661773187	85	0.0266000974009243
TBP	2.21617727066504	35	0.0266793638891105
TEAD4	2.19641999385774	53	0.0280618958808486
PPARG	2.19624125701627	91	0.0280746798133492
MAF	2.19575364324381	26	0.0281095813175069
CEBPB	2.18993717446087	81	0.0285287934777257
KLF6	2.16778922921924	39	0.0301747267099526
SPIB	2.1553446560909	47	0.0311348737446851
TBX21	2.15247310584451	61	0.031360111263016
PPARA	2.14297664361521	31	0.0321149738774258
IKZF1	2.01492489268694	27	0.0439125193246987
JUNB	1.99868285921594	42	0.0456426787612084
ATF3	-1.97773986763609	39	0.0479580602386884
NRF1	-1.9757030623105	54	0.0481884178924214
BCL3	1.96723921253468	30	0.0491556393131401
FOXP2	1.93801122082853	28	0.0526218535875875
NR2F2	1.93676027121471	71	0.0527746544155595
BACH2	1.93219087892312	39	0.0533359505611509
ETS2	1.88896923882998	27	0.0588959506724095
BCL6	-1.88495240206836	36	0.059436264318223
NFIC	1.87809107208552	92	0.0603687074672019
BHLHE40	-1.86628420227432	43	0.0620016138318023
STAT5B	1.86385774643677	67	0.0623416837894745
JUND	1.83584015423901	63	0.0663813008265125
MYB	1.8324766699838	53	0.0668804344875999
SMAD2	1.8102987277287	25	0.070249474253801
MBD1	1.78813899203225	30	0.0737535861331771
NFE2L2	1.77546520681039	60	0.0758211055642834
E2F1--SP1	-1.75917555528745	37	0.0785476948707851
SMAD4	1.7585570685676	61	0.0786527703613053
NFATC1	1.73341821992467	31	0.0830213614940397
TEAD1--ESR1	1.70925153841563	29	0.0874043658615261
TCF7L2	1.70888307313195	48	0.087472610551453
AHR	1.69809156148329	31	0.0894904820098155
TP63	1.69121357237767	62	0.0907960197322195
ZEB1	-1.68992631864101	74	0.0910420517662411
RFX5	1.68786249133139	71	0.0914376282983795
ATF2	1.6748604992561	55	0.0939616053673422
PRDM1	1.65127820934112	31	0.0986817796669113
WT1	1.64024150759228	29	0.100954962104082
E2F4--SP1	-1.62482170914173	29	0.104200553932521
GRHL2	1.58624149695143	54	0.112684537730184
KLF4	1.57388693659364	39	0.115513590528601
TCF25	1.55256125560426	31	0.120527987867019
ERG	1.53897659172234	70	0.123810011025177
TP53	1.52854389643301	304	0.126377553459233
E2F4--E2F1--MYC	1.51249044050516	30	0.13040914271425
E2F4	-1.51127747145988	551	0.130717771300436
ZEB2	-1.50343300546521	45	0.132727420774662
BACH1	1.49423959912239	60	0.135113005904597
ZFX	-1.4645001827551	37	0.143057333171247
HIF1A	1.44192834030012	123	0.149322590268282
PAX6	1.43695448503222	33	0.150730926752345
TP73	1.43483298598776	28	0.151334695738108
NR3C1	1.43437077273407	64	0.15146648363036
USF1	1.43118448991321	93	0.152377347520253
SNAI2	-1.42091204557699	47	0.155342330713283
POU2F1	1.42075174792128	49	0.155388942779724
CEBPA	-1.4185664712791	338	0.156025446692225
TEAD1	1.40173613792778	83	0.160994054979485
SMAD3	1.39920967506855	61	0.161750116119731
STAT2	1.38385971655582	70	0.166401413589669
SP4	-1.37017276370784	45	0.170632978212075
FOXM1	-1.36555613616264	69	0.172078322152304
E2F1--MYC	1.353802859221	64	0.175799281240844
E2F6	1.31746946277561	56	0.187681310533464
MAFB	1.30708589261189	43	0.191183541920527
ESR2	1.29524563877471	49	0.195235505462454
ZKSCAN1	1.29466773749166	28	0.195434874049599
TCF4	1.29214058069057	45	0.196308464630323
E2F1	-1.29196994968343	531	0.196367551493356
CREB1	1.29047412588204	101	0.196886089800639
TCF3	1.28781629766979	92	0.19780991766507
CEBPG	1.28764551605626	35	0.197869387477541
NFYA	-1.279198196885	56	0.20082727066723
TWIST1	1.26932447189433	57	0.204325361678891
MYC	-1.26554934882363	412	0.205674469944567
FOXA2	1.25463392822891	44	0.209611681004009
ESR1	1.24963841515506	536	0.211431663468014
SP1	1.22522639164882	259	0.220489933343969
ELF1	1.19911932330142	42	0.230481551461329
MAFK	1.18220328635955	32	0.237125048977461
FOXO3	1.17951784811249	37	0.238192033921214
GATA6	1.17058738206777	38	0.241764671607438
ESRRA	1.12985550002736	39	0.258537117564074
CUX1	1.1273969073672	32	0.259574706052311
NR2C2	-1.11858706594148	56	0.263316343856544
MEIS1	1.09711335471611	40	0.272591843007473
CDX2	1.09433055438515	40	0.273810029346433
KLF1	1.09252470096184	33	0.274602539450421
NR4A1	1.09122948786802	28	0.27517191565176
ETS1	1.08887409895053	717	0.276209409552158
MNT	-1.08351715058749	43	0.27857894251214
ARNT	1.08198001459679	54	0.279261408461935
KLF5	1.08116011461518	61	0.27962589663684
PAX5	1.06812019844834	45	0.285466295768539
FOS	1.06429551821599	301	0.287194847652267
THAP11	1.04992271342305	70	0.293753647801097
IRF3	-1.04335703186343	38	0.296782966149914
MITF	1.04206336756476	481	0.297382300957023
PKNOX1	-1.03670327808682	27	0.299874163814282
FOXO1	1.02989233802339	79	0.303060547874421
KMT2A	-1.02112958060475	35	0.307193050053719
HOXB13	1.0050242702964	34	0.314885163327301
TAL1	1.00183711577873	122	0.31642226804028
TFDP1	-0.985979660093089	51	0.324143094079503
PGR	0.975490778871473	65	0.329316873506852
GATA2	0.968534572802521	492	0.332777461226343
ZBTB33	-0.949795185393739	70	0.342216332752781
NFYB	-0.919841045557836	57	0.357655830538861
TCF12	0.918892549417731	46	0.35815177736087
ZNF740	-0.886060816769934	26	0.375584756031248
CLOCK	0.877146881026298	37	0.380406863673302
RARA	0.863091220308405	86	0.38808731475051
TFAP2C	0.853413505692214	621	0.393430034502619
HNF4A	0.846698060731255	650	0.397163439929887
TAF1	-0.844009050431909	37	0.398664348220409
YY1	-0.829583848835696	73	0.406774111564477
THAP1	0.82533596847471	36	0.409180876703776
PRDM14	-0.7914991172673	209	0.428652791060296
ELK1	0.767335312450309	87	0.442882178234697
ONECUT1	0.743032759684344	30	0.457461846967466
RFX1	-0.738121505965589	25	0.46044061617559
IRF2	0.731543893725146	44	0.464447004097495
GATA3	0.726320144377411	564	0.467642532889422
EBF1	0.71766088755065	59	0.472966405118605
VDR	0.710930436251788	134	0.477127344142907
ELF3	0.70702040813992	36	0.479553795442909
GATA1	0.690683085029267	53	0.489764721484473
IRF9	0.670563914758652	29	0.502498376958186
FOXP1	-0.647070677084853	261	0.517586202126561
MEIS2	0.634664927662415	44	0.525646972458816
SIX2	0.611939350646565	29	0.540577885155054
ASCL1	-0.574778517635236	38	0.565441097251151
SOX9	0.55588148388556	56	0.57829187691892
MAFG	0.520634913907334	26	0.602621122680766
KLF9	0.519920337959125	52	0.603119099493487
RUNX1	-0.515132897360119	91	0.606460155728646
ATF1	-0.502248126320752	79	0.615492993477302
USF2	0.494923512122455	73	0.620654113127434
TFAP2A	0.489239743901592	95	0.624671975025003
FOXA1	0.463954611235846	604	0.642680264996646
MAX	0.45383531779521	38	0.649947361478507
ZNF143	-0.452182004864146	39	0.651137870833707
ATF4	0.447615166202461	90	0.654430955757389
HBP1	-0.444252395970938	31	0.65686011427728
TFAP4	0.439759301323054	32	0.660111447325437
ZNF384	-0.428720943636099	50	0.66812631723735
NR2F1	0.427104188211039	47	0.669303442553258
RUNX3	0.423650446126214	44	0.671820759460059
LEF1	0.420362740166266	40	0.674220483001885
MTA1	-0.400955942794303	41	0.688452561109465
PBX2	-0.391976538378685	36	0.695075549142275
MXI1	-0.388047914805363	50	0.697980575496779
HNF4G	0.385723377973827	42	0.699701547090086
MYOD1	0.384462276509102	32	0.700635850415031
SP3	0.369051610811745	65	0.712089255885477
CREM	0.366642217225076	42	0.713885913133905
HSF1	-0.319722363325787	64	0.749178805449618
PBX3	0.304254933506291	40	0.760933676381024
RXRA	0.292401366805544	61	0.76997976331356
ZNF263	0.244922746530105	303	0.806516248810029
AR	-0.241309685277675	130	0.809315104898086
SOX2	-0.235859625020231	279	0.813541598976664
PDX1	0.213597726902889	33	0.830860772160488
SOX13	0.197644243842493	33	0.843323415978727
BCL11A	0.196959315167955	31	0.843859375876428
REST	0.193442692293951	51	0.846612283178725
CTCF	0.156044344585098	621	0.875998067400135
TCF7	0.145805350249387	28	0.884075052157199
SREBF2	0.144391244540631	65	0.88519153020578
MEF2B	0.142481809871614	27	0.886699446399125
CTCFL	-0.135994064130268	31	0.891825973507484
MYCN	0.133725845603975	49	0.893619366884187
POU5F1	0.110046687765182	55	0.91237234825432
MAZ	-0.102035742818741	46	0.91872830446212
SOX10	0.0971694012310073	39	0.922591867308757
MTA2	0.071940764764389	25	0.94264904848643
DUX4	0.0715277875743094	26	0.942977709905241
NANOG	0.0686633470872284	35	0.945257594103654
NR5A2	-0.0544606433233957	25	0.956568164108104
EGR1	-0.0510687831109075	715	0.959270710990007
GABPA	-0.0410965109796492	41	0.967218956090442
FOXK2	0.0392142214544921	39	0.968719595276926
ZBTB7A	0.0300069251644541	62	0.976061530176457
SREBF1	-0.0229506238483029	59	0.981689659022536
